# Supplementary material for: Transcriptome analysis of bread wheat leaves in response to salt stress
Source: PLoS One. 2021 Jul 9;16(7):e0254189. doi: 10.1371/journal.pone.0254189 (PMC8270127; doi:10.1371/journal.pone.0254189)
Supplement: S1 Table — (XLSX) [file pone.0254189.s008.xlsx]

## Sheet: Sheet1
	S1 Table: The primers used for Real Time PCR
Row name	Gene Ensembl Id	GENE NAME	FORWARD PRIMER	REVERSE PRIMER
1	TRIAE_CS42_1BL_TGACv1_031346_AA0112090 , TRIAE_CS42_1AL_TGACv1_000814_AA0019580 & TGACv1_scaffold_062709_1DL:36054-37617 (novel gene)	Ta.ERF 061	5'-GTTGGGAGGGAGGATCACAG-3'	5'-ACGACACGACACGACAGATG-3'
2	TRIAE_CS42_2DL_TGACv1_158556_AA0521800	Ta.CIPK23	5'-CTCAGGAAAGGCATGTGGATG-3'	5'-TGAATGTCGCCAACACAGATG-3'
3	TRIAE_CS42_2DL_TGACv1_158826_AA0526780	Ta.bHLH35	5'-TGGTGCTCAGACAATCAAGG-3'	5'-ACATACTAAGGTGGACTCATAGGC-3'
4	TRIAE_CS42_U_TGACv1_690473_AA2160810 &TRIAE_CS42_1AL_TGACv1_000254_AA0007380	Ta.P5CS	5'-GAAACCAGGAAAGATAGCAAGC-3'	5'-TCAAGAACTAAACCATCAGCAAC-3'
5	TRIAE_CS42_5BL_TGACv1_405234_AA1322970	Ta.NAC	5'-AAGAGATCATCATTGTTCCATTTG-3'	5'-CTTATCGGTCGGTCGTTCAC-3'
6	TRIAE_CS42_5BL_TGACv1_404669_AA1307960	Ta.HSFB1	5'-AGGTACGATGGTAAGTAGTAGG-3'	5'-ATGTGTGTAATCGGATCAACG-3'
7	TRIAE_CS42_1BL_TGACv1_030246_AA0083720, TRIAE_CS42_1DL_TGACv1_063078_AA0223690 & TRIAE_CS42_1AL_TGACv1_002632_AA0044010	Ta.PGK	5'-TTGTCCTCCCTCCTTTGCTC-3'	5'-CCTCAACCAACATCATTCCATCT-3'
8	TRIAE_CS42_2DS_TGACv1_177171_AA0567560 & TGACv1_scaffold_145925_2BS:96134-97246 (novel gene)	Ta.RBCS	5'-CTACGAGTTGAAACAATGGC-3'	5'-GCATATAGACCTATGAGGAATTAC-3'
9	TRIAE_CS42_2DL_TGACv1_159745_AA0542250 & TRIAE_CS42_2BL_TGACv1_129696_AA0392920	Ta.SRG	5'-GTTAATTACCACGCCCGAGAG-3'	5'-CAACAAGATGGACTCAACAAACC-3'
10	TRIAE_CS42_1BL_TGACv1_034670_AA0145240 & TRIAE_CS42_1AL_TGACv1_001447_AA0030680	Ta.actin	5'-GTGTACCCTCAGAGGAATAAGG-3'	5'-GTACCACACAATGTCGCTTAGG-3'
