# Supplementary material for: Transcriptome analysis of bread wheat leaves in response to salt stress
Source: PLoS One. 2021 Jul 9;16(7):e0254189. doi: 10.1371/journal.pone.0254189 (PMC8270127; doi:10.1371/journal.pone.0254189)
Supplement: S2 Table — (XLSX) [file pone.0254189.s009.xlsx]

## Sheet: Sheet10
		S2 Table. Biological process classification of the novel transcripts
Level	GO ID	GO Name	GO Type	Parents (ACC)	Parents (Name)	Nodescore	#Seqs	sequence name*
1	GO:0008150	biological_process	Biological Process			58419.9	9710	TCONS_00120961:TGACv1_scaffold_330937_4BS:16120-18111 TCONS_00131618:TGACv1_scaffold_374524_5AL:32520-36465 TCONS_00131619:TGACv1_scaffold_374524_5AL:32520-36465 TCONS_00119979:TGACv1_scaffold_329513_4BS:3626-6115 TCONS_00160187:TGACv1_scaffold_435938_5DL:29236-30080 TCONS_00094104:TGACv1_scaffold_250526_3DL:3976-5937 TCONS_00206023:TGACv1_scaffold_578273_7BL:72878-76119 TCONS_00206025:TGACv1_sca…
2	GO:0050896	response to stimulus	Biological Process	GO:0008150	biological_process	6810.94	1757	TCONS_00012253:TGACv1_scaffold_031316_1BL:48335-50100:TGACv1_scaffold_031316_1BL:48335-50100 TCONS_00061669:TGACv1_scaffold_173155_2DL:1104-1292:TGACv1_scaffold_173155_2DL:1104-1292 TCONS_00093254:TGACv1_scaffold_250115_3DL:57398-59215:TGACv1_scaffold_250115_3DL:57398-59215 TCONS_00093255:TGACv1_scaffold_250115_3DL:62195-67057:TGACv1_scaffold_250115_3DL:62195-67057 TCONS_00072313:TGACv1_scaffold_…
2	GO:0051179	localization	Biological Process	GO:0008150	biological_process	5262.93	1747	TCONS_00140570:TGACv1_scaffold_394681_5AS:5764-14859 TCONS_00120961:TGACv1_scaffold_330937_4BS:16120-18111 TCONS_00140573:TGACv1_scaffold_394681_5AS:5764-14859 TCONS_00163693:TGACv1_scaffold_457707_5DS:11270-12719 TCONS_00140571:TGACv1_scaffold_394681_5AS:5764-14859 TCONS_00140572:TGACv1_scaffold_394681_5AS:5764-14859 TCONS_00163696:TGACv1_scaffold_457707_5DS:12966-13853 TCONS_00119979:TGACv1_sca…
2	GO:0071840	cellular component organization or biogenesis	Biological Process	GO:0008150	biological_process	2603.1	1769	TCONS_00140570:TGACv1_scaffold_394681_5AS:5764-14859 TCONS_00140573:TGACv1_scaffold_394681_5AS:5764-14859 TCONS_00012253:TGACv1_scaffold_031316_1BL:48335-50100 TCONS_00140572:TGACv1_scaffold_394681_5AS:5764-14859 TCONS_00119979:TGACv1_scaffold_329513_4BS:3626-6115 TCONS_00093254:TGACv1_scaffold_250115_3DL:57398-59215 TCONS_00093255:TGACv1_scaffold_250115_3DL:62195-67057 TCONS_00126277:TGACv1_scaf…
2	GO:0008152	metabolic process	Biological Process	GO:0008150	biological_process	60613.61	8072	TCONS_00120961:TGACv1_scaffold_330937_4BS:16120-18111 TCONS_00131618:TGACv1_scaffold_374524_5AL:32520-36465 TCONS_00131619:TGACv1_scaffold_374524_5AL:32520-36465 TCONS_00160187:TGACv1_scaffold_435938_5DL:29236-30080 TCONS_00094104:TGACv1_scaffold_250526_3DL:3976-5937 TCONS_00206023:TGACv1_scaffold_578273_7BL:72878-76119 TCONS_00206025:TGACv1_scaffold_578273_7BL:72878-76119 TCONS_00206024:TGACv1_s…
2	GO:0050789	regulation of biological process	Biological Process	GO:0008150, GO:0065007	biological_process, biological regulation	8451.67	2234	TCONS_00038885:TGACv1_scaffold_113102_2AS:64469-66898 TCONS_00093254:TGACv1_scaffold_250115_3DL:57398-59215 TCONS_00042903:TGACv1_scaffold_129555_2BL:178123-180283 TCONS_00093255:TGACv1_scaffold_250115_3DL:62195-67057 TCONS_00042904:TGACv1_scaffold_129555_2BL:178123-180283 TCONS_00126273:TGACv1_scaffold_346972_4DL:4011-5286 TCONS_00121806:TGACv1_scaffold_342611_4DL:62-614 TCONS_00175684:TGACv1_sc…
2	GO:0009987	cellular process	Biological Process	GO:0008150	biological_process	37599.91	7843	TCONS_00120961:TGACv1_scaffold_330937_4BS:16120-18111 TCONS_00119979:TGACv1_scaffold_329513_4BS:3626-6115 TCONS_00160187:TGACv1_scaffold_435938_5DL:29236-30080 TCONS_00094104:TGACv1_scaffold_250526_3DL:3976-5937 TCONS_00206023:TGACv1_scaffold_578273_7BL:72878-76119 TCONS_00206025:TGACv1_scaffold_578273_7BL:72878-76119 TCONS_00206024:TGACv1_scaffold_578273_7BL:72878-76119 TCONS_00042903:TGACv1_sca…
2	GO:0065007	biological regulation	Biological Process	GO:0008150	biological_process	8108.88	2552	TCONS_00038885:TGACv1_scaffold_113102_2AS:64469-66898 TCONS_00119979:TGACv1_scaffold_329513_4BS:3626-6115 TCONS_00093254:TGACv1_scaffold_250115_3DL:57398-59215 TCONS_00042903:TGACv1_scaffold_129555_2BL:178123-180283 TCONS_00093255:TGACv1_scaffold_250115_3DL:62195-67057 TCONS_00042904:TGACv1_scaffold_129555_2BL:178123-180283 TCONS_00126273:TGACv1_scaffold_346972_4DL:4011-5286 TCONS_00121806:TGACv1…
3	GO:0051234	establishment of localization	Biological Process	GO:0051179	localization	4540.41	1724	TCONS_00140570:TGACv1_scaffold_394681_5AS:5764-14859 TCONS_00120961:TGACv1_scaffold_330937_4BS:16120-18111 TCONS_00140573:TGACv1_scaffold_394681_5AS:5764-14859 TCONS_00163693:TGACv1_scaffold_457707_5DS:11270-12719 TCONS_00140571:TGACv1_scaffold_394681_5AS:5764-14859 TCONS_00140572:TGACv1_scaffold_394681_5AS:5764-14859 TCONS_00163696:TGACv1_scaffold_457707_5DS:12966-13853 TCONS_00119979:TGACv1_sca…
3	GO:0051716	cellular response to stimulus	Biological Process	GO:0050896, GO:0009987	response to stimulus, cellular process	2432.87	1063	TCONS_00012253:TGACv1_scaffold_031316_1BL:48335-50100 TCONS_00229385:TGACv1_scaffold_642283_U:25960-29963 TCONS_00093254:TGACv1_scaffold_250115_3DL:57398-59215 TCONS_00093255:TGACv1_scaffold_250115_3DL:62195-67057 TCONS_00072313:TGACv1_scaffold_196637_3AL:33648-38400 TCONS_00072314:TGACv1_scaffold_196637_3AL:33648-38400 TCONS_00121806:TGACv1_scaffold_342611_4DL:62-614 TCONS_00072315:TGACv1_scaffo…
3	GO:0044238	primary metabolic process	Biological Process	GO:0008152	metabolic process	21032.42	6839	TCONS_00120961:TGACv1_scaffold_330937_4BS:16120-18111 TCONS_00160187:TGACv1_scaffold_435938_5DL:29236-30080 TCONS_00094104:TGACv1_scaffold_250526_3DL:3976-5937 TCONS_00206023:TGACv1_scaffold_578273_7BL:72878-76119 TCONS_00206025:TGACv1_scaffold_578273_7BL:72878-76119 TCONS_00206024:TGACv1_scaffold_578273_7BL:72878-76119 TCONS_00042903:TGACv1_scaffold_129555_2BL:178123-180283 TCONS_00042904:TGACv1…
3	GO:0009058	biosynthetic process	Biological Process	GO:0008152	metabolic process	15437	3458	TCONS_00120961:TGACv1_scaffold_330937_4BS:16120-18111 TCONS_00038885:TGACv1_scaffold_113102_2AS:64469-66898 TCONS_00163211:TGACv1_scaffold_457356_5DS:41449-43020 TCONS_00042903:TGACv1_scaffold_129555_2BL:178123-180283 TCONS_00042904:TGACv1_scaffold_129555_2BL:178123-180283 TCONS_00126273:TGACv1_scaffold_346972_4DL:4011-5286 TCONS_00233651:TGACv1_scaffold_684649_U:130-1174 TCONS_00232325:TGACv1_sc…
3	GO:0016043	cellular component organization	Biological Process	GO:0071840, GO:0009987	cellular component organization or biogenesis, cellular process	4014.68	1586	TCONS_00140570:TGACv1_scaffold_394681_5AS:5764-14859 TCONS_00140573:TGACv1_scaffold_394681_5AS:5764-14859 TCONS_00012253:TGACv1_scaffold_031316_1BL:48335-50100 TCONS_00140572:TGACv1_scaffold_394681_5AS:5764-14859 TCONS_00119979:TGACv1_scaffold_329513_4BS:3626-6115 TCONS_00093254:TGACv1_scaffold_250115_3DL:57398-59215 TCONS_00093255:TGACv1_scaffold_250115_3DL:62195-67057 TCONS_00126277:TGACv1_scaf…
3	GO:0006807	nitrogen compound metabolic process	Biological Process	GO:0008152	metabolic process	20883.85	6089	TCONS_00038885:TGACv1_scaffold_113102_2AS:64469-66898 TCONS_00140570:TGACv1_scaffold_394681_5AS:5764-14859 TCONS_00063840:TGACv1_scaffold_177923_2DS:75559-81559 TCONS_00140573:TGACv1_scaffold_394681_5AS:5764-14859 TCONS_00012253:TGACv1_scaffold_031316_1BL:48335-50100 TCONS_00163211:TGACv1_scaffold_457356_5DS:41449-43020 TCONS_00140572:TGACv1_scaffold_394681_5AS:5764-14859 TCONS_00160187:TGACv1_sc…
3	GO:0055114	oxidation-reduction process	Biological Process	GO:0008152	metabolic process	1221.78	1017	TCONS_00061661:TGACv1_scaffold_171376_2DL:1446-1679 TCONS_00061669:TGACv1_scaffold_173155_2DL:1104-1292 TCONS_00160180:TGACv1_scaffold_435936_5DL:29128-29384 TCONS_00072313:TGACv1_scaffold_196637_3AL:33648-38400 TCONS_00072314:TGACv1_scaffold_196637_3AL:33648-38400 TCONS_00072315:TGACv1_scaffold_196637_3AL:33648-38400 TCONS_00072316:TGACv1_scaffold_196637_3AL:33648-38400 TCONS_00072317:TGACv1_sca…
3	GO:0006950	response to stress	Biological Process	GO:0050896	response to stimulus	2086.33	1012	TCONS_00012253:TGACv1_scaffold_031316_1BL:48335-50100 TCONS_00229385:TGACv1_scaffold_642283_U:25960-29963 TCONS_00061669:TGACv1_scaffold_173155_2DL:1104-1292 TCONS_00002215:TGACv1_scaffold_000867_1AL:51112-53607 TCONS_00002216:TGACv1_scaffold_000867_1AL:51112-53607 TCONS_00002214:TGACv1_scaffold_000867_1AL:51112-53607 TCONS_00108848:TGACv1_scaffold_306527_4AS:86576-87922 TCONS_00084778:TGACv1_sca…
3	GO:0071704	organic substance metabolic process	Biological Process	GO:0008152	metabolic process	36995.93	7020	TCONS_00120961:TGACv1_scaffold_330937_4BS:16120-18111 TCONS_00160187:TGACv1_scaffold_435938_5DL:29236-30080 TCONS_00094104:TGACv1_scaffold_250526_3DL:3976-5937 TCONS_00206023:TGACv1_scaffold_578273_7BL:72878-76119 TCONS_00206025:TGACv1_scaffold_578273_7BL:72878-76119 TCONS_00206024:TGACv1_scaffold_578273_7BL:72878-76119 TCONS_00042903:TGACv1_scaffold_129555_2BL:178123-180283 TCONS_00042904:TGACv1…
3	GO:0044281	small molecule metabolic process	Biological Process	GO:0008152	metabolic process	3273.37	1312	TCONS_00140570:TGACv1_scaffold_394681_5AS:5764-14859 TCONS_00063840:TGACv1_scaffold_177923_2DS:75559-81559 TCONS_00140571:TGACv1_scaffold_394681_5AS:5764-14859 TCONS_00131853:TGACv1_scaffold_374612_5AL:108311-110764 TCONS_00139109:TGACv1_scaffold_393159_5AS:72105-73672 TCONS_00131854:TGACv1_scaffold_374612_5AL:108311-110764 TCONS_00002215:TGACv1_scaffold_000867_1AL:51112-53607 TCONS_00002216:TGAC…
3	GO:0019222	regulation of metabolic process	Biological Process	GO:0008152, GO:0050789	metabolic process, regulation of biological process	5752.84	1587	TCONS_00038885:TGACv1_scaffold_113102_2AS:64469-66898 TCONS_00042903:TGACv1_scaffold_129555_2BL:178123-180283 TCONS_00042904:TGACv1_scaffold_129555_2BL:178123-180283 TCONS_00126273:TGACv1_scaffold_346972_4DL:4011-5286 TCONS_00121806:TGACv1_scaffold_342611_4DL:62-614 TCONS_00175684:TGACv1_scaffold_500361_6BL:97197-99736 TCONS_00175683:TGACv1_scaffold_500361_6BL:97197-99736 TCONS_00175682:TGACv1_sc…
3	GO:0044237	cellular metabolic process	Biological Process	GO:0008152, GO:0009987	metabolic process, cellular process	36377.45	6857	TCONS_00120961:TGACv1_scaffold_330937_4BS:16120-18111 TCONS_00160187:TGACv1_scaffold_435938_5DL:29236-30080 TCONS_00094104:TGACv1_scaffold_250526_3DL:3976-5937 TCONS_00206023:TGACv1_scaffold_578273_7BL:72878-76119 TCONS_00206025:TGACv1_scaffold_578273_7BL:72878-76119 TCONS_00206024:TGACv1_scaffold_578273_7BL:72878-76119 TCONS_00042903:TGACv1_scaffold_129555_2BL:178123-180283 TCONS_00160180:TGACv1…
3	GO:0050794	regulation of cellular process	Biological Process	GO:0009987, GO:0050789	cellular process, regulation of biological process	5662.82	2059	TCONS_00038885:TGACv1_scaffold_113102_2AS:64469-66898 TCONS_00093254:TGACv1_scaffold_250115_3DL:57398-59215 TCONS_00042903:TGACv1_scaffold_129555_2BL:178123-180283 TCONS_00093255:TGACv1_scaffold_250115_3DL:62195-67057 TCONS_00042904:TGACv1_scaffold_129555_2BL:178123-180283 TCONS_00126273:TGACv1_scaffold_346972_4DL:4011-5286 TCONS_00121806:TGACv1_scaffold_342611_4DL:62-614 TCONS_00175684:TGACv1_sc…
4	GO:0006793	phosphorus metabolic process	Biological Process	GO:0044237	cellular metabolic process	5769.29	2260	TCONS_00140570:TGACv1_scaffold_394681_5AS:5764-14859 TCONS_00063840:TGACv1_scaffold_177923_2DS:75559-81559 TCONS_00140571:TGACv1_scaffold_394681_5AS:5764-14859 TCONS_00094104:TGACv1_scaffold_250526_3DL:3976-5937 TCONS_00093254:TGACv1_scaffold_250115_3DL:57398-59215 TCONS_00093255:TGACv1_scaffold_250115_3DL:62195-67057 TCONS_00178708:TGACv1_scaffold_513126_6BS:158302-159150 TCONS_00121806:TGACv1_s…
4	GO:0006810	transport	Biological Process	GO:0051234	establishment of localization	4368.01	1691	TCONS_00140570:TGACv1_scaffold_394681_5AS:5764-14859 TCONS_00120961:TGACv1_scaffold_330937_4BS:16120-18111 TCONS_00140573:TGACv1_scaffold_394681_5AS:5764-14859 TCONS_00163693:TGACv1_scaffold_457707_5DS:11270-12719 TCONS_00140571:TGACv1_scaffold_394681_5AS:5764-14859 TCONS_00140572:TGACv1_scaffold_394681_5AS:5764-14859 TCONS_00163696:TGACv1_scaffold_457707_5DS:12966-13853 TCONS_00119979:TGACv1_sca…
4	GO:0006725	cellular aromatic compound metabolic process	Biological Process	GO:0044237	cellular metabolic process	11778.45	3614	TCONS_00063840:TGACv1_scaffold_177923_2DS:75559-81559 TCONS_00012253:TGACv1_scaffold_031316_1BL:48335-50100 TCONS_00160187:TGACv1_scaffold_435938_5DL:29236-30080 TCONS_00042903:TGACv1_scaffold_129555_2BL:178123-180283 TCONS_00042904:TGACv1_scaffold_129555_2BL:178123-180283 TCONS_00126273:TGACv1_scaffold_346972_4DL:4011-5286 TCONS_00084778:TGACv1_scaffold_223302_3B:78096-85074 TCONS_00075826:TGACv…
4	GO:0034641	cellular nitrogen compound metabolic process	Biological Process	GO:0006807, GO:0044237	nitrogen compound metabolic process, cellular metabolic process	12682.79	3895	TCONS_00038885:TGACv1_scaffold_113102_2AS:64469-66898 TCONS_00063840:TGACv1_scaffold_177923_2DS:75559-81559 TCONS_00012253:TGACv1_scaffold_031316_1BL:48335-50100 TCONS_00163211:TGACv1_scaffold_457356_5DS:41449-43020 TCONS_00160187:TGACv1_scaffold_435938_5DL:29236-30080 TCONS_00042903:TGACv1_scaffold_129555_2BL:178123-180283 TCONS_00042904:TGACv1_scaffold_129555_2BL:178123-180283 TCONS_00126273:TG…
4	GO:0009889	regulation of biosynthetic process	Biological Process	GO:0019222, GO:0009058	regulation of metabolic process, biosynthetic process	1118.73	1344	TCONS_00038885:TGACv1_scaffold_113102_2AS:64469-66898 TCONS_00233404:TGACv1_scaffold_672871_U:1076-2053 TCONS_00188751:TGACv1_scaffold_542615_6DS:45855-46621 TCONS_00188750:TGACv1_scaffold_542615_6DS:45855-46621 TCONS_00042903:TGACv1_scaffold_129555_2BL:178123-180283 TCONS_00042904:TGACv1_scaffold_129555_2BL:178123-180283 TCONS_00148290:TGACv1_scaffold_406968_5BL:29181-33746 TCONS_00148291:TGACv1…
4	GO:0060255	regulation of macromolecule metabolic process	Biological Process	GO:0019222, GO:0043170	regulation of metabolic process, macromolecule metabolic process	4199.94	1564	TCONS_00038885:TGACv1_scaffold_113102_2AS:64469-66898 TCONS_00042903:TGACv1_scaffold_129555_2BL:178123-180283 TCONS_00042904:TGACv1_scaffold_129555_2BL:178123-180283 TCONS_00126273:TGACv1_scaffold_346972_4DL:4011-5286 TCONS_00121806:TGACv1_scaffold_342611_4DL:62-614 TCONS_00175684:TGACv1_scaffold_500361_6BL:97197-99736 TCONS_00175683:TGACv1_scaffold_500361_6BL:97197-99736 TCONS_00175682:TGACv1_sc…
4	GO:0019538	protein metabolic process	Biological Process	GO:0044238, GO:0043170, GO:1901564	primary metabolic process, macromolecule metabolic process, organonitrogen compound metabolic process	7693.8	3205	TCONS_00038885:TGACv1_scaffold_113102_2AS:64469-66898 TCONS_00140570:TGACv1_scaffold_394681_5AS:5764-14859 TCONS_00063840:TGACv1_scaffold_177923_2DS:75559-81559 TCONS_00140573:TGACv1_scaffold_394681_5AS:5764-14859 TCONS_00163211:TGACv1_scaffold_457356_5DS:41449-43020 TCONS_00140572:TGACv1_scaffold_394681_5AS:5764-14859 TCONS_00094104:TGACv1_scaffold_250526_3DL:3976-5937 TCONS_00206023:TGACv1_scaf…
4	GO:0080090	regulation of primary metabolic process	Biological Process	GO:0044238, GO:0019222	primary metabolic process, regulation of metabolic process	2709.09	1457	TCONS_00038885:TGACv1_scaffold_113102_2AS:64469-66898 TCONS_00233404:TGACv1_scaffold_672871_U:1076-2053 TCONS_00229385:TGACv1_scaffold_642283_U:25960-29963 TCONS_00188751:TGACv1_scaffold_542615_6DS:45855-46621 TCONS_00188750:TGACv1_scaffold_542615_6DS:45855-46621 TCONS_00042903:TGACv1_scaffold_129555_2BL:178123-180283 TCONS_00042904:TGACv1_scaffold_129555_2BL:178123-180283 TCONS_00148290:TGACv1_s…
4	GO:0046483	heterocycle metabolic process	Biological Process	GO:0044237	cellular metabolic process	11710.5	3559	TCONS_00063840:TGACv1_scaffold_177923_2DS:75559-81559 TCONS_00012253:TGACv1_scaffold_031316_1BL:48335-50100 TCONS_00160187:TGACv1_scaffold_435938_5DL:29236-30080 TCONS_00042903:TGACv1_scaffold_129555_2BL:178123-180283 TCONS_00042904:TGACv1_scaffold_129555_2BL:178123-180283 TCONS_00126273:TGACv1_scaffold_346972_4DL:4011-5286 TCONS_00084778:TGACv1_scaffold_223302_3B:78096-85074 TCONS_00075826:TGACv…
4	GO:0006139	nucleobase-containing compound metabolic process	Biological Process	GO:0044238, GO:0034641, GO:0006725, GO:0046483, GO:1901360	primary metabolic process, cellular nitrogen compound metabolic process, cellular aromatic compound metabolic process, heterocycle metabolic process, organic cyclic compound metabolic process	11186.45	3443	TCONS_00063840:TGACv1_scaffold_177923_2DS:75559-81559 TCONS_00012253:TGACv1_scaffold_031316_1BL:48335-50100 TCONS_00160187:TGACv1_scaffold_435938_5DL:29236-30080 TCONS_00042903:TGACv1_scaffold_129555_2BL:178123-180283 TCONS_00042904:TGACv1_scaffold_129555_2BL:178123-180283 TCONS_00126273:TGACv1_scaffold_346972_4DL:4011-5286 TCONS_00084778:TGACv1_scaffold_223302_3B:78096-85074 TCONS_00075826:TGACv…
4	GO:0044249	cellular biosynthetic process	Biological Process	GO:0009058, GO:0044237	biosynthetic process, cellular metabolic process	12904.96	3275	TCONS_00120961:TGACv1_scaffold_330937_4BS:16120-18111 TCONS_00038885:TGACv1_scaffold_113102_2AS:64469-66898 TCONS_00163211:TGACv1_scaffold_457356_5DS:41449-43020 TCONS_00042903:TGACv1_scaffold_129555_2BL:178123-180283 TCONS_00042904:TGACv1_scaffold_129555_2BL:178123-180283 TCONS_00126273:TGACv1_scaffold_346972_4DL:4011-5286 TCONS_00233651:TGACv1_scaffold_684649_U:130-1174 TCONS_00232325:TGACv1_sc…
4	GO:0006996	organelle organization	Biological Process	GO:0016043	cellular component organization	2742.19	1183	TCONS_00140570:TGACv1_scaffold_394681_5AS:5764-14859 TCONS_00036463:TGACv1_scaffold_112068_2AS:319023-319728 TCONS_00140573:TGACv1_scaffold_394681_5AS:5764-14859 TCONS_00229385:TGACv1_scaffold_642283_U:25960-29963 TCONS_00140572:TGACv1_scaffold_394681_5AS:5764-14859 TCONS_00188751:TGACv1_scaffold_542615_6DS:45855-46621 TCONS_00073890:TGACv1_scaffold_210761_3AS:54385-55611 TCONS_00188750:TGACv1_sc…
4	GO:0044260	cellular macromolecule metabolic process	Biological Process	GO:0043170, GO:0044237	macromolecule metabolic process, cellular metabolic process	13202.46	4863	TCONS_00120961:TGACv1_scaffold_330937_4BS:16120-18111 TCONS_00038885:TGACv1_scaffold_113102_2AS:64469-66898 TCONS_00140570:TGACv1_scaffold_394681_5AS:5764-14859 TCONS_00140573:TGACv1_scaffold_394681_5AS:5764-14859 TCONS_00012253:TGACv1_scaffold_031316_1BL:48335-50100 TCONS_00163211:TGACv1_scaffold_457356_5DS:41449-43020 TCONS_00140572:TGACv1_scaffold_394681_5AS:5764-14859 TCONS_00160187:TGACv1_sc…
4	GO:0031323	regulation of cellular metabolic process	Biological Process	GO:0019222, GO:0050794, GO:0044237	regulation of metabolic process, regulation of cellular process, cellular metabolic process	3730.51	1466	TCONS_00038885:TGACv1_scaffold_113102_2AS:64469-66898 TCONS_00233404:TGACv1_scaffold_672871_U:1076-2053 TCONS_00229385:TGACv1_scaffold_642283_U:25960-29963 TCONS_00188751:TGACv1_scaffold_542615_6DS:45855-46621 TCONS_00188750:TGACv1_scaffold_542615_6DS:45855-46621 TCONS_00042903:TGACv1_scaffold_129555_2BL:178123-180283 TCONS_00042904:TGACv1_scaffold_129555_2BL:178123-180283 TCONS_00148290:TGACv1_s…
4	GO:0043170	macromolecule metabolic process	Biological Process	GO:0071704	organic substance metabolic process	25202.06	5706	TCONS_00120961:TGACv1_scaffold_330937_4BS:16120-18111 TCONS_00038885:TGACv1_scaffold_113102_2AS:64469-66898 TCONS_00140570:TGACv1_scaffold_394681_5AS:5764-14859 TCONS_00063840:TGACv1_scaffold_177923_2DS:75559-81559 TCONS_00140573:TGACv1_scaffold_394681_5AS:5764-14859 TCONS_00012253:TGACv1_scaffold_031316_1BL:48335-50100 TCONS_00163211:TGACv1_scaffold_457356_5DS:41449-43020 TCONS_00140572:TGACv1_s…
4	GO:1901576	organic substance biosynthetic process	Biological Process	GO:0009058, GO:0071704	biosynthetic process, organic substance metabolic process	10546.96	3331	TCONS_00120961:TGACv1_scaffold_330937_4BS:16120-18111 TCONS_00038885:TGACv1_scaffold_113102_2AS:64469-66898 TCONS_00163211:TGACv1_scaffold_457356_5DS:41449-43020 TCONS_00042903:TGACv1_scaffold_129555_2BL:178123-180283 TCONS_00042904:TGACv1_scaffold_129555_2BL:178123-180283 TCONS_00126273:TGACv1_scaffold_346972_4DL:4011-5286 TCONS_00233651:TGACv1_scaffold_684649_U:130-1174 TCONS_00232325:TGACv1_sc…
4	GO:1901360	organic cyclic compound metabolic process	Biological Process	GO:0071704	organic substance metabolic process	11955.88	3639	TCONS_00063840:TGACv1_scaffold_177923_2DS:75559-81559 TCONS_00012253:TGACv1_scaffold_031316_1BL:48335-50100 TCONS_00160187:TGACv1_scaffold_435938_5DL:29236-30080 TCONS_00042903:TGACv1_scaffold_129555_2BL:178123-180283 TCONS_00042904:TGACv1_scaffold_129555_2BL:178123-180283 TCONS_00126273:TGACv1_scaffold_346972_4DL:4011-5286 TCONS_00084778:TGACv1_scaffold_223302_3B:78096-85074 TCONS_00075826:TGACv…
4	GO:0051171	regulation of nitrogen compound metabolic process	Biological Process	GO:0019222, GO:0006807	regulation of metabolic process, nitrogen compound metabolic process	2706.28	1437	TCONS_00038885:TGACv1_scaffold_113102_2AS:64469-66898 TCONS_00233404:TGACv1_scaffold_672871_U:1076-2053 TCONS_00229385:TGACv1_scaffold_642283_U:25960-29963 TCONS_00188751:TGACv1_scaffold_542615_6DS:45855-46621 TCONS_00188750:TGACv1_scaffold_542615_6DS:45855-46621 TCONS_00042903:TGACv1_scaffold_129555_2BL:178123-180283 TCONS_00042904:TGACv1_scaffold_129555_2BL:178123-180283 TCONS_00148290:TGACv1_s…
4	GO:1901564	organonitrogen compound metabolic process	Biological Process	GO:0006807, GO:0071704	nitrogen compound metabolic process, organic substance metabolic process	10743.48	3926	TCONS_00038885:TGACv1_scaffold_113102_2AS:64469-66898 TCONS_00140570:TGACv1_scaffold_394681_5AS:5764-14859 TCONS_00063840:TGACv1_scaffold_177923_2DS:75559-81559 TCONS_00140573:TGACv1_scaffold_394681_5AS:5764-14859 TCONS_00163211:TGACv1_scaffold_457356_5DS:41449-43020 TCONS_00140572:TGACv1_scaffold_394681_5AS:5764-14859 TCONS_00094104:TGACv1_scaffold_250526_3DL:3976-5937 TCONS_00206023:TGACv1_scaf…
5	GO:1901566	organonitrogen compound biosynthetic process	Biological Process	GO:1901576, GO:1901564	organic substance biosynthetic process, organonitrogen compound metabolic process	2497.56	1432	TCONS_00038885:TGACv1_scaffold_113102_2AS:64469-66898 TCONS_00233889:TGACv1_scaffold_695942_U:5-1106 TCONS_00218490:TGACv1_scaffold_606233_7DL:402-2740 TCONS_00218491:TGACv1_scaffold_606233_7DL:402-2740 TCONS_00163211:TGACv1_scaffold_457356_5DS:41449-43020 TCONS_00229385:TGACv1_scaffold_642283_U:25960-29963 TCONS_00188751:TGACv1_scaffold_542615_6DS:45855-46621 TCONS_00131853:TGACv1_scaffold_37461…
5	GO:0034654	nucleobase-containing compound biosynthetic process	Biological Process	GO:0044271, GO:0006139, GO:0018130, GO:1901362, GO:0019438	cellular nitrogen compound biosynthetic process, nucleobase-containing compound metabolic process, heterocycle biosynthetic process, organic cyclic compound biosynthetic process, aromatic compound biosynthetic process	4065.66	1840	TCONS_00042903:TGACv1_scaffold_129555_2BL:178123-180283 TCONS_00042904:TGACv1_scaffold_129555_2BL:178123-180283 TCONS_00126273:TGACv1_scaffold_346972_4DL:4011-5286 TCONS_00121806:TGACv1_scaffold_342611_4DL:62-614 TCONS_00175684:TGACv1_scaffold_500361_6BL:97197-99736 TCONS_00175683:TGACv1_scaffold_500361_6BL:97197-99736 TCONS_00048692:TGACv1_scaffold_132956_2BL:8892-10320 TCONS_00175682:TGACv1_sca…
5	GO:0051252	regulation of RNA metabolic process	Biological Process	GO:0016070, GO:0060255, GO:0019219	RNA metabolic process, regulation of macromolecule metabolic process, regulation of nucleobase-containing compound metabolic process	799.93	1260	TCONS_00233404:TGACv1_scaffold_672871_U:1076-2053 TCONS_00188751:TGACv1_scaffold_542615_6DS:45855-46621 TCONS_00188750:TGACv1_scaffold_542615_6DS:45855-46621 TCONS_00042903:TGACv1_scaffold_129555_2BL:178123-180283 TCONS_00042904:TGACv1_scaffold_129555_2BL:178123-180283 TCONS_00148290:TGACv1_scaffold_406968_5BL:29181-33746 TCONS_00148291:TGACv1_scaffold_406968_5BL:29181-33746 TCONS_00126273:TGACv1…
5	GO:0031326	regulation of cellular biosynthetic process	Biological Process	GO:0009889, GO:0031323, GO:0044249	regulation of biosynthetic process, regulation of cellular metabolic process, cellular biosynthetic process	1862.75	1342	TCONS_00038885:TGACv1_scaffold_113102_2AS:64469-66898 TCONS_00233404:TGACv1_scaffold_672871_U:1076-2053 TCONS_00188751:TGACv1_scaffold_542615_6DS:45855-46621 TCONS_00188750:TGACv1_scaffold_542615_6DS:45855-46621 TCONS_00042903:TGACv1_scaffold_129555_2BL:178123-180283 TCONS_00042904:TGACv1_scaffold_129555_2BL:178123-180283 TCONS_00148290:TGACv1_scaffold_406968_5BL:29181-33746 TCONS_00148291:TGACv1…
5	GO:0009059	macromolecule biosynthetic process	Biological Process	GO:0043170, GO:1901576	macromolecule metabolic process, organic substance biosynthetic process	4697.19	2584	TCONS_00120961:TGACv1_scaffold_330937_4BS:16120-18111 TCONS_00038885:TGACv1_scaffold_113102_2AS:64469-66898 TCONS_00218490:TGACv1_scaffold_606233_7DL:402-2740 TCONS_00218491:TGACv1_scaffold_606233_7DL:402-2740 TCONS_00163211:TGACv1_scaffold_457356_5DS:41449-43020 TCONS_00139109:TGACv1_scaffold_393159_5AS:72105-73672 TCONS_00042903:TGACv1_scaffold_129555_2BL:178123-180283 TCONS_00042904:TGACv1_sca…
5	GO:0018130	heterocycle biosynthetic process	Biological Process	GO:0046483, GO:0044249	heterocycle metabolic process, cellular biosynthetic process	4639.6	1931	TCONS_00042903:TGACv1_scaffold_129555_2BL:178123-180283 TCONS_00042904:TGACv1_scaffold_129555_2BL:178123-180283 TCONS_00126273:TGACv1_scaffold_346972_4DL:4011-5286 TCONS_00121806:TGACv1_scaffold_342611_4DL:62-614 TCONS_00175684:TGACv1_scaffold_500361_6BL:97197-99736 TCONS_00175683:TGACv1_scaffold_500361_6BL:97197-99736 TCONS_00048692:TGACv1_scaffold_132956_2BL:8892-10320 TCONS_00175682:TGACv1_sca…
5	GO:0090304	nucleic acid metabolic process	Biological Process	GO:0043170, GO:0006139	macromolecule metabolic process, nucleobase-containing compound metabolic process	7543.33	2982	TCONS_00012253:TGACv1_scaffold_031316_1BL:48335-50100 TCONS_00160187:TGACv1_scaffold_435938_5DL:29236-30080 TCONS_00139109:TGACv1_scaffold_393159_5AS:72105-73672 TCONS_00042903:TGACv1_scaffold_129555_2BL:178123-180283 TCONS_00042904:TGACv1_scaffold_129555_2BL:178123-180283 TCONS_00126273:TGACv1_scaffold_346972_4DL:4011-5286 TCONS_00121806:TGACv1_scaffold_342611_4DL:62-614 TCONS_00084778:TGACv1_sc…
5	GO:0010468	regulation of gene expression	Biological Process	GO:0060255, GO:0010467	regulation of macromolecule metabolic process, gene expression	2646.63	1428	TCONS_00038885:TGACv1_scaffold_113102_2AS:64469-66898 TCONS_00233404:TGACv1_scaffold_672871_U:1076-2053 TCONS_00188751:TGACv1_scaffold_542615_6DS:45855-46621 TCONS_00188750:TGACv1_scaffold_542615_6DS:45855-46621 TCONS_00042903:TGACv1_scaffold_129555_2BL:178123-180283 TCONS_00042904:TGACv1_scaffold_129555_2BL:178123-180283 TCONS_00148290:TGACv1_scaffold_406968_5BL:29181-33746 TCONS_00148291:TGACv1…
5	GO:0006796	phosphate-containing compound metabolic process	Biological Process	GO:0006793	phosphorus metabolic process	4735.89	2230	TCONS_00140570:TGACv1_scaffold_394681_5AS:5764-14859 TCONS_00063840:TGACv1_scaffold_177923_2DS:75559-81559 TCONS_00140571:TGACv1_scaffold_394681_5AS:5764-14859 TCONS_00094104:TGACv1_scaffold_250526_3DL:3976-5937 TCONS_00093254:TGACv1_scaffold_250115_3DL:57398-59215 TCONS_00093255:TGACv1_scaffold_250115_3DL:62195-67057 TCONS_00178708:TGACv1_scaffold_513126_6BS:158302-159150 TCONS_00121806:TGACv1_s…
5	GO:0010556	regulation of macromolecule biosynthetic process	Biological Process	GO:0009889, GO:0060255, GO:0009059	regulation of biosynthetic process, regulation of macromolecule metabolic process, macromolecule biosynthetic process	1860.66	1335	TCONS_00038885:TGACv1_scaffold_113102_2AS:64469-66898 TCONS_00233404:TGACv1_scaffold_672871_U:1076-2053 TCONS_00188751:TGACv1_scaffold_542615_6DS:45855-46621 TCONS_00188750:TGACv1_scaffold_542615_6DS:45855-46621 TCONS_00042903:TGACv1_scaffold_129555_2BL:178123-180283 TCONS_00042904:TGACv1_scaffold_129555_2BL:178123-180283 TCONS_00148290:TGACv1_scaffold_406968_5BL:29181-33746 TCONS_00148291:TGACv1…
5	GO:0036211	protein modification process	Biological Process	GO:0043412, GO:0019538	macromolecule modification, protein metabolic process	2165.86	1970	TCONS_00061661:TGACv1_scaffold_171376_2DL:1446-1679 TCONS_00094104:TGACv1_scaffold_250526_3DL:3976-5937 TCONS_00061669:TGACv1_scaffold_173155_2DL:1104-1292 TCONS_00206023:TGACv1_scaffold_578273_7BL:72878-76119 TCONS_00206025:TGACv1_scaffold_578273_7BL:72878-76119 TCONS_00093254:TGACv1_scaffold_250115_3DL:57398-59215 TCONS_00206024:TGACv1_scaffold_578273_7BL:72878-76119 TCONS_00093255:TGACv1_scaff…
5	GO:0044271	cellular nitrogen compound biosynthetic process	Biological Process	GO:0034641, GO:0044249	cellular nitrogen compound metabolic process, cellular biosynthetic process	5317.25	2423	TCONS_00038885:TGACv1_scaffold_113102_2AS:64469-66898 TCONS_00218490:TGACv1_scaffold_606233_7DL:402-2740 TCONS_00218491:TGACv1_scaffold_606233_7DL:402-2740 TCONS_00163211:TGACv1_scaffold_457356_5DS:41449-43020 TCONS_00139109:TGACv1_scaffold_393159_5AS:72105-73672 TCONS_00042903:TGACv1_scaffold_129555_2BL:178123-180283 TCONS_00042904:TGACv1_scaffold_129555_2BL:178123-180283 TCONS_00046035:TGACv1_s…
5	GO:1901362	organic cyclic compound biosynthetic process	Biological Process	GO:1901576, GO:1901360	organic substance biosynthetic process, organic cyclic compound metabolic process	4808.37	2015	TCONS_00042903:TGACv1_scaffold_129555_2BL:178123-180283 TCONS_00042904:TGACv1_scaffold_129555_2BL:178123-180283 TCONS_00126273:TGACv1_scaffold_346972_4DL:4011-5286 TCONS_00121806:TGACv1_scaffold_342611_4DL:62-614 TCONS_00175684:TGACv1_scaffold_500361_6BL:97197-99736 TCONS_00175683:TGACv1_scaffold_500361_6BL:97197-99736 TCONS_00048692:TGACv1_scaffold_132956_2BL:8892-10320 TCONS_00175682:TGACv1_sca…
5	GO:0034645	cellular macromolecule biosynthetic process	Biological Process	GO:0044260, GO:0009059, GO:0044249	cellular macromolecule metabolic process, macromolecule biosynthetic process, cellular biosynthetic process	5919.56	2540	TCONS_00120961:TGACv1_scaffold_330937_4BS:16120-18111 TCONS_00038885:TGACv1_scaffold_113102_2AS:64469-66898 TCONS_00218490:TGACv1_scaffold_606233_7DL:402-2740 TCONS_00218491:TGACv1_scaffold_606233_7DL:402-2740 TCONS_00163211:TGACv1_scaffold_457356_5DS:41449-43020 TCONS_00139109:TGACv1_scaffold_393159_5AS:72105-73672 TCONS_00042903:TGACv1_scaffold_129555_2BL:178123-180283 TCONS_00042904:TGACv1_sca…
5	GO:0043412	macromolecule modification	Biological Process	GO:0043170	macromolecule metabolic process	3932.53	2118	TCONS_00061661:TGACv1_scaffold_171376_2DL:1446-1679 TCONS_00094104:TGACv1_scaffold_250526_3DL:3976-5937 TCONS_00061669:TGACv1_scaffold_173155_2DL:1104-1292 TCONS_00206023:TGACv1_scaffold_578273_7BL:72878-76119 TCONS_00206025:TGACv1_scaffold_578273_7BL:72878-76119 TCONS_00093254:TGACv1_scaffold_250115_3DL:57398-59215 TCONS_00206024:TGACv1_scaffold_578273_7BL:72878-76119 TCONS_00093255:TGACv1_scaff…
5	GO:0006259	DNA metabolic process	Biological Process	GO:0044260, GO:0090304	cellular macromolecule metabolic process, nucleic acid metabolic process	2060.7	1001	TCONS_00012253:TGACv1_scaffold_031316_1BL:48335-50100 TCONS_00229385:TGACv1_scaffold_642283_U:25960-29963 TCONS_00160187:TGACv1_scaffold_435938_5DL:29236-30080 TCONS_00073890:TGACv1_scaffold_210761_3AS:54385-55611 TCONS_00073891:TGACv1_scaffold_210761_3AS:57358-59507 TCONS_00084778:TGACv1_scaffold_223302_3B:78096-85074 TCONS_00173266:TGACv1_scaffold_499400_6BL:174732-175060 TCONS_00014669:TGACv1_…
5	GO:0019219	regulation of nucleobase-containing compound metabolic process	Biological Process	GO:0031323, GO:0080090, GO:0051171, GO:0006139	regulation of cellular metabolic process, regulation of primary metabolic process, regulation of nitrogen compound metabolic process, nucleobase-containing compound metabolic process	1874.64	1320	TCONS_00233404:TGACv1_scaffold_672871_U:1076-2053 TCONS_00229385:TGACv1_scaffold_642283_U:25960-29963 TCONS_00188751:TGACv1_scaffold_542615_6DS:45855-46621 TCONS_00188750:TGACv1_scaffold_542615_6DS:45855-46621 TCONS_00042903:TGACv1_scaffold_129555_2BL:178123-180283 TCONS_00042904:TGACv1_scaffold_129555_2BL:178123-180283 TCONS_00148290:TGACv1_scaffold_406968_5BL:29181-33746 TCONS_00148291:TGACv1_s…
5	GO:0019438	aromatic compound biosynthetic process	Biological Process	GO:0006725, GO:0044249	cellular aromatic compound metabolic process, cellular biosynthetic process	4636.68	1975	TCONS_00042903:TGACv1_scaffold_129555_2BL:178123-180283 TCONS_00042904:TGACv1_scaffold_129555_2BL:178123-180283 TCONS_00126273:TGACv1_scaffold_346972_4DL:4011-5286 TCONS_00121806:TGACv1_scaffold_342611_4DL:62-614 TCONS_00175684:TGACv1_scaffold_500361_6BL:97197-99736 TCONS_00210534:TGACv1_scaffold_592266_7BS:73214-76734 TCONS_00175683:TGACv1_scaffold_500361_6BL:97197-99736 TCONS_00210533:TGACv1_sc…
5	GO:0044267	cellular protein metabolic process	Biological Process	GO:0044260, GO:0019538	cellular macromolecule metabolic process, protein metabolic process	5869.59	2733	TCONS_00038885:TGACv1_scaffold_113102_2AS:64469-66898 TCONS_00140570:TGACv1_scaffold_394681_5AS:5764-14859 TCONS_00061664:TGACv1_scaffold_171630_2DL:0-352 TCONS_00061661:TGACv1_scaffold_171376_2DL:1446-1679 TCONS_00140573:TGACv1_scaffold_394681_5AS:5764-14859 TCONS_00218490:TGACv1_scaffold_606233_7DL:402-2740 TCONS_00218491:TGACv1_scaffold_606233_7DL:402-2740 TCONS_00163211:TGACv1_scaffold_457356…
5	GO:0010467	gene expression	Biological Process	GO:0043170	macromolecule metabolic process	6442.07	2463	TCONS_00038885:TGACv1_scaffold_113102_2AS:64469-66898 TCONS_00140570:TGACv1_scaffold_394681_5AS:5764-14859 TCONS_00140573:TGACv1_scaffold_394681_5AS:5764-14859 TCONS_00218490:TGACv1_scaffold_606233_7DL:402-2740 TCONS_00218491:TGACv1_scaffold_606233_7DL:402-2740 TCONS_00163211:TGACv1_scaffold_457356_5DS:41449-43020 TCONS_00140572:TGACv1_scaffold_394681_5AS:5764-14859 TCONS_00139109:TGACv1_scaffold…
6	GO:0016070	RNA metabolic process	Biological Process	GO:0090304	nucleic acid metabolic process	5309.46	2085	TCONS_00139109:TGACv1_scaffold_393159_5AS:72105-73672 TCONS_00042903:TGACv1_scaffold_129555_2BL:178123-180283 TCONS_00042904:TGACv1_scaffold_129555_2BL:178123-180283 TCONS_00126273:TGACv1_scaffold_346972_4DL:4011-5286 TCONS_00121806:TGACv1_scaffold_342611_4DL:62-614 TCONS_00175684:TGACv1_scaffold_500361_6BL:97197-99736 TCONS_00075826:TGACv1_scaffold_211904_3AS:43515-43785 TCONS_00175683:TGACv1_sc…
6	GO:0006351	transcription, DNA-templated	Biological Process	GO:0097659, GO:0034645, GO:0010467	nucleic acid-templated transcription, cellular macromolecule biosynthetic process, gene expression	2508.58	1374	TCONS_00233404:TGACv1_scaffold_672871_U:1076-2053 TCONS_00188751:TGACv1_scaffold_542615_6DS:45855-46621 TCONS_00188750:TGACv1_scaffold_542615_6DS:45855-46621 TCONS_00042903:TGACv1_scaffold_129555_2BL:178123-180283 TCONS_00042904:TGACv1_scaffold_129555_2BL:178123-180283 TCONS_00148290:TGACv1_scaffold_406968_5BL:29181-33746 TCONS_00148291:TGACv1_scaffold_406968_5BL:29181-33746 TCONS_00126273:TGACv1…
6	GO:0016310	phosphorylation	Biological Process	GO:0006796	phosphate-containing compound metabolic process	2604.69	1644	TCONS_00140570:TGACv1_scaffold_394681_5AS:5764-14859 TCONS_00140571:TGACv1_scaffold_394681_5AS:5764-14859 TCONS_00094104:TGACv1_scaffold_250526_3DL:3976-5937 TCONS_00093254:TGACv1_scaffold_250115_3DL:57398-59215 TCONS_00093255:TGACv1_scaffold_250115_3DL:62195-67057 TCONS_00178708:TGACv1_scaffold_513126_6BS:158302-159150 TCONS_00121806:TGACv1_scaffold_342611_4DL:62-614 TCONS_00140566:TGACv1_scaffo…
6	GO:2001141	regulation of RNA biosynthetic process	Biological Process	GO:0010556, GO:0032774, GO:0031326, GO:0051252	regulation of macromolecule biosynthetic process, RNA biosynthetic process, regulation of cellular biosynthetic process, regulation of RNA metabolic process	1299.7	1234	TCONS_00233404:TGACv1_scaffold_672871_U:1076-2053 TCONS_00188751:TGACv1_scaffold_542615_6DS:45855-46621 TCONS_00188750:TGACv1_scaffold_542615_6DS:45855-46621 TCONS_00042903:TGACv1_scaffold_129555_2BL:178123-180283 TCONS_00042904:TGACv1_scaffold_129555_2BL:178123-180283 TCONS_00148290:TGACv1_scaffold_406968_5BL:29181-33746 TCONS_00148291:TGACv1_scaffold_406968_5BL:29181-33746 TCONS_00126273:TGACv1…
6	GO:0006464	cellular protein modification process	Biological Process	GO:0044267, GO:0036211	cellular protein metabolic process, protein modification process	3609.76	1970	TCONS_00061661:TGACv1_scaffold_171376_2DL:1446-1679 TCONS_00094104:TGACv1_scaffold_250526_3DL:3976-5937 TCONS_00061669:TGACv1_scaffold_173155_2DL:1104-1292 TCONS_00206023:TGACv1_scaffold_578273_7BL:72878-76119 TCONS_00206025:TGACv1_scaffold_578273_7BL:72878-76119 TCONS_00093254:TGACv1_scaffold_250115_3DL:57398-59215 TCONS_00206024:TGACv1_scaffold_578273_7BL:72878-76119 TCONS_00093255:TGACv1_scaff…
6	GO:0006355	regulation of transcription, DNA-templated	Biological Process	GO:0006351, GO:1903506, GO:0010468, GO:2000112	transcription, DNA-templated, regulation of nucleic acid-templated transcription, regulation of gene expression, regulation of cellular macromolecule biosynthetic process	1472.61	1228	TCONS_00233404:TGACv1_scaffold_672871_U:1076-2053 TCONS_00188751:TGACv1_scaffold_542615_6DS:45855-46621 TCONS_00188750:TGACv1_scaffold_542615_6DS:45855-46621 TCONS_00042903:TGACv1_scaffold_129555_2BL:178123-180283 TCONS_00042904:TGACv1_scaffold_129555_2BL:178123-180283 TCONS_00148290:TGACv1_scaffold_406968_5BL:29181-33746 TCONS_00148291:TGACv1_scaffold_406968_5BL:29181-33746 TCONS_00126273:TGACv1…
6	GO:0032774	RNA biosynthetic process	Biological Process	GO:0016070, GO:0034654, GO:0009059	RNA metabolic process, nucleobase-containing compound biosynthetic process, macromolecule biosynthetic process	2796.64	1390	TCONS_00233404:TGACv1_scaffold_672871_U:1076-2053 TCONS_00188751:TGACv1_scaffold_542615_6DS:45855-46621 TCONS_00188750:TGACv1_scaffold_542615_6DS:45855-46621 TCONS_00042903:TGACv1_scaffold_129555_2BL:178123-180283 TCONS_00042904:TGACv1_scaffold_129555_2BL:178123-180283 TCONS_00148290:TGACv1_scaffold_406968_5BL:29181-33746 TCONS_00148291:TGACv1_scaffold_406968_5BL:29181-33746 TCONS_00126273:TGACv1…
6	GO:2000112	regulation of cellular macromolecule biosynthetic process	Biological Process	GO:0010556, GO:0031326, GO:0034645	regulation of macromolecule biosynthetic process, regulation of cellular biosynthetic process, cellular macromolecule biosynthetic process	2323.92	1329	TCONS_00038885:TGACv1_scaffold_113102_2AS:64469-66898 TCONS_00233404:TGACv1_scaffold_672871_U:1076-2053 TCONS_00188751:TGACv1_scaffold_542615_6DS:45855-46621 TCONS_00188750:TGACv1_scaffold_542615_6DS:45855-46621 TCONS_00042903:TGACv1_scaffold_129555_2BL:178123-180283 TCONS_00042904:TGACv1_scaffold_129555_2BL:178123-180283 TCONS_00148290:TGACv1_scaffold_406968_5BL:29181-33746 TCONS_00148291:TGACv1…
7	GO:1903506	regulation of nucleic acid-templated transcription	Biological Process	GO:0097659, GO:2001141	nucleic acid-templated transcription, regulation of RNA biosynthetic process	2166.16	1234	TCONS_00233404:TGACv1_scaffold_672871_U:1076-2053 TCONS_00188751:TGACv1_scaffold_542615_6DS:45855-46621 TCONS_00188750:TGACv1_scaffold_542615_6DS:45855-46621 TCONS_00042903:TGACv1_scaffold_129555_2BL:178123-180283 TCONS_00042904:TGACv1_scaffold_129555_2BL:178123-180283 TCONS_00148290:TGACv1_scaffold_406968_5BL:29181-33746 TCONS_00148291:TGACv1_scaffold_406968_5BL:29181-33746 TCONS_00126273:TGACv1…
7	GO:0097659	nucleic acid-templated transcription	Biological Process	GO:0032774	RNA biosynthetic process	2299.55	1389	TCONS_00233404:TGACv1_scaffold_672871_U:1076-2053 TCONS_00188751:TGACv1_scaffold_542615_6DS:45855-46621 TCONS_00188750:TGACv1_scaffold_542615_6DS:45855-46621 TCONS_00042903:TGACv1_scaffold_129555_2BL:178123-180283 TCONS_00042904:TGACv1_scaffold_129555_2BL:178123-180283 TCONS_00148290:TGACv1_scaffold_406968_5BL:29181-33746 TCONS_00148291:TGACv1_scaffold_406968_5BL:29181-33746 TCONS_00126273:TGACv1…
7	GO:0006468	protein phosphorylation	Biological Process	GO:0016310, GO:0006464	phosphorylation, cellular protein modification process	1271.78	1075	TCONS_00094104:TGACv1_scaffold_250526_3DL:3976-5937 TCONS_00093254:TGACv1_scaffold_250115_3DL:57398-59215 TCONS_00155826:TGACv1_scaffold_433664_5DL:63727-67555 TCONS_00093255:TGACv1_scaffold_250115_3DL:62195-67057 TCONS_00178708:TGACv1_scaffold_513126_6BS:158302-159150 TCONS_00121806:TGACv1_scaffold_342611_4DL:62-614 TCONS_00081025:TGACv1_scaffold_221573_3B:109100-109330 TCONS_00081026:TGACv1_sca…
								*Because of the hIgh number of transcripts, a part of them is presented here
