# Supplementary material for: Transcriptome analysis of bread wheat leaves in response to salt stress
Source: PLoS One. 2021 Jul 9;16(7):e0254189. doi: 10.1371/journal.pone.0254189 (PMC8270127; doi:10.1371/journal.pone.0254189)
Supplement: S3 Table — (XLSX) [file pone.0254189.s010.xlsx]

## Sheet: Sheet1
		S3 Table. Molecular function classification of the novel transcripts
Level	GO ID	GO Name	GO Type	Parents (ACC)	Parents (Name)	Nodescore	#Seqs	sequence name*
1	GO:0003674	molecular_function	Molecular Function			28115.34	10381	TCONS_00131618:TGACv1_scaffold_374524_5AL:32520-36465 TCONS_00131619:TGACv1_scaffold_374524_5AL:32520-36465 TCONS_00119979:TGACv1_scaffold_329513_4BS:3626-6115 TCONS_00094104:TGACv1_scaffold_250526_3DL:3976-5937 TCONS_00160187:TGACv1_scaffold_435938_5DL:29236-30080 TCONS_00206023:TGACv1_scaffold_578273_7BL:72878-76119 TCONS_00033190:TGACv1_scaffold_094615_2AL:42675-43605 TCONS_00206025:TGACv1_sca…
2	GO:0005488	binding	Molecular Function	GO:0003674	molecular_function	27390.91	7435	TCONS_00131618:TGACv1_scaffold_374524_5AL:32520-36465 TCONS_00131619:TGACv1_scaffold_374524_5AL:32520-36465 TCONS_00094104:TGACv1_scaffold_250526_3DL:3976-5937 TCONS_00160187:TGACv1_scaffold_435938_5DL:29236-30080 TCONS_00206023:TGACv1_scaffold_578273_7BL:72878-76119 TCONS_00033190:TGACv1_scaffold_094615_2AL:42675-43605 TCONS_00206025:TGACv1_scaffold_578273_7BL:72878-76119 TCONS_00206024:TGACv1_s…
2	GO:0003824	catalytic activity	Molecular Function	GO:0003674	molecular_function	17155.29	7109	TCONS_00131618:TGACv1_scaffold_374524_5AL:32520-36465 TCONS_00131619:TGACv1_scaffold_374524_5AL:32520-36465 TCONS_00160187:TGACv1_scaffold_435938_5DL:29236-30080 TCONS_00094104:TGACv1_scaffold_250526_3DL:3976-5937 TCONS_00206023:TGACv1_scaffold_578273_7BL:72878-76119 TCONS_00206025:TGACv1_scaffold_578273_7BL:72878-76119 TCONS_00206024:TGACv1_scaffold_578273_7BL:72878-76119 TCONS_00160180:TGACv1_s…
3	GO:0016740	transferase activity	Molecular Function	GO:0003824	catalytic activity	6857.99	3185	TCONS_00140570:TGACv1_scaffold_394681_5AS:5764-14859 TCONS_00013584:TGACv1_scaffold_031950_1BL:59164-61390 TCONS_00140571:TGACv1_scaffold_394681_5AS:5764-14859 TCONS_00094104:TGACv1_scaffold_250526_3DL:3976-5937 TCONS_00140566:TGACv1_scaffold_394681_5AS:5764-14859 TCONS_00140567:TGACv1_scaffold_394681_5AS:5764-14859 TCONS_00104005:TGACv1_scaffold_289005_4AL:66330-68155 TCONS_00140569:TGACv1_scaff…
3	GO:0036094	small molecule binding	Molecular Function	GO:0005488	binding	5988.49	3339	TCONS_00140570:TGACv1_scaffold_394681_5AS:5764-14859 TCONS_00012253:TGACv1_scaffold_031316_1BL:48335-50100 TCONS_00140571:TGACv1_scaffold_394681_5AS:5764-14859 TCONS_00140572:TGACv1_scaffold_394681_5AS:5764-14859 TCONS_00094104:TGACv1_scaffold_250526_3DL:3976-5937 TCONS_00160187:TGACv1_scaffold_435938_5DL:29236-30080 TCONS_00206023:TGACv1_scaffold_578273_7BL:72878-76119 TCONS_00206025:TGACv1_scaf…
3	GO:0097367	carbohydrate derivative binding	Molecular Function	GO:0005488	binding	986.45	2628	TCONS_00140570:TGACv1_scaffold_394681_5AS:5764-14859 TCONS_00012253:TGACv1_scaffold_031316_1BL:48335-50100 TCONS_00140571:TGACv1_scaffold_394681_5AS:5764-14859 TCONS_00094104:TGACv1_scaffold_250526_3DL:3976-5937 TCONS_00160187:TGACv1_scaffold_435938_5DL:29236-30080 TCONS_00093254:TGACv1_scaffold_250115_3DL:57398-59215 TCONS_00139109:TGACv1_scaffold_393159_5AS:72105-73672 TCONS_00093255:TGACv1_sca…
3	GO:0016491	oxidoreductase activity	Molecular Function	GO:0003824	catalytic activity	1903.55	1069	TCONS_00061669:TGACv1_scaffold_173155_2DL:1104-1292 TCONS_00160180:TGACv1_scaffold_435936_5DL:29128-29384 TCONS_00072313:TGACv1_scaffold_196637_3AL:33648-38400 TCONS_00072314:TGACv1_scaffold_196637_3AL:33648-38400 TCONS_00072315:TGACv1_scaffold_196637_3AL:33648-38400 TCONS_00072316:TGACv1_scaffold_196637_3AL:33648-38400 TCONS_00205171:TGACv1_scaffold_577804_7BL:81048-81618 TCONS_00072317:TGACv1_s…
3	GO:0043167	ion binding	Molecular Function	GO:0005488	binding	10309.18	4853	TCONS_00140570:TGACv1_scaffold_394681_5AS:5764-14859 TCONS_00063840:TGACv1_scaffold_177923_2DS:75559-81559 TCONS_00140573:TGACv1_scaffold_394681_5AS:5764-14859 TCONS_00131618:TGACv1_scaffold_374524_5AL:32520-36465 TCONS_00012253:TGACv1_scaffold_031316_1BL:48335-50100 TCONS_00131619:TGACv1_scaffold_374524_5AL:32520-36465 TCONS_00140571:TGACv1_scaffold_394681_5AS:5764-14859 TCONS_00163211:TGACv1_sc…
3	GO:0140096	catalytic activity, acting on a protein	Molecular Function	GO:0003824	catalytic activity	2180.82	2249	TCONS_00061664:TGACv1_scaffold_171630_2DL:0-352 TCONS_00140570:TGACv1_scaffold_394681_5AS:5764-14859 TCONS_00063840:TGACv1_scaffold_177923_2DS:75559-81559 TCONS_00140573:TGACv1_scaffold_394681_5AS:5764-14859 TCONS_00140572:TGACv1_scaffold_394681_5AS:5764-14859 TCONS_00094104:TGACv1_scaffold_250526_3DL:3976-5937 TCONS_00206023:TGACv1_scaffold_578273_7BL:72878-76119 TCONS_00093254:TGACv1_scaffold_2…
3	GO:0097159	organic cyclic compound binding	Molecular Function	GO:0005488	binding	9709.69	5293	TCONS_00140570:TGACv1_scaffold_394681_5AS:5764-14859 TCONS_00038885:TGACv1_scaffold_113102_2AS:64469-66898 TCONS_00012253:TGACv1_scaffold_031316_1BL:48335-50100 TCONS_00013584:TGACv1_scaffold_031950_1BL:59164-61390 TCONS_00163211:TGACv1_scaffold_457356_5DS:41449-43020 TCONS_00140571:TGACv1_scaffold_394681_5AS:5764-14859 TCONS_00140572:TGACv1_scaffold_394681_5AS:5764-14859 TCONS_00094104:TGACv1_sc…
3	GO:1901363	heterocyclic compound binding	Molecular Function	GO:0005488	binding	9709.69	5293	TCONS_00140570:TGACv1_scaffold_394681_5AS:5764-14859 TCONS_00038885:TGACv1_scaffold_113102_2AS:64469-66898 TCONS_00012253:TGACv1_scaffold_031316_1BL:48335-50100 TCONS_00013584:TGACv1_scaffold_031950_1BL:59164-61390 TCONS_00163211:TGACv1_scaffold_457356_5DS:41449-43020 TCONS_00140571:TGACv1_scaffold_394681_5AS:5764-14859 TCONS_00140572:TGACv1_scaffold_394681_5AS:5764-14859 TCONS_00094104:TGACv1_sc…
3	GO:0016787	hydrolase activity	Molecular Function	GO:0003824	catalytic activity	5684.04	2793	TCONS_00085630:TGACv1_scaffold_223834_3B:23434-30176 TCONS_00012256:TGACv1_scaffold_031320_1BL:20450-25840 TCONS_00085631:TGACv1_scaffold_223834_3B:23434-30176 TCONS_00140570:TGACv1_scaffold_394681_5AS:5764-14859 TCONS_00061664:TGACv1_scaffold_171630_2DL:0-352 TCONS_00012257:TGACv1_scaffold_031320_1BL:20450-25840 TCONS_00063840:TGACv1_scaffold_177923_2DS:75559-81559 TCONS_00085632:TGACv1_scaffold…
4	GO:1901265	nucleoside phosphate binding	Molecular Function	GO:0097159, GO:1901363	organic cyclic compound binding, heterocyclic compound binding	3172.44	3161	TCONS_00140570:TGACv1_scaffold_394681_5AS:5764-14859 TCONS_00012253:TGACv1_scaffold_031316_1BL:48335-50100 TCONS_00140571:TGACv1_scaffold_394681_5AS:5764-14859 TCONS_00140572:TGACv1_scaffold_394681_5AS:5764-14859 TCONS_00094104:TGACv1_scaffold_250526_3DL:3976-5937 TCONS_00160187:TGACv1_scaffold_435938_5DL:29236-30080 TCONS_00206023:TGACv1_scaffold_578273_7BL:72878-76119 TCONS_00206025:TGACv1_scaf…
4	GO:0043168	anion binding	Molecular Function	GO:0043167	ion binding	4089.03	2864	TCONS_00140570:TGACv1_scaffold_394681_5AS:5764-14859 TCONS_00061661:TGACv1_scaffold_171376_2DL:1446-1679 TCONS_00012253:TGACv1_scaffold_031316_1BL:48335-50100 TCONS_00140571:TGACv1_scaffold_394681_5AS:5764-14859 TCONS_00094104:TGACv1_scaffold_250526_3DL:3976-5937 TCONS_00160187:TGACv1_scaffold_435938_5DL:29236-30080 TCONS_00061669:TGACv1_scaffold_173155_2DL:1104-1292 TCONS_00093254:TGACv1_scaffol…
4	GO:0004672	protein kinase activity	Molecular Function	GO:0016301, GO:0016773, GO:0140096	kinase activity, phosphotransferase activity, alcohol group as acceptor, catalytic activity, acting on a protein	1491	1065	TCONS_00094104:TGACv1_scaffold_250526_3DL:3976-5937 TCONS_00093254:TGACv1_scaffold_250115_3DL:57398-59215 TCONS_00155826:TGACv1_scaffold_433664_5DL:63727-67555 TCONS_00093255:TGACv1_scaffold_250115_3DL:62195-67057 TCONS_00178708:TGACv1_scaffold_513126_6BS:158302-159150 TCONS_00121806:TGACv1_scaffold_342611_4DL:62-614 TCONS_00081025:TGACv1_scaffold_221573_3B:109100-109330 TCONS_00081026:TGACv1_sca…
4	GO:0005524	ATP binding	Molecular Function	GO:0035639, GO:0008144, GO:0032559	purine ribonucleoside triphosphate binding, drug binding, adenyl ribonucleotide binding	2222	2222	TCONS_00140570:TGACv1_scaffold_394681_5AS:5764-14859 TCONS_00012253:TGACv1_scaffold_031316_1BL:48335-50100 TCONS_00140571:TGACv1_scaffold_394681_5AS:5764-14859 TCONS_00094104:TGACv1_scaffold_250526_3DL:3976-5937 TCONS_00160187:TGACv1_scaffold_435938_5DL:29236-30080 TCONS_00093254:TGACv1_scaffold_250115_3DL:57398-59215 TCONS_00139109:TGACv1_scaffold_393159_5AS:72105-73672 TCONS_00093255:TGACv1_sca…
4	GO:0016772	transferase activity, transferring phosphorus-containing groups	Molecular Function	GO:0016740	transferase activity	4337.57	1831	TCONS_00140570:TGACv1_scaffold_394681_5AS:5764-14859 TCONS_00140571:TGACv1_scaffold_394681_5AS:5764-14859 TCONS_00094104:TGACv1_scaffold_250526_3DL:3976-5937 TCONS_00093254:TGACv1_scaffold_250115_3DL:57398-59215 TCONS_00093255:TGACv1_scaffold_250115_3DL:62195-67057 TCONS_00178708:TGACv1_scaffold_513126_6BS:158302-159150 TCONS_00121806:TGACv1_scaffold_342611_4DL:62-614 TCONS_00140566:TGACv1_scaffo…
4	GO:0043169	cation binding	Molecular Function	GO:0043167	ion binding	5007.82	2533	TCONS_00140570:TGACv1_scaffold_394681_5AS:5764-14859 TCONS_00063840:TGACv1_scaffold_177923_2DS:75559-81559 TCONS_00140573:TGACv1_scaffold_394681_5AS:5764-14859 TCONS_00131618:TGACv1_scaffold_374524_5AL:32520-36465 TCONS_00012253:TGACv1_scaffold_031316_1BL:48335-50100 TCONS_00131619:TGACv1_scaffold_374524_5AL:32520-36465 TCONS_00163211:TGACv1_scaffold_457356_5DS:41449-43020 TCONS_00061666:TGACv1_s…
4	GO:0032553	ribonucleotide binding	Molecular Function	GO:0097367, GO:0000166	carbohydrate derivative binding, nucleotide binding	1467.77	2592	TCONS_00140570:TGACv1_scaffold_394681_5AS:5764-14859 TCONS_00012253:TGACv1_scaffold_031316_1BL:48335-50100 TCONS_00140571:TGACv1_scaffold_394681_5AS:5764-14859 TCONS_00094104:TGACv1_scaffold_250526_3DL:3976-5937 TCONS_00160187:TGACv1_scaffold_435938_5DL:29236-30080 TCONS_00093254:TGACv1_scaffold_250115_3DL:57398-59215 TCONS_00139109:TGACv1_scaffold_393159_5AS:72105-73672 TCONS_00093255:TGACv1_sca…
4	GO:0003676	nucleic acid binding	Molecular Function	GO:0097159, GO:1901363	organic cyclic compound binding, heterocyclic compound binding	3836.03	2499	TCONS_00038885:TGACv1_scaffold_113102_2AS:64469-66898 TCONS_00218490:TGACv1_scaffold_606233_7DL:402-2740 TCONS_00012253:TGACv1_scaffold_031316_1BL:48335-50100 TCONS_00218491:TGACv1_scaffold_606233_7DL:402-2740 TCONS_00163211:TGACv1_scaffold_457356_5DS:41449-43020 TCONS_00061666:TGACv1_scaffold_172685_2DL:59-432 TCONS_00209531:TGACv1_scaffold_591925_7BS:183909-198455 TCONS_00160187:TGACv1_scaffold…
4	GO:0000166	nucleotide binding	Molecular Function	GO:1901265, GO:0036094	nucleoside phosphate binding, small molecule binding	4182.9	3161	TCONS_00140570:TGACv1_scaffold_394681_5AS:5764-14859 TCONS_00012253:TGACv1_scaffold_031316_1BL:48335-50100 TCONS_00140571:TGACv1_scaffold_394681_5AS:5764-14859 TCONS_00140572:TGACv1_scaffold_394681_5AS:5764-14859 TCONS_00094104:TGACv1_scaffold_250526_3DL:3976-5937 TCONS_00160187:TGACv1_scaffold_435938_5DL:29236-30080 TCONS_00206023:TGACv1_scaffold_578273_7BL:72878-76119 TCONS_00206025:TGACv1_scaf…
5	GO:0046872	metal ion binding	Molecular Function	GO:0043169	cation binding	4118.7	2513	TCONS_00140570:TGACv1_scaffold_394681_5AS:5764-14859 TCONS_00063840:TGACv1_scaffold_177923_2DS:75559-81559 TCONS_00140573:TGACv1_scaffold_394681_5AS:5764-14859 TCONS_00131618:TGACv1_scaffold_374524_5AL:32520-36465 TCONS_00012253:TGACv1_scaffold_031316_1BL:48335-50100 TCONS_00131619:TGACv1_scaffold_374524_5AL:32520-36465 TCONS_00163211:TGACv1_scaffold_457356_5DS:41449-43020 TCONS_00140572:TGACv1_s…
5	GO:0003677	DNA binding	Molecular Function	GO:0003676	nucleic acid binding	1275.62	1066	TCONS_00233404:TGACv1_scaffold_672871_U:1076-2053 TCONS_00012253:TGACv1_scaffold_031316_1BL:48335-50100 TCONS_00163211:TGACv1_scaffold_457356_5DS:41449-43020 TCONS_00073890:TGACv1_scaffold_210761_3AS:54385-55611 TCONS_00042903:TGACv1_scaffold_129555_2BL:178123-180283 TCONS_00042904:TGACv1_scaffold_129555_2BL:178123-180283 TCONS_00148290:TGACv1_scaffold_406968_5BL:29181-33746 TCONS_00148291:TGACv1…
5	GO:0016301	kinase activity	Molecular Function	GO:0016772	transferase activity, transferring phosphorus-containing groups	2544.05	1529	TCONS_00140570:TGACv1_scaffold_394681_5AS:5764-14859 TCONS_00140571:TGACv1_scaffold_394681_5AS:5764-14859 TCONS_00094104:TGACv1_scaffold_250526_3DL:3976-5937 TCONS_00093254:TGACv1_scaffold_250115_3DL:57398-59215 TCONS_00155826:TGACv1_scaffold_433664_5DL:63727-67555 TCONS_00093255:TGACv1_scaffold_250115_3DL:62195-67057 TCONS_00178708:TGACv1_scaffold_513126_6BS:158302-159150 TCONS_00121806:TGACv1_s…
5	GO:0017076	purine nucleotide binding	Molecular Function	GO:0000166	nucleotide binding	1526.57	2566	TCONS_00140570:TGACv1_scaffold_394681_5AS:5764-14859 TCONS_00012253:TGACv1_scaffold_031316_1BL:48335-50100 TCONS_00140571:TGACv1_scaffold_394681_5AS:5764-14859 TCONS_00094104:TGACv1_scaffold_250526_3DL:3976-5937 TCONS_00160187:TGACv1_scaffold_435938_5DL:29236-30080 TCONS_00093254:TGACv1_scaffold_250115_3DL:57398-59215 TCONS_00139109:TGACv1_scaffold_393159_5AS:72105-73672 TCONS_00093255:TGACv1_sca…
5	GO:0035639	purine ribonucleoside triphosphate binding	Molecular Function	GO:1901265, GO:0043168	nucleoside phosphate binding, anion binding	1408.8	2344	TCONS_00140570:TGACv1_scaffold_394681_5AS:5764-14859 TCONS_00012253:TGACv1_scaffold_031316_1BL:48335-50100 TCONS_00140571:TGACv1_scaffold_394681_5AS:5764-14859 TCONS_00094104:TGACv1_scaffold_250526_3DL:3976-5937 TCONS_00160187:TGACv1_scaffold_435938_5DL:29236-30080 TCONS_00093254:TGACv1_scaffold_250115_3DL:57398-59215 TCONS_00139109:TGACv1_scaffold_393159_5AS:72105-73672 TCONS_00093255:TGACv1_sca…
5	GO:0032555	purine ribonucleotide binding	Molecular Function	GO:0032553, GO:0017076	ribonucleotide binding, purine nucleotide binding	2414.28	2562	TCONS_00140570:TGACv1_scaffold_394681_5AS:5764-14859 TCONS_00012253:TGACv1_scaffold_031316_1BL:48335-50100 TCONS_00140571:TGACv1_scaffold_394681_5AS:5764-14859 TCONS_00094104:TGACv1_scaffold_250526_3DL:3976-5937 TCONS_00160187:TGACv1_scaffold_435938_5DL:29236-30080 TCONS_00093254:TGACv1_scaffold_250115_3DL:57398-59215 TCONS_00139109:TGACv1_scaffold_393159_5AS:72105-73672 TCONS_00093255:TGACv1_sca…
5	GO:0016773	phosphotransferase activity, alcohol group as acceptor	Molecular Function	GO:0016772	transferase activity, transferring phosphorus-containing groups	2140.98	1175	TCONS_00140570:TGACv1_scaffold_394681_5AS:5764-14859 TCONS_00140571:TGACv1_scaffold_394681_5AS:5764-14859 TCONS_00094104:TGACv1_scaffold_250526_3DL:3976-5937 TCONS_00093254:TGACv1_scaffold_250115_3DL:57398-59215 TCONS_00155826:TGACv1_scaffold_433664_5DL:63727-67555 TCONS_00093255:TGACv1_scaffold_250115_3DL:62195-67057 TCONS_00178708:TGACv1_scaffold_513126_6BS:158302-159150 TCONS_00121806:TGACv1_s…
6	GO:0032559	adenyl ribonucleotide binding	Molecular Function	GO:0030554, GO:0032555	adenyl nucleotide binding, purine ribonucleotide binding	3948.2	2441	TCONS_00140570:TGACv1_scaffold_394681_5AS:5764-14859 TCONS_00012253:TGACv1_scaffold_031316_1BL:48335-50100 TCONS_00140571:TGACv1_scaffold_394681_5AS:5764-14859 TCONS_00094104:TGACv1_scaffold_250526_3DL:3976-5937 TCONS_00160187:TGACv1_scaffold_435938_5DL:29236-30080 TCONS_00093254:TGACv1_scaffold_250115_3DL:57398-59215 TCONS_00139109:TGACv1_scaffold_393159_5AS:72105-73672 TCONS_00093255:TGACv1_sca…
6	GO:0030554	adenyl nucleotide binding	Molecular Function	GO:0017076	purine nucleotide binding	2368.92	2441	TCONS_00140570:TGACv1_scaffold_394681_5AS:5764-14859 TCONS_00012253:TGACv1_scaffold_031316_1BL:48335-50100 TCONS_00140571:TGACv1_scaffold_394681_5AS:5764-14859 TCONS_00094104:TGACv1_scaffold_250526_3DL:3976-5937 TCONS_00160187:TGACv1_scaffold_435938_5DL:29236-30080 TCONS_00093254:TGACv1_scaffold_250115_3DL:57398-59215 TCONS_00139109:TGACv1_scaffold_393159_5AS:72105-73672 TCONS_00093255:TGACv1_sca…
6	GO:0046914	transition metal ion binding	Molecular Function	GO:0046872	metal ion binding	2278.76	1421	TCONS_00140570:TGACv1_scaffold_394681_5AS:5764-14859 TCONS_00036463:TGACv1_scaffold_112068_2AS:319023-319728 TCONS_00056072:TGACv1_scaffold_158288_2DL:15140-53685 TCONS_00063840:TGACv1_scaffold_177923_2DS:75559-81559 TCONS_00056070:TGACv1_scaffold_158288_2DL:15140-53685 TCONS_00140573:TGACv1_scaffold_394681_5AS:5764-14859 TCONS_00165630:TGACv1_scaffold_471361_6AL:88492-89153 TCONS_00012253:TGACv1…
7	GO:0008270	zinc ion binding	Molecular Function	GO:0046914	transition metal ion binding	1139	1139	TCONS_00140570:TGACv1_scaffold_394681_5AS:5764-14859 TCONS_00036463:TGACv1_scaffold_112068_2AS:319023-319728 TCONS_00056072:TGACv1_scaffold_158288_2DL:15140-53685 TCONS_00063840:TGACv1_scaffold_177923_2DS:75559-81559 TCONS_00056070:TGACv1_scaffold_158288_2DL:15140-53685 TCONS_00140573:TGACv1_scaffold_394681_5AS:5764-14859 TCONS_00165630:TGACv1_scaffold_471361_6AL:88492-89153 TCONS_00012253:TGACv1…
								*Because of the hIgh number of transcripts, a part of them is presented here
