# Supplementary material for: Transcriptome analysis of bread wheat leaves in response to salt stress
Source: PLoS One. 2021 Jul 9;16(7):e0254189. doi: 10.1371/journal.pone.0254189 (PMC8270127; doi:10.1371/journal.pone.0254189)
Supplement: S4 Table — (XLSX) [file pone.0254189.s011.xlsx]

## Sheet: Sheet3
		S4 Table. Cellular component classification of the novel transcrips
Level	GO ID	GO Name	GO Type	Parents (ACC)	Parents (Name)	Nodescore	#Seqs	sequence name*
1	GO:0005575	cellular_component	Cellular Component			34136.43	9696	TCONS_00120961:TGACv1_scaffold_330937_4BS:16120-18111, TCONS_00119979:TGACv1_scaffold_329513_4BS:3626-6115, TCONS_00094104:TGACv1_scaffold_250526_3DL:3976-5937, TCONS_00096765:TGACv1_scaffold_253002_3DL:21435-22882, TCONS_00042903:TGACv1_scaffold_129555_2BL:178123-180283, TCONS_00160180:TGACv1_scaffold_435936_5DL:29128-29384, TCONS_00042904:TGACv1_scaffold_129555_2BL:178123-180283, TCONS_00160181…
2	GO:0016020	membrane	Cellular Component	GO:0005575	cellular_component	11064.01	5654	TCONS_00120961:TGACv1_scaffold_330937_4BS:16120-18111 TCONS_00140570:TGACv1_scaffold_394681_5AS:5764-14859 TCONS_00140573:TGACv1_scaffold_394681_5AS:5764-14859 TCONS_00013584:TGACv1_scaffold_031950_1BL:59164-61390 TCONS_00140572:TGACv1_scaffold_394681_5AS:5764-14859 TCONS_00119979:TGACv1_scaffold_329513_4BS:3626-6115 TCONS_00094104:TGACv1_scaffold_250526_3DL:3976-5937 TCONS_00096765:TGACv1_scaffo…
2	GO:0005623	cell	Cellular Component	GO:0005575	cellular_component	23856.34	7176	TCONS_00120961:TGACv1_scaffold_330937_4BS:16120-18111, TCONS_00119979:TGACv1_scaffold_329513_4BS:3626-6115, TCONS_00096765:TGACv1_scaffold_253002_3DL:21435-22882, TCONS_00042903:TGACv1_scaffold_129555_2BL:178123-180283, TCONS_00160180:TGACv1_scaffold_435936_5DL:29128-29384, TCONS_00042904:TGACv1_scaffold_129555_2BL:178123-180283, TCONS_00005964:TGACv1_scaffold_003907_1AL:3330-7026, TCONS_00185477…
2	GO:0044422	organelle part	Cellular Component	GO:0043226, GO:0005575	organelle, cellular_component	3231.93	2111	TCONS_00120961:TGACv1_scaffold_330937_4BS:16120-18111, TCONS_00140570:TGACv1_scaffold_394681_5AS:5764-14859, TCONS_00038885:TGACv1_scaffold_113102_2AS:64469-66898, TCONS_00218490:TGACv1_scaffold_606233_7DL:402-2740, TCONS_00140573:TGACv1_scaffold_394681_5AS:5764-14859, TCONS_00163693:TGACv1_scaffold_457707_5DS:11270-12719, TCONS_00218491:TGACv1_scaffold_606233_7DL:402-2740, TCONS_00163211:TGACv1_…
2	GO:0044464	cell part	Cellular Component	GO:0005623, GO:0005575	cell, cellular_component	27800.57	7148	TCONS_00120961:TGACv1_scaffold_330937_4BS:16120-18111, TCONS_00119979:TGACv1_scaffold_329513_4BS:3626-6115, TCONS_00096765:TGACv1_scaffold_253002_3DL:21435-22882, TCONS_00042903:TGACv1_scaffold_129555_2BL:178123-180283, TCONS_00160180:TGACv1_scaffold_435936_5DL:29128-29384, TCONS_00042904:TGACv1_scaffold_129555_2BL:178123-180283, TCONS_00005964:TGACv1_scaffold_003907_1AL:3330-7026, TCONS_00185477…
2	GO:0044425	membrane part	Cellular Component	GO:0016020, GO:0005575	membrane, cellular_component	6252.65	4356	TCONS_00120961:TGACv1_scaffold_330937_4BS:16120-18111, TCONS_00119979:TGACv1_scaffold_329513_4BS:3626-6115, TCONS_00094104:TGACv1_scaffold_250526_3DL:3976-5937, TCONS_00160180:TGACv1_scaffold_435936_5DL:29128-29384, TCONS_00160181:TGACv1_scaffold_435938_5DL:21865-23587, TCONS_00045185:TGACv1_scaffold_130342_2BL:49710-57418, TCONS_00005964:TGACv1_scaffold_003907_1AL:3330-7026, TCONS_00185478:TGACv…
2	GO:0032991	protein-containing complex	Cellular Component	GO:0005575	cellular_component	3115.34	1783	TCONS_00038885:TGACv1_scaffold_113102_2AS:64469-66898, TCONS_00061661:TGACv1_scaffold_171376_2DL:1446-1679, TCONS_00163211:TGACv1_scaffold_457356_5DS:41449-43020, TCONS_00061669:TGACv1_scaffold_173155_2DL:1104-1292, TCONS_00160180:TGACv1_scaffold_435936_5DL:29128-29384, TCONS_00046035:TGACv1_scaffold_130724_2BL:1979-2177, TCONS_00005964:TGACv1_scaffold_003907_1AL:3330-7026, TCONS_00185477:TGACv1_…
2	GO:0043226	organelle	Cellular Component	GO:0005575	cellular_component	12239.67	5573	TCONS_00012256:TGACv1_scaffold_031320_1BL:20450-25840, TCONS_00120961:TGACv1_scaffold_330937_4BS:16120-18111, TCONS_00140570:TGACv1_scaffold_394681_5AS:5764-14859, TCONS_00012257:TGACv1_scaffold_031320_1BL:20450-25840, TCONS_00038885:TGACv1_scaffold_113102_2AS:64469-66898, TCONS_00012258:TGACv1_scaffold_031320_1BL:20450-25840, TCONS_00012259:TGACv1_scaffold_031320_1BL:20450-25840, TCONS_00140573:…
3	GO:0043229	intracellular organelle	Cellular Component	GO:0043226, GO:0044424	organelle, intracellular part	14527.61	5571	TCONS_00012256:TGACv1_scaffold_031320_1BL:20450-25840:TGACv1_scaffold_031320_1BL:20450-25840, TCONS_00120961:TGACv1_scaffold_330937_4BS:16120-18111:TGACv1_scaffold_330937_4BS:16120-18111, TCONS_00140570:TGACv1_scaffold_394681_5AS:5764-14859:TGACv1_scaffold_394681_5AS:5764-14859, TCONS_00012257:TGACv1_scaffold_031320_1BL:20450-25840:TGACv1_scaffold_031320_1BL:20450-25840, TCONS_00038885:TGACv1_sca…
3	GO:0031224	intrinsic component of membrane	Cellular Component	GO:0044425	membrane part	2547.81	4122	TCONS_00120961:TGACv1_scaffold_330937_4BS:16120-18111, TCONS_00119979:TGACv1_scaffold_329513_4BS:3626-6115, TCONS_00094104:TGACv1_scaffold_250526_3DL:3976-5937, TCONS_00160180:TGACv1_scaffold_435936_5DL:29128-29384, TCONS_00160181:TGACv1_scaffold_435938_5DL:21865-23587, TCONS_00045185:TGACv1_scaffold_130342_2BL:49710-57418, TCONS_00185478:TGACv1_scaffold_526918_6DL:47632-54182, TCONS_00185477:TGA…
3	GO:0044424	intracellular part	Cellular Component	GO:0005622, GO:0044464	intracellular, cell part	24419.58	6572	TCONS_00120961:TGACv1_scaffold_330937_4BS:16120-18111, TCONS_00042903:TGACv1_scaffold_129555_2BL:178123-180283, TCONS_00160180:TGACv1_scaffold_435936_5DL:29128-29384, TCONS_00042904:TGACv1_scaffold_129555_2BL:178123-180283, TCONS_00005964:TGACv1_scaffold_003907_1AL:3330-7026, TCONS_00185477:TGACv1_scaffold_526918_6DL:47632-54182, TCONS_00083448:TGACv1_scaffold_222614_3B:107021-109509, TCONS_00084…
3	GO:0005622	intracellular	Cellular Component	GO:0044464	cell part	21389.75	6738	TCONS_00120961:TGACv1_scaffold_330937_4BS:16120-18111, TCONS_00042903:TGACv1_scaffold_129555_2BL:178123-180283, TCONS_00160180:TGACv1_scaffold_435936_5DL:29128-29384, TCONS_00042904:TGACv1_scaffold_129555_2BL:178123-180283, TCONS_00005964:TGACv1_scaffold_003907_1AL:3330-7026, TCONS_00185477:TGACv1_scaffold_526918_6DL:47632-54182, TCONS_00083448:TGACv1_scaffold_222614_3B:107021-109509, TCONS_00084…
3	GO:0043227	membrane-bounded organelle	Cellular Component	GO:0043226	organelle	12565.38	5311	TCONS_00012256:TGACv1_scaffold_031320_1BL:20450-25840, TCONS_00120961:TGACv1_scaffold_330937_4BS:16120-18111, TCONS_00140570:TGACv1_scaffold_394681_5AS:5764-14859, TCONS_00012257:TGACv1_scaffold_031320_1BL:20450-25840, TCONS_00012258:TGACv1_scaffold_031320_1BL:20450-25840, TCONS_00012259:TGACv1_scaffold_031320_1BL:20450-25840, TCONS_00140573:TGACv1_scaffold_394681_5AS:5764-14859, TCONS_00163211:T…
3	GO:0044446	intracellular organelle part	Cellular Component	GO:0043229, GO:0044422, GO:0044424	intracellular organelle, organelle part, intracellular part	4624.95	2100	TCONS_00120961:TGACv1_scaffold_330937_4BS:16120-18111, TCONS_00140570:TGACv1_scaffold_394681_5AS:5764-14859, TCONS_00038885:TGACv1_scaffold_113102_2AS:64469-66898, TCONS_00218490:TGACv1_scaffold_606233_7DL:402-2740, TCONS_00140573:TGACv1_scaffold_394681_5AS:5764-14859, TCONS_00163693:TGACv1_scaffold_457707_5DS:11270-12719, TCONS_00218491:TGACv1_scaffold_606233_7DL:402-2740, TCONS_00163211:TGACv1_…
4	GO:0044444	cytoplasmic part	Cellular Component	GO:0005737, GO:0044424	cytoplasm, intracellular part	9995.64	4559	TCONS_00012256:TGACv1_scaffold_031320_1BL:20450-25840, TCONS_00120961:TGACv1_scaffold_330937_4BS:16120-18111, TCONS_00140570:TGACv1_scaffold_394681_5AS:5764-14859, TCONS_00012257:TGACv1_scaffold_031320_1BL:20450-25840, TCONS_00038885:TGACv1_scaffold_113102_2AS:64469-66898, TCONS_00012258:TGACv1_scaffold_031320_1BL:20450-25840, TCONS_00063840:TGACv1_scaffold_177923_2DS:75559-81559, TCONS_00012259:…
4	GO:0043231	intracellular membrane-bounded organelle	Cellular Component	GO:0043229, GO:0043227	intracellular organelle, membrane-bounded organelle	10801.95	5271	TCONS_00012256:TGACv1_scaffold_031320_1BL:20450-25840, TCONS_00120961:TGACv1_scaffold_330937_4BS:16120-18111, TCONS_00140570:TGACv1_scaffold_394681_5AS:5764-14859, TCONS_00012257:TGACv1_scaffold_031320_1BL:20450-25840, TCONS_00012258:TGACv1_scaffold_031320_1BL:20450-25840, TCONS_00012259:TGACv1_scaffold_031320_1BL:20450-25840, TCONS_00140573:TGACv1_scaffold_394681_5AS:5764-14859, TCONS_00163211:T…
4	GO:0016021	integral component of membrane	Cellular Component	GO:0031224	intrinsic component of membrane	4190.55	4103	TCONS_00120961:TGACv1_scaffold_330937_4BS:16120-18111, TCONS_00119979:TGACv1_scaffold_329513_4BS:3626-6115, TCONS_00094104:TGACv1_scaffold_250526_3DL:3976-5937, TCONS_00160180:TGACv1_scaffold_435936_5DL:29128-29384, TCONS_00160181:TGACv1_scaffold_435938_5DL:21865-23587, TCONS_00045185:TGACv1_scaffold_130342_2BL:49710-57418, TCONS_00185478:TGACv1_scaffold_526918_6DL:47632-54182, TCONS_00185477:TGA…
4	GO:0005737	cytoplasm	Cellular Component	GO:0044424	intracellular part	11235.14	5233	TCONS_00012256:TGACv1_scaffold_031320_1BL:20450-25840, TCONS_00120961:TGACv1_scaffold_330937_4BS:16120-18111, TCONS_00140570:TGACv1_scaffold_394681_5AS:5764-14859, TCONS_00012257:TGACv1_scaffold_031320_1BL:20450-25840, TCONS_00038885:TGACv1_scaffold_113102_2AS:64469-66898, TCONS_00012258:TGACv1_scaffold_031320_1BL:20450-25840, TCONS_00063840:TGACv1_scaffold_177923_2DS:75559-81559, TCONS_00012259:…
5	GO:0005739	mitochondrion	Cellular Component	GO:0043231, GO:0044444	intracellular membrane-bounded organelle, cytoplasmic part	1411.93	1346	TCONS_00012256:TGACv1_scaffold_031320_1BL:20450-25840, TCONS_00140570:TGACv1_scaffold_394681_5AS:5764-14859, TCONS_00012257:TGACv1_scaffold_031320_1BL:20450-25840, TCONS_00012258:TGACv1_scaffold_031320_1BL:20450-25840, TCONS_00012259:TGACv1_scaffold_031320_1BL:20450-25840, TCONS_00218490:TGACv1_scaffold_606233_7DL:402-2740, TCONS_00140573:TGACv1_scaffold_394681_5AS:5764-14859, TCONS_00218491:TGAC…
5	GO:0009536	plastid	Cellular Component	GO:0043231, GO:0044444	intracellular membrane-bounded organelle, cytoplasmic part	3463.05	2093	TCONS_00061661:TGACv1_scaffold_171376_2DL:1446-1679, TCONS_00163693:TGACv1_scaffold_457707_5DS:11270-12719, TCONS_00163696:TGACv1_scaffold_457707_5DS:12966-13853, TCONS_00150376:TGACv1_scaffold_423243_5BS:226995-228093, TCONS_00061669:TGACv1_scaffold_173155_2DL:1104-1292, TCONS_00160180:TGACv1_scaffold_435936_5DL:29128-29384, TCONS_00046035:TGACv1_scaffold_130724_2BL:1979-2177, TCONS_00205171:TGA…
5	GO:0005634	nucleus	Cellular Component	GO:0043231	intracellular membrane-bounded organelle	2941.56	1917	TCONS_00163693:TGACv1_scaffold_457707_5DS:11270-12719, TCONS_00163211:TGACv1_scaffold_457356_5DS:41449-43020, TCONS_00163696:TGACv1_scaffold_457707_5DS:12966-13853, TCONS_00093254:TGACv1_scaffold_250115_3DL:57398-59215, TCONS_00042903:TGACv1_scaffold_129555_2BL:178123-180283, TCONS_00042904:TGACv1_scaffold_129555_2BL:178123-180283, TCONS_00093255:TGACv1_scaffold_250115_3DL:62195-67057, TCONS_0012…
6	GO:0009507	chloroplast	Cellular Component	GO:0009536	plastid	1929.1	1145	TCONS_00061661:TGACv1_scaffold_171376_2DL:1446-1679, TCONS_00163693:TGACv1_scaffold_457707_5DS:11270-12719, TCONS_00163696:TGACv1_scaffold_457707_5DS:12966-13853, TCONS_00185242:TGACv1_scaffold_526833_6DL:58557-59090, TCONS_00188751:TGACv1_scaffold_542615_6DS:45855-46621, TCONS_00061669:TGACv1_scaffold_173155_2DL:1104-1292, TCONS_00131853:TGACv1_scaffold_374612_5AL:108311-110764, TCONS_00188750:T…
								*Because of the hIgh number of transcripts, a part of them is presented here
