# Supplementary material for: Transcriptome analysis of bread wheat leaves in response to salt stress
Source: PLoS One. 2021 Jul 9;16(7):e0254189. doi: 10.1371/journal.pone.0254189 (PMC8270127; doi:10.1371/journal.pone.0254189)
Supplement: S5 Table — (XLSX) [file pone.0254189.s012.xlsx]

## Sheet: Sheet1
	S5 Table. List of the differentially expressed genes
Tags	Gene Ensembl Id / Gene Locus	Log (FC)	Description	GO IDs	GO Names
[Aligned, MAPPED, ANNOTATED]	TRIAE_CS42_1AL_TGACv1_000249_AA0007270	1.52932	BAJ94986.1predicted protein	F:GO:0003700; P:GO:0006355; F:GO:0043565; C:GO:0009536	F:transcription factor activity, sequence-specific DNA binding; P:regulation of transcription, DNA-templated; F:sequence-specific DNA binding; C:plastid
[Aligned, MAPPED, ANNOTATED]	TRIAE_CS42_1AL_TGACv1_000439_AA0012150	1.41327	XP_020191735.1formin-like protein 18 isoform X1	C:GO:0016021	C:integral component of membrane
[Aligned, MAPPED, ANNOTATED]	TRIAE_CS42_1AL_TGACv1_000553_AA0014550	-1.39413	XP_020198834.1plastidal glycolate/glycerate translocator 1, chloroplastic	F:GO:0043879; C:GO:0009706; C:GO:0016021; P:GO:0009853; P:GO:0097339; F:GO:1901974; P:GO:0009658; P:GO:1901975	F:glycolate transmembrane transporter activity; C:chloroplast inner membrane; C:integral component of membrane; P:photorespiration; P:glycolate transmembrane transport; F:glycerate transmembrane transporter activity; P:chloroplast organization; P:glycerate transmembrane transport
[Aligned, MAPPED, ANNOTATED]	TRIAE_CS42_1AL_TGACv1_001286_AA0028260	-1.34682	XP_010275212.1 mitochondrial carnitine/acylcarnitine carrier-like protein	F:GO:0003735; C:GO:0016021; P:GO:0006810; P:GO:0006412	F:structural constituent of ribosome; C:integral component of membrane; P:transport; P:translation
[Aligned, MAPPED, ANNOTATED]	TRIAE_CS42_1AL_TGACv1_001455_AA0030800	-1.42233	XP_020176364.150S ribosomal protein L12, chloroplastic-like	C:GO:0009507; F:GO:0003735; C:GO:0005840; P:GO:0006412	C:chloroplast; F:structural constituent of ribosome; C:ribosome; P:translation
[Aligned, MAPPED, ANNOTATED]	TRIAE_CS42_1AL_TGACv1_001596_AA0032670	2.39448	AKL80628.1mitogen activated protein kinase 20-5	F:GO:0005524; P:GO:0000165; C:GO:0016021; F:GO:0004707; C:GO:0005622	F:ATP binding; P:MAPK cascade; C:integral component of membrane; F:MAP kinase activity; C:intracellular
[Aligned]	TRIAE_CS42_1AL_TGACv1_001965_AA0037320	-2.08239	XP_020147609.1protein RESPONSE TO LOW SULFUR 3-like
[Aligned, MAPPED, ANNOTATED]	TRIAE_CS42_1AL_TGACv1_002051_AA0038150	1.129	XP_020192531.1probable WRKY transcription factor 51	F:GO:0003700; P:GO:0006355; F:GO:0043565; C:GO:0009536	F:transcription factor activity, sequence-specific DNA binding; P:regulation of transcription, DNA-templated; F:sequence-specific DNA binding; C:plastid
[Aligned]	TRIAE_CS42_1AL_TGACv1_002075_AA0038500	1.13341	ABV22584.1PR17d precursor
[Aligned, MAPPED, ANNOTATED]	TRIAE_CS42_1AL_TGACv1_002910_AA0046270	1.26007	XP_020199445.1chitinase 1-like	F:GO:0004568; P:GO:0005975; F:GO:0008061; P:GO:0006032; C:GO:0005576	F:chitinase activity; P:carbohydrate metabolic process; F:chitin binding; P:chitin catabolic process; C:extracellular region
[Aligned, MAPPED, ANNOTATED]	TRIAE_CS42_1BL_TGACv1_030460_AA0091440	2.57115	BAJ87462.1predicted protein	F:GO:0008146	F:sulfotransferase activity
[Aligned, MAPPED, ANNOTATED]	TRIAE_CS42_1BL_TGACv1_031145_AA0108590	-2.12615	XP_020176364.150S ribosomal protein L12, chloroplastic-like	C:GO:0009507; F:GO:0003735; C:GO:0005840; P:GO:0006412	C:chloroplast; F:structural constituent of ribosome; C:ribosome; P:translation
[Aligned, MAPPED, ANNOTATED]	TRIAE_CS42_1BL_TGACv1_031241_AA0110230	2.41941	BAJ94986.1predicted protein	F:GO:0003700; P:GO:0006355; F:GO:0043565; C:GO:0009536	F:transcription factor activity, sequence-specific DNA binding; P:regulation of transcription, DNA-templated; F:sequence-specific DNA binding; C:plastid
[Aligned, MAPPED, ANNOTATED]	TRIAE_CS42_1BL_TGACv1_031985_AA0123830	-1.21986	XP_020198834.1plastidal glycolate/glycerate translocator 1, chloroplastic	F:GO:0043879; C:GO:0009706; C:GO:0016021; P:GO:0009853; P:GO:0097339; F:GO:1901974; P:GO:0009658; P:GO:1901975	F:glycolate transmembrane transporter activity; C:chloroplast inner membrane; C:integral component of membrane; P:photorespiration; P:glycolate transmembrane transport; F:glycerate transmembrane transporter activity; P:chloroplast organization; P:glycerate transmembrane transport
[Aligned, MAPPED, ANNOTATED]	TRIAE_CS42_1BL_TGACv1_032201_AA0126620	1.97469	XP_020147509.1probable WRKY transcription factor 57	F:GO:0003700; P:GO:0006355; F:GO:0043565; C:GO:0009536	F:transcription factor activity, sequence-specific DNA binding; P:regulation of transcription, DNA-templated; F:sequence-specific DNA binding; C:plastid
[Aligned]	TRIAE_CS42_1BL_TGACv1_033050_AA0136450	-1.37533	XP_020147609.1protein RESPONSE TO LOW SULFUR 3-like
[Aligned, MAPPED, ANNOTATED]	TRIAE_CS42_1BL_TGACv1_033338_AA0138830	-1.04818	BAJ86727.1predicted protein	C:GO:0016021	C:integral component of membrane
[Aligned, MAPPED, ANNOTATED]	TRIAE_CS42_1BL_TGACv1_033403_AA0139200	-1.14114	BAJ91254.1predicted protein	C:GO:0009536	C:plastid
[Aligned, MAPPED, ANNOTATED]	TRIAE_CS42_1BS_TGACv1_050530_AA0173040	-1.49206	XP_020175108.1serine carboxypeptidase 2	C:GO:0005739; F:GO:0004185; C:GO:0005576; C:GO:0005773; P:GO:0051603	C:mitochondrion; F:serine-type carboxypeptidase activity; C:extracellular region; C:vacuole; P:proteolysis involved in cellular protein catabolic process
[Aligned, MAPPED, ANNOTATED]	TRIAE_CS42_1BS_TGACv1_052728_AA0181960	-2.1368	BAK02558.1predicted protein	C:GO:0005737; P:GO:0006749; F:GO:0004364	C:cytoplasm; P:glutathione metabolic process; F:glutathione transferase activity
[Aligned, MAPPED, ANNOTATED]	TRIAE_CS42_1DL_TGACv1_061434_AA0195250	1.30058	XP_020147509.1probable WRKY transcription factor 57	F:GO:0003700; P:GO:0006355; F:GO:0043565; C:GO:0009536	F:transcription factor activity, sequence-specific DNA binding; P:regulation of transcription, DNA-templated; F:sequence-specific DNA binding; C:plastid
[Aligned, MAPPED, ANNOTATED]	TRIAE_CS42_1DL_TGACv1_062818_AA0220440	-1.46175	XP_020198834.1plastidal glycolate/glycerate translocator 1, chloroplastic	F:GO:0043879; C:GO:0009706; C:GO:0016021; P:GO:0009853; P:GO:0097339; F:GO:1901974; P:GO:0009658; P:GO:1901975	F:glycolate transmembrane transporter activity; C:chloroplast inner membrane; C:integral component of membrane; P:photorespiration; P:glycolate transmembrane transport; F:glycerate transmembrane transporter activity; P:chloroplast organization; P:glycerate transmembrane transport
[Aligned]	TRIAE_CS42_1DL_TGACv1_062823_AA0220500	inf*	AHZ35571.1LEA protein
[Aligned, MAPPED, ANNOTATED]	TRIAE_CS42_1DL_TGACv1_063069_AA0223560	1.34387	XP_020199445.1chitinase 1-like	F:GO:0004568; P:GO:0005975; F:GO:0008061; P:GO:0006032; C:GO:0005576	F:chitinase activity; P:carbohydrate metabolic process; F:chitin binding; P:chitin catabolic process; C:extracellular region
[Aligned, MAPPED, ANNOTATED]	TRIAE_CS42_1DL_TGACv1_063278_AA0225800	-2.36233	XP_020158818.1glucan endo-1,3-beta-glucosidase 14-like isoform X1	P:GO:0005975; C:GO:0016021; F:GO:0004553; C:GO:0046658; F:GO:0030247	P:carbohydrate metabolic process; C:integral component of membrane; F:hydrolase activity, hydrolyzing O-glycosyl compounds; C:anchored component of plasma membrane; F:polysaccharide binding
[Aligned, MAPPED, ANNOTATED]	TRIAE_CS42_1DL_TGACv1_063584_AA0228840	-1.01503	XP_020176364.150S ribosomal protein L12, chloroplastic-like	C:GO:0009507; F:GO:0003735; C:GO:0005840; P:GO:0006412	C:chloroplast; F:structural constituent of ribosome; C:ribosome; P:translation
[Aligned, MAPPED, ANNOTATED]	TRIAE_CS42_1DL_TGACv1_063691_AA0229930	1.01681	XP_020201176.1receptor-like serine/threonine-protein kinase SD1-8 isoform X1	F:GO:0005524; C:GO:0009506; P:GO:0048544; C:GO:0016021; F:GO:0004674; P:GO:0006468; P:GO:0006952; C:GO:0005886	F:ATP binding; C:plasmodesma; P:recognition of pollen; C:integral component of membrane; F:protein serine/threonine kinase activity; P:protein phosphorylation; P:defense response; C:plasma membrane
[Aligned]	TRIAE_CS42_1DL_TGACv1_063889_AA0231440	-1.11021	XP_020157731.1F-box protein SKP2A-like
[Aligned, MAPPED, ANNOTATED]	TRIAE_CS42_1DS_TGACv1_081229_AA0258940	2.30042	BAJ90623.1predicted protein	C:GO:0009536	C:plastid
[Aligned, MAPPED, ANNOTATED]	TRIAE_CS42_1DS_TGACv1_082271_AA0264310	-1.07951	BAJ99506.1predicted protein	F:GO:0031072; C:GO:0016021; F:GO:0051082; C:GO:0009535	F:heat shock protein binding; C:integral component of membrane; F:unfolded protein binding; C:chloroplast thylakoid membrane
[Aligned, MAPPED, ANNOTATED]	TRIAE_CS42_2AL_TGACv1_092986_AA0268740	1.25466	XP_020168075.1heavy metal-associated isoprenylated plant protein 39-like	P:GO:0046916; F:GO:0046914; C:GO:0005737; P:GO:0030001	P:cellular transition metal ion homeostasis; F:transition metal ion binding; C:cytoplasm; P:metal ion transport
[Aligned, MAPPED, ANNOTATED]	TRIAE_CS42_2AL_TGACv1_093356_AA0278300	1.36051	BAJ93969.1predicted protein	F:GO:0016491; C:GO:0005739; P:GO:0055114	F:oxidoreductase activity; C:mitochondrion; P:oxidation-reduction process
[Aligned, MAPPED]	TRIAE_CS42_2AL_TGACv1_093902_AA0288980	1.43656	XP_020168072.1heavy metal-associated isoprenylated plant protein 39-like	F:GO:0046872; P:GO:0030001	F:metal ion binding; P:metal ion transport
[Aligned, MAPPED, ANNOTATED]	TRIAE_CS42_2AL_TGACv1_093902_AA0288990	2.09129	XP_020168071.1heavy metal-associated isoprenylated plant protein 39-like	F:GO:0046872; P:GO:0030001	F:metal ion binding; P:metal ion transport
[Aligned, MAPPED, ANNOTATED]	TRIAE_CS42_2AL_TGACv1_094876_AA0304330	1.05348	BAJ85572.1predicted protein	F:GO:0005509; C:GO:0009536	F:calcium ion binding; C:plastid
[Aligned, MAPPED, ANNOTATED]	TRIAE_CS42_2AL_TGACv1_098021_AA0325500	1.91506	XP_020168073.1heavy metal-associated isoprenylated plant protein 39-like	P:GO:0046916; F:GO:0046914; C:GO:0005737; P:GO:0030001	P:cellular transition metal ion homeostasis; F:transition metal ion binding; C:cytoplasm; P:metal ion transport
[Aligned, MAPPED, ANNOTATED]	TRIAE_CS42_2AS_TGACv1_112164_AA0332060	-2.75533	XP_020166936.1putative 12-oxophytodienoate reductase 4	F:GO:0010181; P:GO:0009695; F:GO:0016629; P:GO:0031408; F:GO:0003959; P:GO:0055114; P:GO:0006952; C:GO:0005622	F:FMN binding; P:jasmonic acid biosynthetic process; F:12-oxophytodienoate reductase activity; P:oxylipin biosynthetic process; F:NADPH dehydrogenase activity; P:oxidation-reduction process; P:defense response; C:intracellular
[Aligned, MAPPED, ANNOTATED]	TRIAE_CS42_2AS_TGACv1_112635_AA0342640	-1.60616	XP_020168773.1ribulose bisphosphate carboxylase small chain PW9, chloroplastic-like	C:GO:0009507; P:GO:0019253; P:GO:0009853; P:GO:0055114; F:GO:0004497; F:GO:0016984	C:chloroplast; P:reductive pentose-phosphate cycle; P:photorespiration; P:oxidation-reduction process; F:monooxygenase activity; F:ribulose-bisphosphate carboxylase activity
[Aligned, MAPPED, ANNOTATED]	TRIAE_CS42_2AS_TGACv1_113037_AA0350290	-2.78187	EMS51676.1Peroxidase 2	F:GO:0004601; P:GO:0006979; F:GO:0046872; C:GO:0016021; P:GO:0098869; P:GO:0055114; C:GO:0005576; F:GO:0020037; P:GO:0042744	F:peroxidase activity; P:response to oxidative stress; F:metal ion binding; C:integral component of membrane; P:cellular oxidant detoxification; P:oxidation-reduction process; C:extracellular region; F:heme binding; P:hydrogen peroxide catabolic process
[Aligned, MAPPED, ANNOTATED]	TRIAE_CS42_2AS_TGACv1_113123_AA0351630	1.47445	AYW01586.1NAC transcription factor (plastid)	C:GO:0005634; F:GO:0003677; P:GO:0006351; P:GO:0006355	C:nucleus; F:DNA binding; P:transcription, DNA-templated; P:regulation of transcription, DNA-templated
[Aligned, MAPPED, ANNOTATED]	TRIAE_CS42_2AS_TGACv1_113196_AA0352900	-1.50639	EMS44970.1Ribulose bisphosphate carboxylase small chain PWS4.3, chloroplastic	C:GO:0009507; P:GO:0019253; P:GO:0009853; P:GO:0055114; F:GO:0004497; F:GO:0016984	C:chloroplast; P:reductive pentose-phosphate cycle; P:photorespiration; P:oxidation-reduction process; F:monooxygenase activity; F:ribulose-bisphosphate carboxylase activity
[Aligned, MAPPED, ANNOTATED]	TRIAE_CS42_2AS_TGACv1_113621_AA0358560	-3.3826	EMS51159.1Germin-like protein 8-14	F:GO:0046564; P:GO:0033609; C:GO:0005618; C:GO:0048046; F:GO:0030145; F:GO:0045735	F:oxalate decarboxylase activity; P:oxalate metabolic process; C:cell wall; C:apoplast; F:manganese ion binding; F:nutrient reservoir activity
[Aligned, MAPPED, ANNOTATED]	TRIAE_CS42_2AS_TGACv1_113707_AA0359670	-4.01622	EMS47464.1Transcription factor bHLH47	C:GO:0005634; F:GO:0046983	C:nucleus; F:protein dimerization activity
[Aligned, MAPPED, ANNOTATED]	TRIAE_CS42_2BL_TGACv1_129452_AA0384420	2.08287	XP_020180301.1geraniol 8-hydroxylase-like	F:GO:0005506; P:GO:0044550; C:GO:0016021; F:GO:0016709; P:GO:0055114; F:GO:0020037	F:iron ion binding; P:secondary metabolite biosynthetic process; C:integral component of membrane; F:oxidoreductase activity, acting on paired donors, with incorporation or reduction of molecular oxygen, NAD(P)H as one donor, and incorporation of one atom of oxygen; P:oxidation-reduction process; F:heme binding
[Aligned]	TGACv1_scaffold_130280_2BL:84103-84779	#NAME?*	BAX25594.1cold-induced small protein
[Aligned, MAPPED, ANNOTATED]	TRIAE_CS42_2BL_TGACv1_130420_AA0411020	1.55346	XP_020200609.1beta-D-xylosidase 4-like	P:GO:0045493; F:GO:0009044; F:GO:0046556; P:GO:0031222; C:GO:0009505	P:xylan catabolic process; F:xylan 1,4-beta-xylosidase activity; F:alpha-L-arabinofuranosidase activity; P:arabinan catabolic process; C:plant-type cell wall
[Aligned, MAPPED, ANNOTATED]	TRIAE_CS42_2BL_TGACv1_132000_AA0434370	1.50452	XP_020168073.1heavy metal-associated isoprenylated plant protein 39-like	P:GO:0046916; F:GO:0046914; C:GO:0005737; P:GO:0030001	P:cellular transition metal ion homeostasis; F:transition metal ion binding; C:cytoplasm; P:metal ion transport
[Aligned, MAPPED, ANNOTATED]	TRIAE_CS42_2BL_TGACv1_132101_AA0435290	-1.08586	BAJ99998.1predicted protein	F:GO:0005506; P:GO:0044550; C:GO:0016021; F:GO:0016709; P:GO:0055114; F:GO:0020037	F:iron ion binding; P:secondary metabolite biosynthetic process; C:integral component of membrane; F:oxidoreductase activity, acting on paired donors, with incorporation or reduction of molecular oxygen, NAD(P)H as one donor, and incorporation of one atom of oxygen; P:oxidation-reduction process; F:heme binding
[Aligned, MAPPED, ANNOTATED]	TRIAE_CS42_2BL_TGACv1_134379_AA0444050	2.44655	XP_020174367.1UDP-glycosyltransferase 73C6-like	P:GO:0052696; F:GO:0080043; C:GO:0043231; F:GO:0080044; P:GO:0009813	P:flavonoid glucuronidation; F:quercetin 3-O-glucosyltransferase activity; C:intracellular membrane-bounded organelle; F:quercetin 7-O-glucosyltransferase activity; P:flavonoid biosynthetic process
[Aligned, MAPPED, ANNOTATED]	TRIAE_CS42_2BS_TGACv1_145925_AA0449600	-1.60559	BAB19811.1ribulose-1,5-bisphosphate carboxylase/oxygenase small subunit	C:GO:0009507; P:GO:0019253; P:GO:0009853; P:GO:0055114; F:GO:0004497; F:GO:0016984	C:chloroplast; P:reductive pentose-phosphate cycle; P:photorespiration; P:oxidation-reduction process; F:monooxygenase activity; F:ribulose-bisphosphate carboxylase activity
[Aligned, MAPPED, ANNOTATED]	TRIAE_CS42_2BS_TGACv1_145925_AA0449610	-1.57897	XP_020168792.1ribulose bisphosphate carboxylase small chain PW9, chloroplastic-like	C:GO:0009507; P:GO:0019253; P:GO:0009853; P:GO:0055114; F:GO:0004497; F:GO:0016984	C:chloroplast; P:reductive pentose-phosphate cycle; P:photorespiration; P:oxidation-reduction process; F:monooxygenase activity; F:ribulose-bisphosphate carboxylase activity
[Aligned, MAPPED, ANNOTATED]	TRIAE_CS42_2BS_TGACv1_145925_AA0449640	-1.93018	XP_020168773.1ribulose bisphosphate carboxylase small chain PW9, chloroplastic-like	C:GO:0009507; P:GO:0019253; P:GO:0009853; P:GO:0055114; F:GO:0004497; F:GO:0016984	C:chloroplast; P:reductive pentose-phosphate cycle; P:photorespiration; P:oxidation-reduction process; F:monooxygenase activity; F:ribulose-bisphosphate carboxylase activity
[Aligned, MAPPED, ANNOTATED]	TRIAE_CS42_2BS_TGACv1_145925_AA0449650	-1.67862	XP_020168773.1ribulose bisphosphate carboxylase small chain PW9, chloroplastic-like	C:GO:0009507; P:GO:0019253; P:GO:0009853; P:GO:0055114; F:GO:0004497; F:GO:0016984	C:chloroplast; P:reductive pentose-phosphate cycle; P:photorespiration; P:oxidation-reduction process; F:monooxygenase activity; F:ribulose-bisphosphate carboxylase activity
[Aligned, MAPPED, ANNOTATED]	TGACv1_scaffold_145925_2BS:96134-97246	-1.48461	EMS44970.1Ribulose bisphosphate carboxylase small chain PWS4.3, chloroplastic	C:GO:0009507; P:GO:0019253; P:GO:0009853; P:GO:0055114; F:GO:0004497; F:GO:0016984	C:chloroplast; P:reductive pentose-phosphate cycle; P:photorespiration; P:oxidation-reduction process; F:monooxygenase activity; F:ribulose-bisphosphate carboxylase activity
[Aligned]	TRIAE_CS42_2BS_TGACv1_146536_AA0467660	-1.34569	XP_020165591.1flowering-promoting factor 1-like protein 5
[Aligned, MAPPED, ANNOTATED]	TRIAE_CS42_2BS_TGACv1_146614_AA0469500	2.30359	AYW01586.1NAC transcription factor (plastid)	C:GO:0005634; F:GO:0003677; P:GO:0006351; P:GO:0006355	C:nucleus; F:DNA binding; P:transcription, DNA-templated; P:regulation of transcription, DNA-templated
[Aligned, MAPPED, ANNOTATED]	TRIAE_CS42_2BS_TGACv1_146639_AA0469930	-2.92211	XP_020187457.1peroxidase 2-like	F:GO:0004601; P:GO:0006979; F:GO:0046872; C:GO:0016021; P:GO:0098869; P:GO:0055114; C:GO:0005576; F:GO:0020037; P:GO:0042744	F:peroxidase activity; P:response to oxidative stress; F:metal ion binding; C:integral component of membrane; P:cellular oxidant detoxification; P:oxidation-reduction process; C:extracellular region; F:heme binding; P:hydrogen peroxide catabolic process
[Aligned, MAPPED, ANNOTATED]	TRIAE_CS42_2BS_TGACv1_146718_AA0471520	-2.40875	XP_020187457.1peroxidase 2-like	F:GO:0004601; P:GO:0006979; F:GO:0046872; C:GO:0016021; P:GO:0098869; P:GO:0055114; C:GO:0005576; F:GO:0020037; P:GO:0042744	F:peroxidase activity; P:response to oxidative stress; F:metal ion binding; C:integral component of membrane; P:cellular oxidant detoxification; P:oxidation-reduction process; C:extracellular region; F:heme binding; P:hydrogen peroxide catabolic process
[Aligned, MAPPED, ANNOTATED]	TRIAE_CS42_2BS_TGACv1_146910_AA0475210	-3.61343	BAJ98277.1predicted protein	F:GO:0030170; F:GO:0046564; P:GO:0033609; C:GO:0005618; C:GO:0048046; F:GO:0030151; F:GO:0030145; F:GO:0045735	F:pyridoxal phosphate binding; F:oxalate decarboxylase activity; P:oxalate metabolic process; C:cell wall; C:apoplast; F:molybdenum ion binding; F:manganese ion binding; F:nutrient reservoir activity
[Aligned, MAPPED, ANNOTATED]	TRIAE_CS42_2BS_TGACv1_148165_AA0491120	1.47968	XP_020162377.1probable glutathione S-transferase GSTU6	P:GO:0009407; C:GO:0005737; P:GO:0006749; F:GO:0004364	P:toxin catabolic process; C:cytoplasm; P:glutathione metabolic process; F:glutathione transferase activity
[Aligned]	TRIAE_CS42_2BS_TGACv1_148740_AA0494900	2.53843	---NA---
[Aligned, MAPPED, ANNOTATED]	TRIAE_CS42_2BS_TGACv1_148847_AA0495340	-3.94738	AJD09164.1putative transcription factor bHLH	C:GO:0005634; F:GO:0046983	C:nucleus; F:protein dimerization activity
[Aligned, MAPPED, ANNOTATED]	TRIAE_CS42_2DL_TGACv1_158343_AA0516140	-1.12155	XP_020168077.1heavy metal-associated isoprenylated plant protein 39-like	F:GO:0003676; P:GO:0046916; F:GO:0046914; C:GO:0005737; F:GO:0043531; P:GO:0030001	F:nucleic acid binding; P:cellular transition metal ion homeostasis; F:transition metal ion binding; C:cytoplasm; F:ADP binding; P:metal ion transport
[Aligned, MAPPED, ANNOTATED]	TRIAE_CS42_2DL_TGACv1_158551_AA0521640	-1.19196	XP_020189583.1peroxidase 43-like	F:GO:0004601; P:GO:0006979; F:GO:0046872; C:GO:0016021; P:GO:0098869; P:GO:0009664; P:GO:0055114; C:GO:0005576; C:GO:0009505; F:GO:0020037; P:GO:0042744	F:peroxidase activity; P:response to oxidative stress; F:metal ion binding; C:integral component of membrane; P:cellular oxidant detoxification; P:plant-type cell wall organization; P:oxidation-reduction process; C:extracellular region; C:plant-type cell wall; F:heme binding; P:hydrogen peroxide catabolic process
[Aligned, MAPPED, ANNOTATED]	TRIAE_CS42_2DL_TGACv1_160390_AA0550030	1.15186	XP_020168073.1heavy metal-associated isoprenylated plant protein 39-like	P:GO:0046916; F:GO:0046914; C:GO:0005737; P:GO:0030001	P:cellular transition metal ion homeostasis; F:transition metal ion binding; C:cytoplasm; P:metal ion transport
[Aligned, MAPPED, ANNOTATED]	TRIAE_CS42_2DL_TGACv1_160902_AA0555030	1.09912	XP_020168071.1heavy metal-associated isoprenylated plant protein 39-like	F:GO:0046872; P:GO:0030001	F:metal ion binding; P:metal ion transport
[Aligned, MAPPED]	TGACv1_scaffold_160902_2DL:20643-21878	1.33272	XP_020168072.1heavy metal-associated isoprenylated plant protein 39-like	F:GO:0046872; P:GO:0030001	F:metal ion binding; P:metal ion transport
[Aligned, MAPPED, ANNOTATED]	TRIAE_CS42_2DS_TGACv1_177171_AA0567540	-1.6099	BAB19811.1ribulose-1,5-bisphosphate carboxylase/oxygenase small subunit	C:GO:0009507; P:GO:0019253; P:GO:0009853; P:GO:0055114; F:GO:0004497; F:GO:0016984	C:chloroplast; P:reductive pentose-phosphate cycle; P:photorespiration; P:oxidation-reduction process; F:monooxygenase activity; F:ribulose-bisphosphate carboxylase activity
[Aligned, MAPPED, ANNOTATED]	TRIAE_CS42_2DS_TGACv1_177171_AA0567560	-1.75213	XP_020168792.1ribulose bisphosphate carboxylase small chain PW9, chloroplastic-like	C:GO:0009507; P:GO:0019253; P:GO:0009853; P:GO:0055114; F:GO:0004497; F:GO:0016984	C:chloroplast; P:reductive pentose-phosphate cycle; P:photorespiration; P:oxidation-reduction process; F:monooxygenase activity; F:ribulose-bisphosphate carboxylase activity
[Aligned, MAPPED, ANNOTATED]	TRIAE_CS42_2DS_TGACv1_177171_AA0567580	-1.99784	XP_020168773.1ribulose bisphosphate carboxylase small chain PW9, chloroplastic-like	C:GO:0009507; P:GO:0019253; P:GO:0009853; P:GO:0055114; F:GO:0004497; F:GO:0016984	C:chloroplast; P:reductive pentose-phosphate cycle; P:photorespiration; P:oxidation-reduction process; F:monooxygenase activity; F:ribulose-bisphosphate carboxylase activity
[Aligned, MAPPED, ANNOTATED]	TRIAE_CS42_2DS_TGACv1_177171_AA0567590	-1.73039	XP_020168773.1ribulose bisphosphate carboxylase small chain PW9, chloroplastic-like	C:GO:0009507; P:GO:0019253; P:GO:0009853; P:GO:0055114; F:GO:0004497; F:GO:0016984	C:chloroplast; P:reductive pentose-phosphate cycle; P:photorespiration; P:oxidation-reduction process; F:monooxygenase activity; F:ribulose-bisphosphate carboxylase activity
[Aligned, MAPPED, ANNOTATED]	TRIAE_CS42_2DS_TGACv1_177171_AA0567600	-1.65073	XP_020168773.1ribulose bisphosphate carboxylase small chain PW9, chloroplastic-like	C:GO:0009507; P:GO:0009853; P:GO:0015979; P:GO:0055114; P:GO:0015977; F:GO:0004497; F:GO:0016984	C:chloroplast; P:photorespiration; P:photosynthesis; P:oxidation-reduction process; P:carbon fixation; F:monooxygenase activity; F:ribulose-bisphosphate carboxylase activity
[Aligned, MAPPED, ANNOTATED]	TGACv1_scaffold_177184_2DS:164656-166843	1.18179	XP_020152904.1basic endochitinase A-like	F:GO:0004568; P:GO:0016998; F:GO:0008061; P:GO:0000272; P:GO:0006032; P:GO:0051707; P:GO:0006952	F:chitinase activity; P:cell wall macromolecule catabolic process; F:chitin binding; P:polysaccharide catabolic process; P:chitin catabolic process; P:response to other organism; P:defense response
[Aligned, MAPPED, ANNOTATED]	TRIAE_CS42_2DS_TGACv1_177294_AA0572540	1.3347	XP_020161331.1NAC domain-containing protein 92-like	C:GO:0005634; F:GO:0003677; P:GO:0006351; P:GO:0006355	C:nucleus; F:DNA binding; P:transcription, DNA-templated; P:regulation of transcription, DNA-templated
[Aligned, MAPPED, ANNOTATED]	TRIAE_CS42_2DS_TGACv1_177437_AA0577110	-2.77601	AFC87832.112-oxo-phytodienoic acid reductase	F:GO:0010181; P:GO:0009695; F:GO:0016629; P:GO:0031408; F:GO:0003959; P:GO:0055114; P:GO:0006952; C:GO:0005622	F:FMN binding; P:jasmonic acid biosynthetic process; F:12-oxophytodienoate reductase activity; P:oxylipin biosynthetic process; F:NADPH dehydrogenase activity; P:oxidation-reduction process; P:defense response; C:intracellular
[Aligned, MAPPED, ANNOTATED]	TRIAE_CS42_2DS_TGACv1_177535_AA0579560	1.78634	XP_020165930.17-deoxyloganetin glucosyltransferase-like	P:GO:0052696; F:GO:0080043; F:GO:0080044; C:GO:0005739; P:GO:0009813	P:flavonoid glucuronidation; F:quercetin 3-O-glucosyltransferase activity; F:quercetin 7-O-glucosyltransferase activity; C:mitochondrion; P:flavonoid biosynthetic process
[Aligned, MAPPED, ANNOTATED]	TRIAE_CS42_2DS_TGACv1_177631_AA0581600	-2.11952	XP_020187457.1peroxidase 2-like	F:GO:0004601; P:GO:0006979; F:GO:0046872; C:GO:0016021; P:GO:0098869; P:GO:0055114; C:GO:0005576; F:GO:0020037; P:GO:0042744	F:peroxidase activity; P:response to oxidative stress; F:metal ion binding; C:integral component of membrane; P:cellular oxidant detoxification; P:oxidation-reduction process; C:extracellular region; F:heme binding; P:hydrogen peroxide catabolic process
[Aligned, MAPPED, ANNOTATED]	TGACv1_scaffold_177999_2DS:17122-23311	-1.2489	BAJ91433.1predicted protein	F:GO:0005506; P:GO:0044550; C:GO:0016021; F:GO:0016709; P:GO:0055114; F:GO:0020037	F:iron ion binding; P:secondary metabolite biosynthetic process; C:integral component of membrane; F:oxidoreductase activity, acting on paired donors, with incorporation or reduction of molecular oxygen, NAD(P)H as one donor, and incorporation of one atom of oxygen; P:oxidation-reduction process; F:heme binding
[Aligned, MAPPED, ANNOTATED]	TRIAE_CS42_2DS_TGACv1_178028_AA0589520	-2.90462	XP_020167978.1germin-like protein 8-14	F:GO:0046564; P:GO:0033609; C:GO:0005618; C:GO:0048046; F:GO:0030145; F:GO:0045735	F:oxalate decarboxylase activity; P:oxalate metabolic process; C:cell wall; C:apoplast; F:manganese ion binding; F:nutrient reservoir activity
[Aligned, MAPPED, ANNOTATED]	TRIAE_CS42_2DS_TGACv1_178028_AA0589530	-2.30516	XP_020167978.1germin-like protein 8-14	F:GO:0030170; F:GO:0046564; P:GO:0033609; C:GO:0005618; C:GO:0048046; F:GO:0030151; F:GO:0030145; F:GO:0045735	F:pyridoxal phosphate binding; F:oxalate decarboxylase activity; P:oxalate metabolic process; C:cell wall; C:apoplast; F:molybdenum ion binding; F:manganese ion binding; F:nutrient reservoir activity
[Aligned, MAPPED, ANNOTATED]	TRIAE_CS42_2DS_TGACv1_178097_AA0590730	-1.3997	XP_020179742.1peroxidase 2-like	F:GO:0004601; P:GO:0006979; F:GO:0046872; C:GO:0016021; P:GO:0098869; P:GO:0055114; C:GO:0005576; F:GO:0020037; P:GO:0042744	F:peroxidase activity; P:response to oxidative stress; F:metal ion binding; C:integral component of membrane; P:cellular oxidant detoxification; P:oxidation-reduction process; C:extracellular region; F:heme binding; P:hydrogen peroxide catabolic process
[Aligned, MAPPED, ANNOTATED]	TRIAE_CS42_2DS_TGACv1_178613_AA0598190	-4.29431	XP_020175951.1transcription factor bHLH47-like	C:GO:0005634; F:GO:0046983	C:nucleus; F:protein dimerization activity
[Aligned, MAPPED, ANNOTATED]	TRIAE_CS42_3AL_TGACv1_194182_AA0628030	-2.32546	XP_020148677.1GDSL esterase/lipase At1g28600-like isoform X2	F:GO:0016788	F:hydrolase activity, acting on ester bonds
[Aligned, MAPPED, ANNOTATED]	TRIAE_CS42_3AL_TGACv1_194480_AA0633800	-1.16179	EMS67695.1Glucan endo-1,3-beta-glucosidase GIII	P:GO:0005975; P:GO:0006952; F:GO:0042973; C:GO:0046658; F:GO:0030247	P:carbohydrate metabolic process; P:defense response; F:glucan endo-1,3-beta-D-glucosidase activity; C:anchored component of plasma membrane; F:polysaccharide binding
[Aligned, MAPPED, ANNOTATED]	TRIAE_CS42_3AL_TGACv1_194480_AA0633810	-2.61114	CBH32609.1glucan endo-1,3-beta-glucosidase GII precursor,putative, expressed	P:GO:0005975; P:GO:0006952; F:GO:0042973; C:GO:0046658; F:GO:0030247	P:carbohydrate metabolic process; P:defense response; F:glucan endo-1,3-beta-D-glucosidase activity; C:anchored component of plasma membrane; F:polysaccharide binding
[Aligned, MAPPED, ANNOTATED]	TRIAE_CS42_3AL_TGACv1_195110_AA0644910	1.01577	AAD28732.1beta-1,3-glucanase precursor	P:GO:0005975; P:GO:0006952; F:GO:0042973; C:GO:0046658; F:GO:0030247	P:carbohydrate metabolic process; P:defense response; F:glucan endo-1,3-beta-D-glucosidase activity; C:anchored component of plasma membrane; F:polysaccharide binding
[Aligned, MAPPED, ANNOTATED]	TRIAE_CS42_3AL_TGACv1_195736_AA0653240	1.12718	DAC80045.1TPA_exp: respiratory burst oxidase homolog A	F:GO:0004601; F:GO:0050664; F:GO:0005509; C:GO:0016021; P:GO:0098869; P:GO:0022900	F:peroxidase activity; F:oxidoreductase activity, acting on NAD(P)H, oxygen as acceptor; F:calcium ion binding; C:integral component of membrane; P:cellular oxidant detoxification; P:electron transport chain
[Aligned, MAPPED, ANNOTATED]	TRIAE_CS42_3AL_TGACv1_197109_AA0664870	-2.97792	BAS74432.1 Os01g0758500	C:GO:0009507	C:chloroplast
[Aligned, MAPPED, ANNOTATED]	TRIAE_CS42_3AL_TGACv1_198933_AA0669280	1.43725	BAJ85183.1predicted protein	C:GO:0016021	C:integral component of membrane
[Aligned, MAPPED, ANNOTATED]	TRIAE_CS42_3AS_TGACv1_210508_AA0674210	-1.15238	XP_020152386.1WAT1-related protein At3g18200-like	P:GO:0055085; F:GO:0022857; C:GO:0016021; C:GO:0005886	P:transmembrane transport; F:transmembrane transporter activity; C:integral component of membrane; C:plasma membrane
[Aligned, MAPPED, ANNOTATED]	TRIAE_CS42_3AS_TGACv1_210989_AA0682630	inf*	APR62953.1asparagine synthetase	F:GO:0005524; P:GO:0009063; F:GO:0042803; P:GO:0070981; P:GO:0006541; C:GO:0005829; F:GO:0004066; P:GO:0009646	F:ATP binding; P:cellular amino acid catabolic process; F:protein homodimerization activity; P:L-asparagine biosynthetic process; P:glutamine metabolic process; C:cytosol; F:asparagine synthase (glutamine-hydrolyzing) activity; P:response to absence of light
[Aligned, MAPPED, ANNOTATED]	TRIAE_CS42_3AS_TGACv1_211035_AA0683560	2.37254	XP_020190482.1protein NEGATIVE REGULATOR OF RESISTANCE-like	P:GO:0010112	P:regulation of systemic acquired resistance
[Aligned, MAPPED, ANNOTATED]	TRIAE_CS42_3AS_TGACv1_211170_AA0686330	1.38614	EMS58432.1putative NADP-dependent oxidoreductase P1	F:GO:0008270; F:GO:0016491; P:GO:0055114	F:zinc ion binding; F:oxidoreductase activity; P:oxidation-reduction process
[Aligned, MAPPED, ANNOTATED]	TRIAE_CS42_3AS_TGACv1_211460_AA0690370	-1.03838	BAJ85339.1predicted protein	C:GO:0016021	C:integral component of membrane
[Aligned, MAPPED, ANNOTATED]	TRIAE_CS42_3B_TGACv1_220601_AA0710680	2.61622	BAK02004.1predicted protein	C:GO:0016021	C:integral component of membrane
[Aligned, MAPPED, ANNOTATED]	TRIAE_CS42_3B_TGACv1_221373_AA0738650	2.00746	XP_020179063.1respiratory burst oxidase homolog protein A-like	F:GO:0004601; F:GO:0050664; F:GO:0005509; C:GO:0016021; P:GO:0098869; P:GO:0055114	F:peroxidase activity; F:oxidoreductase activity, acting on NAD(P)H, oxygen as acceptor; F:calcium ion binding; C:integral component of membrane; P:cellular oxidant detoxification; P:oxidation-reduction process
[Aligned, MAPPED, ANNOTATED]	TRIAE_CS42_3B_TGACv1_221567_AA0744380	-2.12868	BAS74432.1 Os01g0758500	C:GO:0009507	C:chloroplast
[Aligned, MAPPED, ANNOTATED]	TRIAE_CS42_3B_TGACv1_221789_AA0749920	1.30629	BAJ94824.1predicted protein	C:GO:0016021	C:integral component of membrane
[Aligned, MAPPED, ANNOTATED]	TRIAE_CS42_3B_TGACv1_221923_AA0753280	1.74261	EMS58432.1putative NADP-dependent oxidoreductase P1	F:GO:0008270; F:GO:0016491; P:GO:0055114	F:zinc ion binding; F:oxidoreductase activity; P:oxidation-reduction process
[Aligned, MAPPED, ANNOTATED]	TRIAE_CS42_3B_TGACv1_222209_AA0759900	1.26996	BAJ85183.1predicted protein	C:GO:0016021	C:integral component of membrane
[Aligned, MAPPED, ANNOTATED]	TRIAE_CS42_3B_TGACv1_222229_AA0760140	-1.75038	CBH32609.1glucan endo-1,3-beta-glucosidase GII precursor,putative, expressed	P:GO:0005975; P:GO:0006952; F:GO:0042973; C:GO:0046658; F:GO:0030247	P:carbohydrate metabolic process; P:defense response; F:glucan endo-1,3-beta-D-glucosidase activity; C:anchored component of plasma membrane; F:polysaccharide binding
[Aligned, MAPPED, ANNOTATED]	TRIAE_CS42_3B_TGACv1_223602_AA0784350	-1.06742	XP_020199153.1D-glycerate 3-kinase, chloroplastic	C:GO:0009570; F:GO:0005524; P:GO:0006206; P:GO:0043097; F:GO:0004849; C:GO:0009941; P:GO:0009853; C:GO:0005829; P:GO:0016310; F:GO:0008887	C:chloroplast stroma; F:ATP binding; P:pyrimidine nucleobase metabolic process; P:pyrimidine nucleoside salvage; F:uridine kinase activity; C:chloroplast envelope; P:photorespiration; C:cytosol; P:phosphorylation; F:glycerate kinase activity
[Aligned, MAPPED, ANNOTATED]	TRIAE_CS42_3B_TGACv1_224660_AA0799510	1.04423	BAK06520.1predicted protein	P:GO:0006096; F:GO:0004340; P:GO:0046835; F:GO:0008865; C:GO:0009707; F:GO:0005536; F:GO:0005524; P:GO:0009749; P:GO:0051156; P:GO:0001678; C:GO:0005739; C:GO:0016021; C:GO:0005829; F:GO:0019158	P:glycolytic process; F:glucokinase activity; P:carbohydrate phosphorylation; F:fructokinase activity; C:chloroplast outer membrane; F:glucose binding; F:ATP binding; P:response to glucose; P:glucose 6-phosphate metabolic process; P:cellular glucose homeostasis; C:mitochondrion; C:integral component of membrane; C:cytosol; F:mannokinase activity
[Aligned, MAPPED, ANNOTATED]	TRIAE_CS42_3B_TGACv1_229631_AA0828970	2.34283	XP_020190482.1protein NEGATIVE REGULATOR OF RESISTANCE-like	P:GO:0010112	P:regulation of systemic acquired resistance
[Aligned, MAPPED, ANNOTATED]	TRIAE_CS42_3DL_TGACv1_249045_AA0835900	1.74678	XP_020154764.1AAA-ATPase At3g50940-like isoform X1	F:GO:0005524; F:GO:0008270; F:GO:0004089; P:GO:0015976	F:ATP binding; F:zinc ion binding; F:carbonate dehydratase activity; P:carbon utilization
[Aligned, MAPPED, ANNOTATED]	TRIAE_CS42_3DL_TGACv1_249778_AA0856160	-1.21007	CBH32524.1L-ascorbate oxidase precursor, putative,expressed	F:GO:0016722; P:GO:0046274; F:GO:0005507; C:GO:0048046; P:GO:0055114; F:GO:0052716	F:oxidoreductase activity, oxidizing metal ions; P:lignin catabolic process; F:copper ion binding; C:apoplast; P:oxidation-reduction process; F:hydroquinone:oxygen oxidoreductase activity
[Aligned, MAPPED, ANNOTATED]	TRIAE_CS42_3DL_TGACv1_250163_AA0863390	-1.19441	CBH32608.1glucan endo-1,3-beta-glucosidase GII precursor,putative, expressed	P:GO:0005975; P:GO:0006952; F:GO:0042973; C:GO:0046658; F:GO:0030247	P:carbohydrate metabolic process; P:defense response; F:glucan endo-1,3-beta-D-glucosidase activity; C:anchored component of plasma membrane; F:polysaccharide binding
[Aligned, MAPPED, ANNOTATED]	TRIAE_CS42_3DL_TGACv1_251733_AA0884390	1.25039	XP_020179063.1respiratory burst oxidase homolog protein A-like	F:GO:0004601; F:GO:0050664; F:GO:0005509; C:GO:0016021; P:GO:0098869; P:GO:0055114	F:peroxidase activity; F:oxidoreductase activity, acting on NAD(P)H, oxygen as acceptor; F:calcium ion binding; C:integral component of membrane; P:cellular oxidant detoxification; P:oxidation-reduction process
[Aligned, MAPPED, ANNOTATED]	TRIAE_CS42_3DL_TGACv1_252924_AA0892640	-1.30195	ABC65858.1ethylene-responsive factor-like transcription factor ERFL1a	C:GO:0005634; F:GO:0003677; F:GO:0003700; P:GO:0006351; P:GO:0006355	C:nucleus; F:DNA binding; F:transcription factor activity, sequence-specific DNA binding; P:transcription, DNA-templated; P:regulation of transcription, DNA-templated
[Aligned, MAPPED, ANNOTATED]	TRIAE_CS42_3DL_TGACv1_253851_AA0895660	1.60253	BAJ85183.1predicted protein	C:GO:0016021	C:integral component of membrane
[Aligned]	TRIAE_CS42_3DS_TGACv1_271509_AA0900740	1.4192	BAK01617.1predicted protein
[Aligned]	TRIAE_CS42_3DS_TGACv1_272014_AA0913130	1.47805	BAK01617.1predicted protein
[Aligned, MAPPED, ANNOTATED]	TRIAE_CS42_3DS_TGACv1_272464_AA0921200	2.93039	BAK02004.1predicted protein	C:GO:0016021	C:integral component of membrane
[Aligned, MAPPED, ANNOTATED]	TRIAE_CS42_3DS_TGACv1_272888_AA0926140	3.21353	XP_020190482.1protein NEGATIVE REGULATOR OF RESISTANCE-like	P:GO:0010112	P:regulation of systemic acquired resistance
[Aligned, MAPPED, ANNOTATED]	TRIAE_CS42_3DS_TGACv1_272929_AA0926750	1.59117	XP_020154209.12-alkenal reductase (NADP(+)-dependent)-like	F:GO:0008270; F:GO:0016491; P:GO:0055114	F:zinc ion binding; F:oxidoreductase activity; P:oxidation-reduction process
[Aligned, MAPPED, ANNOTATED]	TRIAE_CS42_4AL_TGACv1_289136_AA0965660	-1.61814	BAJ99560.1predicted protein	F:GO:0008757; P:GO:0032259	F:S-adenosylmethionine-dependent methyltransferase activity; P:methylation
[Aligned, MAPPED, ANNOTATED]	TRIAE_CS42_4AS_TGACv1_306317_AA1006230	1.61364	XP_020161776.1probable glucuronosyltransferase Os03g0287800	P:GO:0010417; C:GO:0016020; F:GO:0042285; C:GO:0005794; P:GO:0009834; F:GO:0015018	P:glucuronoxylan biosynthetic process; C:membrane; F:xylosyltransferase activity; C:Golgi apparatus; P:plant-type secondary cell wall biogenesis; F:galactosylgalactosylxylosylprotein 3-beta-glucuronosyltransferase activity
[Aligned, MAPPED, ANNOTATED]	TRIAE_CS42_4AS_TGACv1_307069_AA1016690	-1.07774	XP_020199153.1D-glycerate 3-kinase, chloroplastic	C:GO:0009570; F:GO:0005524; P:GO:0006206; P:GO:0043097; F:GO:0004849; C:GO:0009941; P:GO:0009853; C:GO:0005829; P:GO:0016310; F:GO:0008887	C:chloroplast stroma; F:ATP binding; P:pyrimidine nucleobase metabolic process; P:pyrimidine nucleoside salvage; F:uridine kinase activity; C:chloroplast envelope; P:photorespiration; C:cytosol; P:phosphorylation; F:glycerate kinase activity
[Aligned, MAPPED, ANNOTATED]	TGACv1_scaffold_308009_4AS:24406-25117	1.70901	XP_020150593.1salt stress-induced hydrophobic peptide ESI3	C:GO:0016021	C:integral component of membrane
[Aligned, MAPPED, ANNOTATED]	TRIAE_CS42_4AS_TGACv1_308481_AA1028160	1.64871	BAI78301.1purple acid phosphatase	P:GO:0016311; F:GO:0003993	P:dephosphorylation; F:acid phosphatase activity
[Aligned, MAPPED, ANNOTATED]	TRIAE_CS42_4BL_TGACv1_321769_AA1065210	1.05621	XP_020154895.1purple acid phosphatase 3-like	P:GO:0016311; F:GO:0003993	P:dephosphorylation; F:acid phosphatase activity
[Aligned, MAPPED, ANNOTATED]	TRIAE_CS42_4BL_TGACv1_322435_AA1071300	1.39665	XP_020161776.1probable glucuronosyltransferase Os03g0287800	P:GO:0010417; C:GO:0016020; F:GO:0042285; C:GO:0005794; P:GO:0009834; F:GO:0015018	P:glucuronoxylan biosynthetic process; C:membrane; F:xylosyltransferase activity; C:Golgi apparatus; P:plant-type secondary cell wall biogenesis; F:galactosylgalactosylxylosylprotein 3-beta-glucuronosyltransferase activity
[Aligned, MAPPED, ANNOTATED]	TRIAE_CS42_4DL_TGACv1_342690_AA1119750	-1.67194	XP_020159988.1cysteine-rich repeat secretory protein 55-like	P:GO:0016310; F:GO:0016301	P:phosphorylation; F:kinase activity
[Aligned, MAPPED, ANNOTATED]	TRIAE_CS42_4DL_TGACv1_342977_AA1126610	-1.03451	BAJ90899.1predicted protein	F:GO:0016746; C:GO:0016021; C:GO:0009536	F:transferase activity, transferring acyl groups; C:integral component of membrane; C:plastid
[Aligned, MAPPED, ANNOTATED]	TRIAE_CS42_4DL_TGACv1_343034_AA1128000	1.49011	BAJ99036.1predicted protein	F:GO:0071949; C:GO:0016020; P:GO:0044550; P:GO:0055114; F:GO:0004497	F:FAD binding; C:membrane; P:secondary metabolite biosynthetic process; P:oxidation-reduction process; F:monooxygenase activity
[Aligned, MAPPED, ANNOTATED]	TRIAE_CS42_4DL_TGACv1_343836_AA1140260	1.53324	XP_020192634.1neurogenic locus Notch protein-like isoform X1	C:GO:0016020	C:membrane
[Aligned, MAPPED, ANNOTATED]	TRIAE_CS42_4DL_TGACv1_344070_AA1143260	1.4874	XP_020154895.1purple acid phosphatase 3-like	P:GO:0016311; F:GO:0003993	P:dephosphorylation; F:acid phosphatase activity
[Aligned, MAPPED, ANNOTATED]	TRIAE_CS42_4DL_TGACv1_344224_AA1145180	1.42569	XP_020177086.1probable apyrase 3	F:GO:0016787	F:hydrolase activity
[Aligned, MAPPED, ANNOTATED]	TRIAE_CS42_4DL_TGACv1_344545_AA1147820	-1.04885	BAJ94867.1predicted protein	C:GO:0009507	C:chloroplast
[Aligned, MAPPED, ANNOTATED]	TGACv1_scaffold_346476_4DL:6589-7303	2.03338	XP_020150593.1salt stress-induced hydrophobic peptide ESI3	C:GO:0016021	C:integral component of membrane
[Aligned, MAPPED, ANNOTATED]	TRIAE_CS42_4DS_TGACv1_361541_AA1169860	-1.21941	XP_020177245.1probable sucrose-phosphate synthase 5	P:GO:0010075; P:GO:0005986; P:GO:0001666; F:GO:0046524; F:GO:0016157; C:GO:0005886	P:regulation of meristem growth; P:sucrose biosynthetic process; P:response to hypoxia; F:sucrose-phosphate synthase activity; F:sucrose synthase activity; C:plasma membrane
[Aligned, MAPPED, ANNOTATED]	TRIAE_CS42_5AL_TGACv1_373974_AA1186170	1.33107	XP_020177086.1probable apyrase 3	F:GO:0005524; C:GO:0005576; F:GO:0016787	F:ATP binding; C:extracellular region; F:hydrolase activity
[Aligned, MAPPED, ANNOTATED]	TRIAE_CS42_5AL_TGACv1_374126_AA1191010	-1.37446	EMS56264.1putative aquaporin TIP4-1	C:GO:0005887; C:GO:0009705; P:GO:0006833; F:GO:0015254; P:GO:0009992; P:GO:0015793; P:GO:0034220; C:GO:0042807; F:GO:0015250	C:integral component of plasma membrane; C:plant-type vacuole membrane; P:water transport; F:glycerol channel activity; P:cellular water homeostasis; P:glycerol transport; P:ion transmembrane transport; C:central vacuole; F:water channel activity
[Aligned, MAPPED, ANNOTATED]	TRIAE_CS42_5AL_TGACv1_374283_AA1196040	-1.88083	XP_020189227.1bifunctional epoxide hydrolase 2	C:GO:0009941; C:GO:0016021; F:GO:0016787	C:chloroplast envelope; C:integral component of membrane; F:hydrolase activity
[Aligned, MAPPED, ANNOTATED]	TRIAE_CS42_5AL_TGACv1_374992_AA1213520	1.32322	XP_020159838.1probable cinnamyl alcohol dehydrogenase 8D	F:GO:0008270; F:GO:0045551; P:GO:0009809; P:GO:0055114; F:GO:0052747	F:zinc ion binding; F:cinnamyl-alcohol dehydrogenase activity; P:lignin biosynthetic process; P:oxidation-reduction process; F:sinapyl alcohol dehydrogenase activity
[Aligned, MAPPED, ANNOTATED]	TRIAE_CS42_5AL_TGACv1_375085_AA1215790	1.55384	ABI95414.1fasciclin-like protein FLA24	C:GO:0016021	C:integral component of membrane
[Aligned, MAPPED, ANNOTATED]	TRIAE_CS42_5AL_TGACv1_375087_AA1215830	-1.65806	ADW85675.1plasma membrane intrinsic protein PIP2;7	C:GO:0005887; P:GO:0006833; C:GO:0009506; F:GO:0015254; P:GO:0009992; P:GO:0015793; P:GO:0034220; F:GO:0015250; C:GO:0005773	C:integral component of plasma membrane; P:water transport; C:plasmodesma; F:glycerol channel activity; P:cellular water homeostasis; P:glycerol transport; P:ion transmembrane transport; F:water channel activity; C:vacuole
[Aligned]	TRIAE_CS42_5AL_TGACv1_375389_AA1220900	-2.0621	XP_020156957.1flowering-promoting factor 1-like protein 5
[Aligned, MAPPED, ANNOTATED]	TRIAE_CS42_5AL_TGACv1_376022_AA1230940	4.33049	APR62952.1asparagine synthetase	F:GO:0005524; P:GO:0009063; F:GO:0042803; P:GO:0070981; P:GO:0006541; C:GO:0005829; F:GO:0004066; P:GO:0009646	F:ATP binding; P:cellular amino acid catabolic process; F:protein homodimerization activity; P:L-asparagine biosynthetic process; P:glutamine metabolic process; C:cytosol; F:asparagine synthase (glutamine-hydrolyzing) activity; P:response to absence of light
[Aligned, MAPPED, ANNOTATED]	TRIAE_CS42_5AL_TGACv1_376058_AA1231650	-1.24907	BAJ94867.1predicted protein	C:GO:0009507	C:chloroplast
[Aligned, MAPPED, ANNOTATED]	TRIAE_CS42_5AL_TGACv1_377512_AA1247530	2.41392	XP_020184237.1cysteine protease XCP1-like	C:GO:0005615; F:GO:0004197; P:GO:0006810; P:GO:0051603; F:GO:0005215; C:GO:0005764	C:extracellular space; F:cysteine-type endopeptidase activity; P:transport; P:proteolysis involved in cellular protein catabolic process; F:transporter activity; C:lysosome
[Aligned, MAPPED, ANNOTATED]	TRIAE_CS42_5AS_TGACv1_393362_AA1271810	-3.33289	EMS53884.1Pathogenesis-related protein STH-21	C:GO:0005634; F:GO:0004864; P:GO:0009607; P:GO:0009738; P:GO:0080163; C:GO:0005737; F:GO:0010427; F:GO:0004872; P:GO:0006952	C:nucleus; F:protein phosphatase inhibitor activity; P:response to biotic stimulus; P:abscisic acid-activated signaling pathway; P:regulation of protein serine/threonine phosphatase activity; C:cytoplasm; F:abscisic acid binding; F:receptor activity; P:defense response
[Aligned, MAPPED, ANNOTATED]	TRIAE_CS42_5AS_TGACv1_395001_AA1282370	1.27259	BAJ85205.1predicted protein	C:GO:0016021	C:integral component of membrane
[Aligned, MAPPED, ANNOTATED]	TRIAE_CS42_5BL_TGACv1_404144_AA1286550	1.66836	ABI95399.1fasciclin-like protein FLA9	C:GO:0016021	C:integral component of membrane
[Aligned, MAPPED, ANNOTATED]	TRIAE_CS42_5BL_TGACv1_404293_AA1294180	-1.14085	XP_020180823.1UDP-glycosyltransferase 73E1-like	F:GO:0008194; P:GO:0052696; F:GO:0016758; C:GO:0043231; P:GO:0009813	F:UDP-glycosyltransferase activity; P:flavonoid glucuronidation; F:transferase activity, transferring hexosyl groups; C:intracellular membrane-bounded organelle; P:flavonoid biosynthetic process
[Aligned, MAPPED, ANNOTATED]	TRIAE_CS42_5BL_TGACv1_404794_AA1310950	3.34175	AAU89392.1glutamine-dependent asparagine synthetase	F:GO:0005524; P:GO:0009063; F:GO:0042803; P:GO:0070981; P:GO:0006541; C:GO:0005829; F:GO:0004066; P:GO:0009646	F:ATP binding; P:cellular amino acid catabolic process; F:protein homodimerization activity; P:L-asparagine biosynthetic process; P:glutamine metabolic process; C:cytosol; F:asparagine synthase (glutamine-hydrolyzing) activity; P:response to absence of light
[Aligned, MAPPED, ANNOTATED]	TRIAE_CS42_5BL_TGACv1_405902_AA1337260	1.21997	XP_020159838.1probable cinnamyl alcohol dehydrogenase 8D	F:GO:0008270; F:GO:0045551; P:GO:0009809; P:GO:0055114; F:GO:0052747	F:zinc ion binding; F:cinnamyl-alcohol dehydrogenase activity; P:lignin biosynthetic process; P:oxidation-reduction process; F:sinapyl alcohol dehydrogenase activity
[Aligned]	TRIAE_CS42_5BL_TGACv1_406171_AA1341700	2.54016	BAJ99194.1predicted protein
[Aligned, MAPPED, ANNOTATED]	TRIAE_CS42_5BS_TGACv1_423287_AA1373440	inf*	BAJ98011.1predicted protein	F:GO:0046564; P:GO:0033609; C:GO:0005618; C:GO:0048046; F:GO:0030145; F:GO:0045735	F:oxalate decarboxylase activity; P:oxalate metabolic process; C:cell wall; C:apoplast; F:manganese ion binding; F:nutrient reservoir activity
[Aligned, MAPPED, ANNOTATED]	TRIAE_CS42_5DL_TGACv1_433461_AA1413680	1.98404	XP_020159838.1probable cinnamyl alcohol dehydrogenase 8D	F:GO:0008270; F:GO:0045551; P:GO:0009809; P:GO:0055114; F:GO:0052747	F:zinc ion binding; F:cinnamyl-alcohol dehydrogenase activity; P:lignin biosynthetic process; P:oxidation-reduction process; F:sinapyl alcohol dehydrogenase activity
[Aligned, MAPPED, ANNOTATED]	TRIAE_CS42_5DL_TGACv1_434581_AA1438240	1.57047	XP_020165505.1fasciclin-like arabinogalactan protein 7	C:GO:0016021	C:integral component of membrane
[Aligned, MAPPED, ANNOTATED]	TRIAE_CS42_5DL_TGACv1_436541_AA1461810	1.2672	XP_020192715.1probable cinnamyl alcohol dehydrogenase 8D	F:GO:0008270; F:GO:0045551; P:GO:0009809; P:GO:0055114; F:GO:0052747	F:zinc ion binding; F:cinnamyl-alcohol dehydrogenase activity; P:lignin biosynthetic process; P:oxidation-reduction process; F:sinapyl alcohol dehydrogenase activity
[Aligned, MAPPED, ANNOTATED]	TRIAE_CS42_5DL_TGACv1_438081_AA1467900	-1.34532	XP_020189227.1bifunctional epoxide hydrolase 2	C:GO:0009941; C:GO:0016021; F:GO:0016787	C:chloroplast envelope; C:integral component of membrane; F:hydrolase activity
[Aligned, MAPPED, ANNOTATED]	TRIAE_CS42_5DL_TGACv1_438333_AA1468150	3.75522	XP_020162230.1asparagine synthetase [glutamine-hydrolyzing]	F:GO:0005524; P:GO:0009063; F:GO:0042803; P:GO:0070981; P:GO:0006541; C:GO:0005829; F:GO:0004066; P:GO:0009646	F:ATP binding; P:cellular amino acid catabolic process; F:protein homodimerization activity; P:L-asparagine biosynthetic process; P:glutamine metabolic process; C:cytosol; F:asparagine synthase (glutamine-hydrolyzing) activity; P:response to absence of light
[Aligned, MAPPED, ANNOTATED]	TRIAE_CS42_5DS_TGACv1_457254_AA1484350	1.39701	BAJ85205.1predicted protein	C:GO:0016021	C:integral component of membrane
[Aligned, MAPPED, ANNOTATED]	TRIAE_CS42_6AL_TGACv1_471945_AA1516140	1.46187	XP_020178978.1S-adenosylmethionine synthase 3	F:GO:0005524; P:GO:0009651; F:GO:0046872; C:GO:0005829; P:GO:0006556; F:GO:0004478; P:GO:0006730	F:ATP binding; P:response to salt stress; F:metal ion binding; C:cytosol; P:S-adenosylmethionine biosynthetic process; F:methionine adenosyltransferase activity; P:one-carbon metabolic process
[Aligned, MAPPED, ANNOTATED]	TRIAE_CS42_6AL_TGACv1_475648_AA1536640	1.28265	EMS47328.1S-adenosylmethionine synthase 1	F:GO:0005524; P:GO:0009651; F:GO:0046872; C:GO:0005829; P:GO:0006556; F:GO:0004478; P:GO:0006730	F:ATP binding; P:response to salt stress; F:metal ion binding; C:cytosol; P:S-adenosylmethionine biosynthetic process; F:methionine adenosyltransferase activity; P:one-carbon metabolic process
[Aligned, MAPPED, ANNOTATED]	TRIAE_CS42_6AS_TGACv1_485294_AA1542650	1.95745	XP_020199840.1PLASMODESMATA CALLOSE-BINDING PROTEIN 2-like	C:GO:0016021; F:GO:0016829; F:GO:0004553; C:GO:0046658; F:GO:0030247	C:integral component of membrane; F:lyase activity; F:hydrolase activity, hydrolyzing O-glycosyl compounds; C:anchored component of plasma membrane; F:polysaccharide binding
[Aligned, MAPPED, ANNOTATED]	TRIAE_CS42_6AS_TGACv1_485504_AA1546540	-1.39656	XP_020161136.1ultraviolet-B receptor UVR8-like	C:GO:0005634; F:GO:0042803; P:GO:0009649; F:GO:0009881; P:GO:0007165; C:GO:0005829; F:GO:0003682; C:GO:0000785; P:GO:0010224	C:nucleus; F:protein homodimerization activity; P:entrainment of circadian clock; F:photoreceptor activity; P:signal transduction; C:cytosol; F:chromatin binding; C:chromatin; P:response to UV-B
[Aligned, MAPPED, ANNOTATED]	TRIAE_CS42_6AS_TGACv1_486233_AA1558590	1.43838	EMS51598.1Bidirectional sugar transporter SWEET2a	F:GO:0003676; C:GO:0005887; F:GO:0008270; P:GO:0034219; F:GO:0051119	F:nucleic acid binding; C:integral component of plasma membrane; F:zinc ion binding; P:carbohydrate transmembrane transport; F:sugar transmembrane transporter activity
[Aligned, MAPPED, ANNOTATED]	TRIAE_CS42_6BL_TGACv1_499547_AA1585580	-1.48017	XP_020171851.1aquaporin NIP2-1-like	F:GO:0015115; C:GO:0005887; P:GO:0015840; P:GO:0006833; F:GO:0015254; P:GO:0009992; P:GO:0015793; P:GO:0015708; P:GO:0034220; F:GO:0015250; C:GO:0048226	F:silicate transmembrane transporter activity; C:integral component of plasma membrane; P:urea transport; P:water transport; F:glycerol channel activity; P:cellular water homeostasis; P:glycerol transport; P:silicate transport; P:ion transmembrane transport; F:water channel activity; C:Casparian strip
[Aligned, MAPPED, ANNOTATED]	TRIAE_CS42_6BL_TGACv1_499577_AA1586520	1.24492	CAJ01702.1putative AdoMet synthase 1	F:GO:0005524; P:GO:0009651; F:GO:0046872; C:GO:0005829; P:GO:0006556; F:GO:0004478; P:GO:0006730	F:ATP binding; P:response to salt stress; F:metal ion binding; C:cytosol; P:S-adenosylmethionine biosynthetic process; F:methionine adenosyltransferase activity; P:one-carbon metabolic process
[Aligned, MAPPED, ANNOTATED]	TRIAE_CS42_6BL_TGACv1_499944_AA1595610	-1.02859	XP_020170234.1UDP-glucuronate 4-epimerase 1	P:GO:0005975; F:GO:0016857; F:GO:0050662; C:GO:0016021	P:carbohydrate metabolic process; F:racemase and epimerase activity, acting on carbohydrates and derivatives; F:coenzyme binding; C:integral component of membrane
[Aligned, MAPPED, ANNOTATED]	TRIAE_CS42_6BL_TGACv1_500297_AA1602810	1.21182	XP_020178978.1S-adenosylmethionine synthase 3	F:GO:0005524; P:GO:0009651; F:GO:0046872; C:GO:0005829; P:GO:0006556; F:GO:0004478; P:GO:0006730	F:ATP binding; P:response to salt stress; F:metal ion binding; C:cytosol; P:S-adenosylmethionine biosynthetic process; F:methionine adenosyltransferase activity; P:one-carbon metabolic process
[Aligned, MAPPED, ANNOTATED]	TRIAE_CS42_6BL_TGACv1_501209_AA1614910	-1.43321	XP_020193204.128 kDa ribonucleoprotein, chloroplastic-like	F:GO:0000166; F:GO:0003676; C:GO:0030529; P:GO:0019344; C:GO:0019013	F:nucleotide binding; F:nucleic acid binding; C:intracellular ribonucleoprotein complex; P:cysteine biosynthetic process; C:viral nucleocapsid
[Aligned, MAPPED, ANNOTATED]	TRIAE_CS42_6BL_TGACv1_501543_AA1618600	-1.35252	WP_082595889.1glutathione S-transferase	P:GO:0009407; C:GO:0005737; P:GO:0006749; F:GO:0004364	P:toxin catabolic process; C:cytoplasm; P:glutathione metabolic process; F:glutathione transferase activity
[Aligned]	TRIAE_CS42_6BS_TGACv1_513878_AA1651180	1.05084	BAK02103.1predicted protein
[Aligned, MAPPED, ANNOTATED]	TRIAE_CS42_6DL_TGACv1_526382_AA1681300	1.16964	XP_020178978.1S-adenosylmethionine synthase 3	F:GO:0005524; P:GO:0009651; F:GO:0046872; C:GO:0005829; P:GO:0006556; F:GO:0004478; P:GO:0006730	F:ATP binding; P:response to salt stress; F:metal ion binding; C:cytosol; P:S-adenosylmethionine biosynthetic process; F:methionine adenosyltransferase activity; P:one-carbon metabolic process
[Aligned, MAPPED, ANNOTATED]	TRIAE_CS42_6DL_TGACv1_526382_AA1681340	1.33798	XP_020178977.1S-adenosylmethionine synthase 2	F:GO:0005524; P:GO:0009651; C:GO:0005829; P:GO:0006556; F:GO:0004478	F:ATP binding; P:response to salt stress; C:cytosol; P:S-adenosylmethionine biosynthetic process; F:methionine adenosyltransferase activity
[Aligned, MAPPED, ANNOTATED]	TRIAE_CS42_6DL_TGACv1_527221_AA1700780	-1.36041	XP_020200147.1xyloglucan endotransglycosylase/hydrolase protein 8-like	C:GO:0005618; C:GO:0048046; P:GO:0071555; F:GO:0004553; F:GO:0016762; P:GO:0010411; P:GO:0042546	C:cell wall; C:apoplast; P:cell wall organization; F:hydrolase activity, hydrolyzing O-glycosyl compounds; F:xyloglucan:xyloglucosyl transferase activity; P:xyloglucan metabolic process; P:cell wall biogenesis
[Aligned, MAPPED, ANNOTATED]	TRIAE_CS42_6DS_TGACv1_543277_AA1737920	-2.78945	XP_020157427.1cellulose synthase-like protein E6	C:GO:0005739; C:GO:0016021; C:GO:0000139; F:GO:0016760; P:GO:0030244; P:GO:0071555	C:mitochondrion; C:integral component of membrane; C:Golgi membrane; F:cellulose synthase (UDP-forming) activity; P:cellulose biosynthetic process; P:cell wall organization
[Aligned, MAPPED, ANNOTATED]	TRIAE_CS42_6DS_TGACv1_544249_AA1747410	1.37998	XP_020199840.1PLASMODESMATA CALLOSE-BINDING PROTEIN 2-like	C:GO:0016021; F:GO:0016829; F:GO:0004553; C:GO:0046658; F:GO:0030247	C:integral component of membrane; F:lyase activity; F:hydrolase activity, hydrolyzing O-glycosyl compounds; C:anchored component of plasma membrane; F:polysaccharide binding
[Aligned, MAPPED]	TRIAE_CS42_6DS_TGACv1_544329_AA1747800	inf*	BAK05890.1predicted protein	C:GO:0005739	C:mitochondrion
[Aligned, MAPPED, ANNOTATED]	TRIAE_CS42_7AL_TGACv1_556351_AA1761480	1.21425	XP_020168290.112-oxophytodienoate reductase 1-like	F:GO:0010181; P:GO:0009695; F:GO:0016629; P:GO:0031408; F:GO:0003959; P:GO:0055114; P:GO:0006952; C:GO:0005622	F:FMN binding; P:jasmonic acid biosynthetic process; F:12-oxophytodienoate reductase activity; P:oxylipin biosynthetic process; F:NADPH dehydrogenase activity; P:oxidation-reduction process; P:defense response; C:intracellular
[Aligned, MAPPED, ANNOTATED]	TRIAE_CS42_7AL_TGACv1_557414_AA1781030	-1.68525	BAJ99256.1predicted protein	F:GO:0004601; P:GO:0006979; F:GO:0046872; P:GO:0098869; P:GO:0055114; C:GO:0005576; F:GO:0020037; P:GO:0042744	F:peroxidase activity; P:response to oxidative stress; F:metal ion binding; P:cellular oxidant detoxification; P:oxidation-reduction process; C:extracellular region; F:heme binding; P:hydrogen peroxide catabolic process
[Aligned, MAPPED, ANNOTATED]	TRIAE_CS42_7AL_TGACv1_558532_AA1794130	1.02005	EMS53503.1Heat stress transcription factor C-2b	C:GO:0005634; F:GO:0003700; P:GO:0006355; F:GO:0043565	C:nucleus; F:transcription factor activity, sequence-specific DNA binding; P:regulation of transcription, DNA-templated; F:sequence-specific DNA binding
[Aligned, MAPPED, ANNOTATED]	TRIAE_CS42_7AS_TGACv1_569546_AA1818860	-1.11512	XP_020164712.1uncharacterized acetyltransferase At3g50280-like	F:GO:0016747; C:GO:0009536	F:transferase activity, transferring acyl groups other than amino-acyl groups; C:plastid
[Aligned, MAPPED, ANNOTATED]	TRIAE_CS42_7AS_TGACv1_570655_AA1839000	-1.77188	XP_020146981.1UDP-glucose:2-hydroxyflavanone C-glucosyltransferase-like	P:GO:0052696; F:GO:0080043; C:GO:0043231; F:GO:0080044; C:GO:0016021; P:GO:0009813	P:flavonoid glucuronidation; F:quercetin 3-O-glucosyltransferase activity; C:intracellular membrane-bounded organelle; F:quercetin 7-O-glucosyltransferase activity; C:integral component of membrane; P:flavonoid biosynthetic process
[Aligned, MAPPED, ANNOTATED]	TRIAE_CS42_7AS_TGACv1_571539_AA1848450	1.04609	XP_020146977.1UDP-glucose:2-hydroxyflavanone C-glucosyltransferase-like	P:GO:0052696; F:GO:0080043; F:GO:0080044; C:GO:0016021; P:GO:0009813; C:GO:0009536	P:flavonoid glucuronidation; F:quercetin 3-O-glucosyltransferase activity; F:quercetin 7-O-glucosyltransferase activity; C:integral component of membrane; P:flavonoid biosynthetic process; C:plastid
[Aligned, MAPPED, ANNOTATED]	TRIAE_CS42_7AS_TGACv1_571900_AA1850620	1.51141	XP_020178812.1protein PYRICULARIA ORYZAE RESISTANCE 21-like	P:GO:0046916; F:GO:0046914; C:GO:0005737; P:GO:0030001	P:cellular transition metal ion homeostasis; F:transition metal ion binding; C:cytoplasm; P:metal ion transport
[Aligned, MAPPED, ANNOTATED]	TRIAE_CS42_7BL_TGACv1_576941_AA1860590	1.73861	XP_020175359.1EGF domain-specific O-linked N-acetylglucosamine transferase-like	F:GO:0016757; C:GO:0005739; C:GO:0016021	F:transferase activity, transferring glycosyl groups; C:mitochondrion; C:integral component of membrane
[Aligned, MAPPED, ANNOTATED]	TRIAE_CS42_7BL_TGACv1_577398_AA1874420	2.13334	AHZ44776.1heat shock factor C2a	C:GO:0005634; F:GO:0003700; P:GO:0006355; F:GO:0043565	C:nucleus; F:transcription factor activity, sequence-specific DNA binding; P:regulation of transcription, DNA-templated; F:sequence-specific DNA binding
[Aligned, MAPPED, ANNOTATED]	TRIAE_CS42_7BS_TGACv1_591996_AA1927630	1.12727	BAK01581.1predicted protein	P:GO:0007165; C:GO:0016021	P:signal transduction; C:integral component of membrane
[Aligned, MAPPED, ANNOTATED]	TRIAE_CS42_7BS_TGACv1_592018_AA1928290	-2.60811	XP_020186766.1glutathione S-transferase 4-like	C:GO:0005737; P:GO:0006749; F:GO:0004364	C:cytoplasm; P:glutathione metabolic process; F:glutathione transferase activity
[Aligned, MAPPED, ANNOTATED]	TRIAE_CS42_7BS_TGACv1_592186_AA1932820	1.01303	XP_020181196.1UDP-glycosyltransferase 73C5-like	F:GO:0008194; P:GO:0052696; F:GO:0016758; C:GO:0043231; P:GO:0009813	F:UDP-glycosyltransferase activity; P:flavonoid glucuronidation; F:transferase activity, transferring hexosyl groups; C:intracellular membrane-bounded organelle; P:flavonoid biosynthetic process
[Aligned, MAPPED, ANNOTATED]	TRIAE_CS42_7BS_TGACv1_592930_AA1946360	-2.1259	CAA75907.1Germin-like protein 1	F:GO:0046564; P:GO:0033609; C:GO:0005618; C:GO:0048046; F:GO:0030145; F:GO:0045735	F:oxalate decarboxylase activity; P:oxalate metabolic process; C:cell wall; C:apoplast; F:manganese ion binding; F:nutrient reservoir activity
[Aligned, MAPPED, ANNOTATED]	TRIAE_CS42_7BS_TGACv1_592930_AA1946350	-2.84769	CAC85479.1adenosine diphosphate glucose pyrophosphatase	F:GO:0046564; P:GO:0033609; C:GO:0005618; C:GO:0048046; F:GO:0030145; F:GO:0045735	F:oxalate decarboxylase activity; P:oxalate metabolic process; C:cell wall; C:apoplast; F:manganese ion binding; F:nutrient reservoir activity
[Aligned, MAPPED, ANNOTATED]	TRIAE_CS42_7BS_TGACv1_593189_AA1949270	1.29424	BAJ94325.1predicted protein	P:GO:0007165; C:GO:0016021	P:signal transduction; C:integral component of membrane
[Aligned, MAPPED, ANNOTATED]	TRIAE_CS42_7DL_TGACv1_604017_AA1992400	1.51813	XP_020175739.1thiosulfate sulfurtransferase 16, chloroplastic-like isoform X2	F:GO:0003677; C:GO:0009507; F:GO:0008270; C:GO:0016020	F:DNA binding; C:chloroplast; F:zinc ion binding; C:membrane
[Aligned, MAPPED, ANNOTATED]	TRIAE_CS42_7DL_TGACv1_604127_AA1994170	-2.91609	BAJ99256.1predicted protein	F:GO:0004601; P:GO:0006979; F:GO:0046872; P:GO:0098869; P:GO:0055114; C:GO:0005576; F:GO:0020037; P:GO:0042744	F:peroxidase activity; P:response to oxidative stress; F:metal ion binding; P:cellular oxidant detoxification; P:oxidation-reduction process; C:extracellular region; F:heme binding; P:hydrogen peroxide catabolic process
[Aligned, MAPPED, ANNOTATED]	TRIAE_CS42_7DL_TGACv1_605048_AA2004130	1.87443	XP_020175091.1TLC domain-containing protein At5g14285-like	C:GO:0016021	C:integral component of membrane
[Aligned, MAPPED, ANNOTATED]	TRIAE_CS42_7DS_TGACv1_621669_AA2022730	-1.61347	XP_020164778.1germin-like protein 8-14	F:GO:0046564; P:GO:0033609; C:GO:0005618; C:GO:0048046; F:GO:0030145; F:GO:0045735	F:oxalate decarboxylase activity; P:oxalate metabolic process; C:cell wall; C:apoplast; F:manganese ion binding; F:nutrient reservoir activity
[Aligned, MAPPED, ANNOTATED]	TRIAE_CS42_7DS_TGACv1_623329_AA2052150	1.15225	XP_020178812.1protein PYRICULARIA ORYZAE RESISTANCE 21-like	P:GO:0046916; F:GO:0046914; C:GO:0005737; P:GO:0030001	P:cellular transition metal ion homeostasis; F:transition metal ion binding; C:cytoplasm; P:metal ion transport
[Aligned, MAPPED, ANNOTATED]	TRIAE_CS42_U_TGACv1_640779_AA2073850	1.54679	CAM91965.1putative xylan synthase	P:GO:0010417; C:GO:0016020; F:GO:0042285; C:GO:0005794; P:GO:0009834; F:GO:0015018	P:glucuronoxylan biosynthetic process; C:membrane; F:xylosyltransferase activity; C:Golgi apparatus; P:plant-type secondary cell wall biogenesis; F:galactosylgalactosylxylosylprotein 3-beta-glucuronosyltransferase activity
[Aligned, MAPPED, ANNOTATED]	TRIAE_CS42_U_TGACv1_641327_AA2092030	1.08067	BAJ85004.1predicted protein	F:GO:0003677	F:DNA binding
[Aligned]	TRIAE_CS42_U_TGACv1_641333_AA2092260	2.03238	BAK06262.1predicted protein
[Aligned, MAPPED, ANNOTATED]	TRIAE_CS42_U_TGACv1_642401_AA2117030	-1.28088	BAJ94867.1predicted protein	C:GO:0009507	C:chloroplast
[Aligned]	TRIAE_CS42_U_TGACv1_642676_AA2121380	3.40022	BAJ99194.1predicted protein
[Aligned, MAPPED, ANNOTATED]	TGACv1_scaffold_148342_2BS:32476-33730	1.72765	XP_020165772.1alpha-humulene synthase-like	F:GO:0000287; P:GO:0008152; C:GO:0009536; F:GO:0010333	F:magnesium ion binding; P:metabolic process; C:plastid; F:terpene synthase activity
[Aligned, MAPPED, ANNOTATED]	TRIAE_CS42_2DL_TGACv1_158325_AA0515650	-1.10628	EMS48966.1Serine/threonine-protein kinase SAPK5	C:GO:0005634; F:GO:0005524; P:GO:0009738; C:GO:0005737; F:GO:0004674; P:GO:0006468; P:GO:0042742; P:GO:0035556	C:nucleus; F:ATP binding; P:abscisic acid-activated signaling pathway; C:cytoplasm; F:protein serine/threonine kinase activity; P:protein phosphorylation; P:defense response to bacterium; P:intracellular signal transduction
[Aligned, MAPPED, ANNOTATED]	TRIAE_CS42_2DL_TGACv1_159247_AA0535290	1.21097	BAJ97046.1predicted protein	C:GO:0005739	C:mitochondrion
[Aligned, MAPPED, ANNOTATED]	TRIAE_CS42_2DL_TGACv1_160031_AA0545750	-1.49959	BAJ89048.1predicted protein	P:GO:0051301; F:GO:0019901; P:GO:0010440; P:GO:0007049; P:GO:0000079	P:cell division; F:protein kinase binding; P:stomatal lineage progression; P:cell cycle; P:regulation of cyclin-dependent protein serine/threonine kinase activity
[Aligned, MAPPED, ANNOTATED]	TRIAE_CS42_2DS_TGACv1_177423_AA0576710	-2.79068	XP_020163312.1alpha-humulene synthase-like isoform X1	F:GO:0000287; P:GO:0008152; C:GO:0009536; F:GO:0010333	F:magnesium ion binding; P:metabolic process; C:plastid; F:terpene synthase activity
[Aligned, MAPPED, ANNOTATED]	TRIAE_CS42_6DS_TGACv1_542774_AA1730020	-1.59938	XP_020149237.1wall-associated receptor kinase-like 6	F:GO:0005524; F:GO:0004713; F:GO:0005509; C:GO:0005739; C:GO:0016021; P:GO:0007166; F:GO:0004674; P:GO:0006468; C:GO:0005886; F:GO:0030247	F:ATP binding; F:protein tyrosine kinase activity; F:calcium ion binding; C:mitochondrion; C:integral component of membrane; P:cell surface receptor signaling pathway; F:protein serine/threonine kinase activity; P:protein phosphorylation; C:plasma membrane; F:polysaccharide binding
[Aligned, MAPPED, ANNOTATED]	TRIAE_CS42_1AL_TGACv1_000361_AA0010050	1.23324	XP_020172805.1ethylene-responsive transcription factor 5-like	C:GO:0005634; F:GO:0003677; F:GO:0003700; P:GO:0006351; P:GO:0006355	C:nucleus; F:DNA binding; F:transcription factor activity, sequence-specific DNA binding; P:transcription, DNA-templated; P:regulation of transcription, DNA-templated
[Aligned, MAPPED, ANNOTATED]	TRIAE_CS42_1BS_TGACv1_051083_AA0177650	1.30762	CAH67568.1 OSIGBa0101P20.11	C:GO:0016021	C:integral component of membrane
[Aligned, MAPPED, ANNOTATED]	TRIAE_CS42_2AL_TGACv1_095688_AA0313840	inf*	CAE05474.3 OSJNBa0006A01.13	C:GO:0016021	C:integral component of membrane
[Aligned]	TRIAE_CS42_2BS_TGACv1_148624_AA0494160	-3.01789	CAE04014.2 OSJNBa0045O17.11
[Aligned, MAPPED, ANNOTATED]	TRIAE_CS42_2DS_TGACv1_177934_AA0587730	-2.10977	XP_020166957.1putative amidase C869.01	F:GO:0016884	F:carbon-nitrogen ligase activity, with glutamine as amido-N-donor
[Aligned, MAPPED, ANNOTATED]	TRIAE_CS42_6DS_TGACv1_544465_AA1748390	2.98748	XP_020180434.1putative linoleate 9S-lipoxygenase 3	F:GO:0016702; F:GO:0046872; P:GO:0031408; P:GO:0055114	F:oxidoreductase activity, acting on single donors with incorporation of molecular oxygen, incorporation of two atoms of oxygen; F:metal ion binding; P:oxylipin biosynthetic process; P:oxidation-reduction process
[Aligned, MAPPED, ANNOTATED]	TRIAE_CS42_U_TGACv1_643491_AA2132560	-1.14291	XP_020171463.1wall-associated receptor kinase 2-like	F:GO:0005524; F:GO:0005509; C:GO:0016021; P:GO:0007166; F:GO:0004674; P:GO:0006468; C:GO:0005886; F:GO:0030247	F:ATP binding; F:calcium ion binding; C:integral component of membrane; P:cell surface receptor signaling pathway; F:protein serine/threonine kinase activity; P:protein phosphorylation; C:plasma membrane; F:polysaccharide binding
[Aligned, MAPPED, ANNOTATED]	TRIAE_CS42_5BL_TGACv1_404213_AA1290370	-1.14512	BAJ90045.1predicted protein	F:GO:0071949; P:GO:0044550; F:GO:0016709; P:GO:0055114	F:FAD binding; P:secondary metabolite biosynthetic process; F:oxidoreductase activity, acting on paired donors, with incorporation or reduction of molecular oxygen, NAD(P)H as one donor, and incorporation of one atom of oxygen; P:oxidation-reduction process
[Aligned, MAPPED, ANNOTATED]	TRIAE_CS42_1AL_TGACv1_000110_AA0003650	1.75317	10-deacetylbaccatin III 10-O-acetyltransferase [Zea mays]	F:GO:0016747	F:transferase activity, transferring acyl groups other than amino-acyl groups
[Aligned, MAPPED, ANNOTATED]	TRIAE_CS42_1BL_TGACv1_030771_AA0100400	1.31059	10-deacetylbaccatin III 10-O-acetyltransferase [Zea mays]	F:GO:0016747	F:transferase activity, transferring acyl groups other than amino-acyl groups
[Aligned, MAPPED, ANNOTATED]	TRIAE_CS42_1DL_TGACv1_062315_AA0212420	2.01261	10-deacetylbaccatin III 10-O-acetyltransferase [Zea mays]	F:GO:0016747	F:transferase activity, transferring acyl groups other than amino-acyl groups
[Aligned, MAPPED, ANNOTATED]	TGACv1_scaffold_499495_6BL:46167-48702	1.14685	11 kDa late embryogenesis abundant -like [Setaria italica]	P:GO:0009790	P:embryo development
[Aligned, MAPPED, ANNOTATED]	TRIAE_CS42_4BL_TGACv1_320342_AA1036010	-4.24965	14 kDa proline-rich -like	P:GO:0006869; P:GO:0006508; F:GO:0008289; F:GO:0008233; C:GO:0005576; C:GO:0009535	P:lipid transport; P:proteolysis; F:lipid binding; F:peptidase activity; C:extracellular region; C:chloroplast thylakoid membrane
[Aligned]	TRIAE_CS42_4DL_TGACv1_343143_AA1130460	-6.33861	14 kDa proline-rich -like
[Aligned]	TRIAE_CS42_4DL_TGACv1_343143_AA1130500	-2.17075	14 kDa proline-rich -like
[Aligned, MAPPED, ANNOTATED]	TRIAE_CS42_5BL_TGACv1_405128_AA1320750	1.05311	18 kDa seed maturation	P:GO:0009790	P:embryo development
[Aligned, MAPPED, ANNOTATED]	TRIAE_CS42_5AL_TGACv1_378813_AA1254700	-1.20215	1-aminocyclopropane-1-carboxylate oxidase	F:GO:0051213; F:GO:0031418; F:GO:0009815; F:GO:0046872; P:GO:0009693; P:GO:0055114; P:GO:0009835	F:dioxygenase activity; F:L-ascorbic acid binding; F:1-aminocyclopropane-1-carboxylate oxidase activity; F:metal ion binding; P:ethylene biosynthetic process; P:oxidation-reduction process; P:fruit ripening
[Aligned, MAPPED, ANNOTATED]	TGACv1_scaffold_321897_4BL:36809-39493	1.50072	1-aminocyclopropane-1-carboxylate oxidase-1	F:GO:0016491; F:GO:0046872; P:GO:0055114	F:oxidoreductase activity; F:metal ion binding; P:oxidation-reduction process
[Aligned, MAPPED, ANNOTATED]	TRIAE_CS42_6AL_TGACv1_472318_AA1520790	-2.03224	20S proteasome alpha subunit G1 [Arabidopsis thaliana]	C:GO:0005634; P:GO:0009409; C:GO:0048046; C:GO:0019773; C:GO:0005829; F:GO:0004298; P:GO:0046686; C:GO:0005774; P:GO:0006511	C:nucleus; P:response to cold; C:apoplast; C:proteasome core complex, alpha-subunit complex; C:cytosol; F:threonine-type endopeptidase activity; P:response to cadmium ion; C:vacuolar membrane; P:ubiquitin-dependent protein catabolic process
[Aligned, MAPPED, ANNOTATED]	TGACv1_scaffold_320042_4AS:0-504	1.06761	23S ribosomal RNA	F:GO:0000287; F:GO:0005524; C:GO:0009507; F:GO:0005509; C:GO:0016021; C:GO:0005840; F:GO:0004674; P:GO:0006468; P:GO:0015977; F:GO:0016984	F:magnesium ion binding; F:ATP binding; C:chloroplast; F:calcium ion binding; C:integral component of membrane; C:ribosome; F:protein serine/threonine kinase activity; P:protein phosphorylation; P:carbon fixation; F:ribulose-bisphosphate carboxylase activity
[Aligned, MAPPED, ANNOTATED]	TGACv1_scaffold_329198_4BS:38020-38515	-1.09853	26S proteasome non-ATPase regulatory subunit 8 homolog A-like	C:GO:0005634; P:GO:0043161; C:GO:0005829; C:GO:0008541; P:GO:0043248	C:nucleus; P:proteasome-mediated ubiquitin-dependent protein catabolic process; C:cytosol; C:proteasome regulatory particle, lid subcomplex; P:proteasome assembly
[Aligned, MAPPED, ANNOTATED]	TRIAE_CS42_7AL_TGACv1_557195_AA1777920	-2.31641	2-alkenal reductase (NADP(+)-dependent)-like	F:GO:0008270; F:GO:0016491; P:GO:0055114	F:zinc ion binding; F:oxidoreductase activity; P:oxidation-reduction process
[Aligned, MAPPED, ANNOTATED]	TRIAE_CS42_5BL_TGACv1_404697_AA1308740	1.52815	2-aminoethanethiol dioxygenase	F:GO:0016702; C:GO:0016021; P:GO:0055114	F:oxidoreductase activity, acting on single donors with incorporation of molecular oxygen, incorporation of two atoms of oxygen; C:integral component of membrane; P:oxidation-reduction process
[Aligned, MAPPED, ANNOTATED]	TRIAE_CS42_5BS_TGACv1_423456_AA1377220	-1.43145	2-aminoethanethiol dioxygenase	F:GO:0016702; P:GO:0009061; P:GO:0018171; P:GO:0070483	F:oxidoreductase activity, acting on single donors with incorporation of molecular oxygen, incorporation of two atoms of oxygen; P:anaerobic respiration; P:peptidyl-cysteine oxidation; P:detection of hypoxia
[Aligned, MAPPED, ANNOTATED]	TRIAE_CS42_5DS_TGACv1_457605_AA1488090	-1.0458	2-aminoethanethiol dioxygenase	F:GO:0016702; P:GO:0009061; P:GO:0018171; P:GO:0070483	F:oxidoreductase activity, acting on single donors with incorporation of molecular oxygen, incorporation of two atoms of oxygen; P:anaerobic respiration; P:peptidyl-cysteine oxidation; P:detection of hypoxia
[Aligned, MAPPED, ANNOTATED]	TRIAE_CS42_5AL_TGACv1_378530_AA1253620	1.23199	2-aminoethanethiol dioxygenase-like isoform X5 [Phoenix dactylifera]	F:GO:0016702; P:GO:0009061; P:GO:0018171; P:GO:0070483; C:GO:0016021	F:oxidoreductase activity, acting on single donors with incorporation of molecular oxygen, incorporation of two atoms of oxygen; P:anaerobic respiration; P:peptidyl-cysteine oxidation; P:detection of hypoxia; C:integral component of membrane
[Aligned, MAPPED, ANNOTATED]	TRIAE_CS42_5DL_TGACv1_437117_AA1465260	1.85635	2-aminoethanethiol dioxygenase-like isoform X5 [Phoenix dactylifera]	F:GO:0016702; P:GO:0009061; P:GO:0018171; P:GO:0070483; C:GO:0016021	F:oxidoreductase activity, acting on single donors with incorporation of molecular oxygen, incorporation of two atoms of oxygen; P:anaerobic respiration; P:peptidyl-cysteine oxidation; P:detection of hypoxia; C:integral component of membrane
[Aligned, MAPPED, ANNOTATED]	TGACv1_scaffold_179847_2DS:11428-12153	1.34469	2C-type phosphatase [Zea mays]	F:GO:0004722; F:GO:0046872; P:GO:0006470; C:GO:0016021; C:GO:0009536	F:protein serine/threonine phosphatase activity; F:metal ion binding; P:protein dephosphorylation; C:integral component of membrane; C:plastid
[Aligned, MAPPED, ANNOTATED]	TGACv1_scaffold_158033_2DL:29870-30928	-1.26384	2-D [Triticum aestivum]	C:GO:0005634; F:GO:0003677; F:GO:0003700; P:GO:0006351; P:GO:0007275; P:GO:0006355	C:nucleus; F:DNA binding; F:transcription factor activity, sequence-specific DNA binding; P:transcription, DNA-templated; P:multicellular organism development; P:regulation of transcription, DNA-templated
[Aligned, MAPPED, ANNOTATED]	TGACv1_scaffold_440712_5DL:1860-2821	1.01852	2-oxoisovalerate dehydrogenase	F:GO:0016624; P:GO:0055114	F:oxidoreductase activity, acting on the aldehyde or oxo group of donors, disulfide as acceptor; P:oxidation-reduction process
[Aligned, MAPPED, ANNOTATED]	TGACv1_scaffold_394304_5AS:21149-21638	1.62141	2-oxoisovalerate dehydrogenase alpha mitochondrial expressed [Oryza sativa Japonica Group]	F:GO:0016624; C:GO:0005739; P:GO:0055114	F:oxidoreductase activity, acting on the aldehyde or oxo group of donors, disulfide as acceptor; C:mitochondrion; P:oxidation-reduction process
[Aligned, MAPPED, ANNOTATED]	TGACv1_scaffold_394304_5AS:22940-25076	2.42519	2-oxoisovalerate dehydrogenase alpha mitochondrial expressed [Oryza sativa Japonica Group]	F:GO:0016624; C:GO:0005739; P:GO:0055114	F:oxidoreductase activity, acting on the aldehyde or oxo group of donors, disulfide as acceptor; C:mitochondrion; P:oxidation-reduction process
[Aligned, MAPPED, ANNOTATED]	TRIAE_CS42_4BS_TGACv1_328114_AA1083070	2.10154	2-oxoisovalerate dehydrogenase subunit alpha mitochondrial isoform X1 [Phoenix dactylifera]	F:GO:0016624; C:GO:0005739; P:GO:0055114	F:oxidoreductase activity, acting on the aldehyde or oxo group of donors, disulfide as acceptor; C:mitochondrion; P:oxidation-reduction process
[Aligned, MAPPED, ANNOTATED]	TRIAE_CS42_U_TGACv1_641722_AA2102510	1.16011	2-oxoisovalerate dehydrogenase subunit alpha mitochondrial isoform X1 [Phoenix dactylifera]	F:GO:0016624; C:GO:0005739; P:GO:0055114	F:oxidoreductase activity, acting on the aldehyde or oxo group of donors, disulfide as acceptor; C:mitochondrion; P:oxidation-reduction process
[Aligned, MAPPED, ANNOTATED]	TRIAE_CS42_U_TGACv1_684644_AA2159220	1.34104	2-oxoisovalerate dehydrogenase subunit alpha mitochondrial isoform X1 [Phoenix dactylifera]	F:GO:0016624; C:GO:0005739; P:GO:0055114	F:oxidoreductase activity, acting on the aldehyde or oxo group of donors, disulfide as acceptor; C:mitochondrion; P:oxidation-reduction process
[Aligned, MAPPED, ANNOTATED]	TRIAE_CS42_5AL_TGACv1_374075_AA1189600	-1.16099	3 [Oryza sativa Japonica Group]	P:GO:0008152; C:GO:0009536; F:GO:0016787	P:metabolic process; C:plastid; F:hydrolase activity
[Aligned, MAPPED, ANNOTATED]	TRIAE_CS42_3AS_TGACv1_213167_AA0705780	1.14202	3 -N-debenzoyl-2 -deoxytaxol N-benzoyltransferase	F:GO:0016747	F:transferase activity, transferring acyl groups other than amino-acyl groups
[Aligned, MAPPED, ANNOTATED]	TRIAE_CS42_3DS_TGACv1_272725_AA0924320	1.0356	3 -N-debenzoyl-2 -deoxytaxol N-benzoyltransferase	F:GO:0016747	F:transferase activity, transferring acyl groups other than amino-acyl groups
[Aligned, MAPPED, ANNOTATED]	TRIAE_CS42_7BS_TGACv1_593431_AA1951520	-1.40548	3 -N-debenzoyl-2 -deoxytaxol N-benzoyltransferase	F:GO:0016747; P:GO:0006950; P:GO:0009987	F:transferase activity, transferring acyl groups other than amino-acyl groups; P:response to stress; P:cellular process
[Aligned, MAPPED, ANNOTATED]	TRIAE_CS42_7DS_TGACv1_624937_AA2063980	-1.60592	3 -N-debenzoyl-2 -deoxytaxol N-benzoyltransferase	F:GO:0016747; P:GO:0006950; P:GO:0009987	F:transferase activity, transferring acyl groups other than amino-acyl groups; P:response to stress; P:cellular process
[Aligned, MAPPED, ANNOTATED]	TRIAE_CS42_1DS_TGACv1_081418_AA0260620	1.48067	3 -N-debenzoyl-2 -deoxytaxol N-benzoyltransferase-like	F:GO:0016747	F:transferase activity, transferring acyl groups other than amino-acyl groups
[Aligned, MAPPED, ANNOTATED]	TRIAE_CS42_1AS_TGACv1_020836_AA0080120	1.15347	3 -N-debenzoyl-2 -deoxytaxol N-benzoyltransferase-like [Brachypodium distachyon]	F:GO:0016747	F:transferase activity, transferring acyl groups other than amino-acyl groups
[Aligned, MAPPED, ANNOTATED]	TRIAE_CS42_2BL_TGACv1_130674_AA0415800	-1.02382	30S ribosomal chloroplastic	C:GO:0009570; F:GO:0003735; C:GO:0009534; C:GO:0009941; F:GO:0019843; C:GO:0000312; P:GO:0032544	C:chloroplast stroma; F:structural constituent of ribosome; C:chloroplast thylakoid; C:chloroplast envelope; F:rRNA binding; C:plastid small ribosomal subunit; P:plastid translation
[Aligned, MAPPED, ANNOTATED]	TRIAE_CS42_1AL_TGACv1_000327_AA0008960	1.7585	3-deoxy-manno-octulosonate mitochondrial-like [Nelumbo nucifera]	C:GO:0031307; F:GO:0008690; P:GO:0009860; P:GO:0019243; C:GO:0005829; P:GO:0009555; P:GO:0009103; P:GO:0033468	C:integral component of mitochondrial outer membrane; F:3-deoxy-manno-octulosonate cytidylyltransferase activity; P:pollen tube growth; P:methylglyoxal catabolic process to D-lactate via S-lactoyl-glutathione; C:cytosol; P:pollen development; P:lipopolysaccharide biosynthetic process; P:CMP-keto-3-deoxy-D-manno-octulosonic acid biosynthetic process
[Aligned, MAPPED, ANNOTATED]	TRIAE_CS42_3AL_TGACv1_195031_AA0643780	1.78099	3-hydroxyisobutyryl- hydrolase 5	C:GO:0016021; F:GO:0004300; F:GO:0003860; F:GO:0016853	C:integral component of membrane; F:enoyl-CoA hydratase activity; F:3-hydroxyisobutyryl-CoA hydrolase activity; F:isomerase activity
[Aligned, MAPPED, ANNOTATED]	TRIAE_CS42_3B_TGACv1_225279_AA0806700	1.56897	3-hydroxyisobutyryl- hydrolase 5	F:GO:0004300; F:GO:0003860; F:GO:0016853	F:enoyl-CoA hydratase activity; F:3-hydroxyisobutyryl-CoA hydrolase activity; F:isomerase activity
[Aligned, MAPPED, ANNOTATED]	TRIAE_CS42_3DL_TGACv1_250228_AA0864580	1.10144	3-hydroxyisobutyryl- hydrolase 5	F:GO:0004300; F:GO:0003860; F:GO:0016853	F:enoyl-CoA hydratase activity; F:3-hydroxyisobutyryl-CoA hydrolase activity; F:isomerase activity
[Aligned, MAPPED, ANNOTATED]	TRIAE_CS42_4AL_TGACv1_292089_AA0997690	-2.55414	3-ketoacyl- synthase 6	F:GO:0016747; C:GO:0005739; C:GO:0016021; P:GO:0006633	F:transferase activity, transferring acyl groups other than amino-acyl groups; C:mitochondrion; C:integral component of membrane; P:fatty acid biosynthetic process
[Aligned, MAPPED, ANNOTATED]	TRIAE_CS42_4BL_TGACv1_321206_AA1057160	1.31789	3-ketoacyl- synthase 6	F:GO:0016747; C:GO:0005739; C:GO:0016021; P:GO:0006633	F:transferase activity, transferring acyl groups other than amino-acyl groups; C:mitochondrion; C:integral component of membrane; P:fatty acid biosynthetic process
[Aligned, MAPPED, ANNOTATED]	TRIAE_CS42_4DL_TGACv1_343961_AA1142020	1.66912	3-ketoacyl- synthase 6	F:GO:0016747; C:GO:0005739; C:GO:0016021; P:GO:0006633	F:transferase activity, transferring acyl groups other than amino-acyl groups; C:mitochondrion; C:integral component of membrane; P:fatty acid biosynthetic process
[Aligned, MAPPED, ANNOTATED]	TRIAE_CS42_7DS_TGACv1_622319_AA2037580	-2.12056	3-ketoacyl- synthase 6	F:GO:0016747; C:GO:0005739; C:GO:0016021; P:GO:0006633	F:transferase activity, transferring acyl groups other than amino-acyl groups; C:mitochondrion; C:integral component of membrane; P:fatty acid biosynthetic process
[Aligned, MAPPED, ANNOTATED]	TRIAE_CS42_4AS_TGACv1_306948_AA1015400	1.05837	3-ketoacyl- synthase 6-like	F:GO:0016747; C:GO:0016021; P:GO:0006633	F:transferase activity, transferring acyl groups other than amino-acyl groups; C:integral component of membrane; P:fatty acid biosynthetic process
[Aligned, MAPPED, ANNOTATED]	TRIAE_CS42_4BL_TGACv1_320960_AA1052540	1.30129	3-ketoacyl- synthase 6-like	F:GO:0016747; C:GO:0016021; P:GO:0006633	F:transferase activity, transferring acyl groups other than amino-acyl groups; C:integral component of membrane; P:fatty acid biosynthetic process
[Aligned, MAPPED, ANNOTATED]	TRIAE_CS42_4DL_TGACv1_343843_AA1140320	1.19721	3-ketoacyl- synthase 6-like	F:GO:0016747; C:GO:0016021; P:GO:0006633	F:transferase activity, transferring acyl groups other than amino-acyl groups; C:integral component of membrane; P:fatty acid biosynthetic process
[Aligned, MAPPED, ANNOTATED]	TRIAE_CS42_6BS_TGACv1_514584_AA1661830	-4.10834	3-ketoacyl- synthase 6-like [Brachypodium distachyon]	F:GO:0016747; C:GO:0016021; P:GO:0006633	F:transferase activity, transferring acyl groups other than amino-acyl groups; C:integral component of membrane; P:fatty acid biosynthetic process
[Aligned, MAPPED, ANNOTATED]	TRIAE_CS42_1AL_TGACv1_001320_AA0028620	1.08142	3-ketoacyl- thiolase peroxisomal-like	F:GO:0003988; P:GO:0008152	F:acetyl-CoA C-acyltransferase activity; P:metabolic process
[Aligned, MAPPED, ANNOTATED]	TRIAE_CS42_1DL_TGACv1_063007_AA0222900	1.1421	3-ketoacyl- thiolase peroxisomal-like	F:GO:0003988; P:GO:0008152	F:acetyl-CoA C-acyltransferase activity; P:metabolic process
[Aligned, MAPPED, ANNOTATED]	TRIAE_CS42_3B_TGACv1_222952_AA0773900	1.98861	3-oxo-Delta(4,5)-steroid 5-beta-reductase-like	F:GO:0050662; F:GO:0003824	F:coenzyme binding; F:catalytic activity
[Aligned, MAPPED, ANNOTATED]	TRIAE_CS42_3B_TGACv1_221941_AA0753580	-1.27081	40S ribosomal S28 [Zea mays]	P:GO:0006407; F:GO:0003735; C:GO:0022627; P:GO:0006412	P:rRNA export from nucleus; F:structural constituent of ribosome; C:cytosolic small ribosomal subunit; P:translation
[Aligned, MAPPED, ANNOTATED]	TRIAE_CS42_2BS_TGACv1_147099_AA0477950	2.1352	4-coumarate-- ligase 2-like	F:GO:0005524; F:GO:0016207; F:GO:0016491; P:GO:0009698	F:ATP binding; F:4-coumarate-CoA ligase activity; F:oxidoreductase activity; P:phenylpropanoid metabolic process
[Aligned, MAPPED, ANNOTATED]	TRIAE_CS42_4DL_TGACv1_345039_AA1151210	1.81154	4-coumarate-- ligase-like 1	C:GO:0005777; F:GO:0005524; P:GO:0009695; C:GO:0016021; F:GO:0004321; F:GO:0016874	C:peroxisome; F:ATP binding; P:jasmonic acid biosynthetic process; C:integral component of membrane; F:fatty-acyl-CoA synthase activity; F:ligase activity
[Aligned, MAPPED, ANNOTATED]	TRIAE_CS42_2DL_TGACv1_158730_AA0525120	1.12734	4-coumarate-- ligase-like 10	C:GO:0009570; P:GO:0010030; C:GO:0009506; C:GO:0048046; P:GO:0010214; P:GO:0050832; F:GO:0050203; P:GO:0009735; P:GO:0033611	C:chloroplast stroma; P:positive regulation of seed germination; C:plasmodesma; C:apoplast; P:seed coat development; P:defense response to fungus; F:oxalate-CoA ligase activity; P:response to cytokinin; P:oxalate catabolic process
[Aligned, MAPPED, ANNOTATED]	TRIAE_CS42_3B_TGACv1_222929_AA0773400	1.48255	4-hydroxyphenylacetaldehyde oxime monooxygenase	F:GO:0005506; F:GO:0016705; C:GO:0016021; P:GO:0055114; F:GO:0004497; F:GO:0020037	F:iron ion binding; F:oxidoreductase activity, acting on paired donors, with incorporation or reduction of molecular oxygen; C:integral component of membrane; P:oxidation-reduction process; F:monooxygenase activity; F:heme binding
[Aligned, MAPPED, ANNOTATED]	TRIAE_CS42_4AL_TGACv1_289293_AA0968530	-2.84772	4-hydroxyphenylacetaldehyde oxime monooxygenase	F:GO:0005506; F:GO:0016705; C:GO:0016021; P:GO:0055114; F:GO:0004497; F:GO:0020037	F:iron ion binding; F:oxidoreductase activity, acting on paired donors, with incorporation or reduction of molecular oxygen; C:integral component of membrane; P:oxidation-reduction process; F:monooxygenase activity; F:heme binding
[Aligned, MAPPED, ANNOTATED]	TRIAE_CS42_7DS_TGACv1_622019_AA2031240	1.09299	4-hydroxyphenylacetaldehyde oxime monooxygenase-like	P:GO:0098542; F:GO:0005506; P:GO:0044550; C:GO:0016021; F:GO:0016709; P:GO:0055114; F:GO:0020037	P:defense response to other organism; F:iron ion binding; P:secondary metabolite biosynthetic process; C:integral component of membrane; F:oxidoreductase activity, acting on paired donors, with incorporation or reduction of molecular oxygen, NAD(P)H as one donor, and incorporation of one atom of oxygen; P:oxidation-reduction process; F:heme binding
[Aligned, MAPPED, ANNOTATED]	TRIAE_CS42_6AS_TGACv1_485975_AA1555050	1.50539	4-hydroxyphenylpyruvate dioxygenase	C:GO:0005634; F:GO:0003677; P:GO:0006559; F:GO:0003868; F:GO:0046872; P:GO:0006351; P:GO:0006355; P:GO:0006572; P:GO:0055114; C:GO:0009536	C:nucleus; F:DNA binding; P:L-phenylalanine catabolic process; F:4-hydroxyphenylpyruvate dioxygenase activity; F:metal ion binding; P:transcription, DNA-templated; P:regulation of transcription, DNA-templated; P:tyrosine catabolic process; P:oxidation-reduction process; C:plastid
[Aligned, MAPPED, ANNOTATED]	TRIAE_CS42_6DS_TGACv1_542552_AA1724120	1.2739	4-hydroxyphenylpyruvate dioxygenase	C:GO:0005634; F:GO:0003677; P:GO:0006559; F:GO:0003868; F:GO:0046872; P:GO:0006351; P:GO:0006355; P:GO:0006572; P:GO:0055114; C:GO:0009536	C:nucleus; F:DNA binding; P:L-phenylalanine catabolic process; F:4-hydroxyphenylpyruvate dioxygenase activity; F:metal ion binding; P:transcription, DNA-templated; P:regulation of transcription, DNA-templated; P:tyrosine catabolic process; P:oxidation-reduction process; C:plastid
[Aligned, MAPPED, ANNOTATED]	TRIAE_CS42_2AS_TGACv1_112241_AA0333980	-1.98956	5 -adenylylsulfate reductase chloroplastic	C:GO:0009507; P:GO:0019419; F:GO:0004604; F:GO:0046872; P:GO:0019344; F:GO:0009973; F:GO:0033741; P:GO:0045454; F:GO:0051539	C:chloroplast; P:sulfate reduction; F:phosphoadenylyl-sulfate reductase (thioredoxin) activity; F:metal ion binding; P:cysteine biosynthetic process; F:adenylyl-sulfate reductase activity; F:adenylyl-sulfate reductase (glutathione) activity; P:cell redox homeostasis; F:4 iron, 4 sulfur cluster binding
[Aligned, MAPPED, ANNOTATED]	TRIAE_CS42_2BS_TGACv1_145868_AA0447700	-2.27673	5 -adenylylsulfate reductase chloroplastic-like	C:GO:0009507; P:GO:0019419; F:GO:0004604; F:GO:0046872; P:GO:0019344; F:GO:0009973; F:GO:0033741; P:GO:0045454; F:GO:0051539	C:chloroplast; P:sulfate reduction; F:phosphoadenylyl-sulfate reductase (thioredoxin) activity; F:metal ion binding; P:cysteine biosynthetic process; F:adenylyl-sulfate reductase activity; F:adenylyl-sulfate reductase (glutathione) activity; P:cell redox homeostasis; F:4 iron, 4 sulfur cluster binding
[Aligned, MAPPED, ANNOTATED]	TRIAE_CS42_2DS_TGACv1_177565_AA0580190	-1.8886	5 -adenylylsulfate reductase chloroplastic-like	C:GO:0005623; P:GO:0019419; F:GO:0004604; P:GO:0019344; F:GO:0009973; F:GO:0033741; P:GO:0045454	C:cell; P:sulfate reduction; F:phosphoadenylyl-sulfate reductase (thioredoxin) activity; P:cysteine biosynthetic process; F:adenylyl-sulfate reductase activity; F:adenylyl-sulfate reductase (glutathione) activity; P:cell redox homeostasis
[Aligned, MAPPED, ANNOTATED]	TRIAE_CS42_5DL_TGACv1_433037_AA1399310	-1.0016	50S ribosomal L18 [Zea mays]	C:GO:0009570; P:GO:0010075; F:GO:0008097; P:GO:0008361; C:GO:0009941; P:GO:0007389; P:GO:0009664; C:GO:0005840; P:GO:0040007; P:GO:0006412; P:GO:0009832; P:GO:0009926; F:GO:0003735; P:GO:0048653; P:GO:0010015	C:chloroplast stroma; P:regulation of meristem growth; F:5S rRNA binding; P:regulation of cell size; C:chloroplast envelope; P:pattern specification process; P:plant-type cell wall organization; C:ribosome; P:growth; P:translation; P:plant-type cell wall biogenesis; P:auxin polar transport; F:structural constituent of ribosome; P:anther development; P:root morphogenesis
[Aligned, MAPPED, ANNOTATED]	TRIAE_CS42_3AS_TGACv1_211231_AA0686990	-1.05229	50S ribosomal L40 [Zea mays]	P:GO:0006508; C:GO:0009941; F:GO:0004252; C:GO:0005840; P:GO:0032544; C:GO:0009535	P:proteolysis; C:chloroplast envelope; F:serine-type endopeptidase activity; C:ribosome; P:plastid translation; C:chloroplast thylakoid membrane
[Aligned, MAPPED, ANNOTATED]	TRIAE_CS42_4AL_TGACv1_290435_AA0985500	1.07296	5-enolpyruvylshikimate-3-phosphate synthase [Eleusine indica]	P:GO:0009073; F:GO:0003866; P:GO:0009423; P:GO:0033587; C:GO:0009536	P:aromatic amino acid family biosynthetic process; F:3-phosphoshikimate 1-carboxyvinyltransferase activity; P:chorismate biosynthetic process; P:shikimate biosynthetic process; C:plastid
[Aligned, MAPPED, ANNOTATED]	TRIAE_CS42_4AL_TGACv1_290117_AA0981910	1.50399	5-methyltetrahydropteroyltriglutamate-homocysteine expressed [Oryza sativa Japonica Group]	P:GO:0009086; F:GO:0008705; F:GO:0008270; C:GO:0005829; C:GO:0005576; P:GO:0050667; F:GO:0003871; P:GO:0032259	P:methionine biosynthetic process; F:methionine synthase activity; F:zinc ion binding; C:cytosol; C:extracellular region; P:homocysteine metabolic process; F:5-methyltetrahydropteroyltriglutamate-homocysteine S-methyltransferase activity; P:methylation
[Aligned, MAPPED, ANNOTATED]	TRIAE_CS42_4BS_TGACv1_330819_AA1108930	1.7312	5-methyltetrahydropteroyltriglutamate-homocysteine expressed [Oryza sativa Japonica Group]	P:GO:0009086; F:GO:0008705; F:GO:0008270; C:GO:0005829; C:GO:0005576; P:GO:0050667; F:GO:0003871; P:GO:0032259	P:methionine biosynthetic process; F:methionine synthase activity; F:zinc ion binding; C:cytosol; C:extracellular region; P:homocysteine metabolic process; F:5-methyltetrahydropteroyltriglutamate-homocysteine S-methyltransferase activity; P:methylation
[Aligned, MAPPED, ANNOTATED]	TRIAE_CS42_4DS_TGACv1_361983_AA1175310	1.96584	5-methyltetrahydropteroyltriglutamate-homocysteine expressed [Oryza sativa Japonica Group]	P:GO:0009086; F:GO:0008705; F:GO:0008270; C:GO:0005829; C:GO:0005576; P:GO:0050667; F:GO:0003871; P:GO:0032259	P:methionine biosynthetic process; F:methionine synthase activity; F:zinc ion binding; C:cytosol; C:extracellular region; P:homocysteine metabolic process; F:5-methyltetrahydropteroyltriglutamate-homocysteine S-methyltransferase activity; P:methylation
[Aligned, MAPPED, ANNOTATED]	TRIAE_CS42_5AS_TGACv1_393328_AA1271350	1.04516	5-methyltetrahydropteroyltriglutamate-homocysteine expressed [Oryza sativa Japonica Group]	P:GO:0009086; F:GO:0008705; F:GO:0008270; C:GO:0005829; C:GO:0005576; P:GO:0050667; F:GO:0003871; P:GO:0032259	P:methionine biosynthetic process; F:methionine synthase activity; F:zinc ion binding; C:cytosol; C:extracellular region; P:homocysteine metabolic process; F:5-methyltetrahydropteroyltriglutamate-homocysteine S-methyltransferase activity; P:methylation
[Aligned, MAPPED, ANNOTATED]	TRIAE_CS42_5BS_TGACv1_423584_AA1379990	1.13378	5-methyltetrahydropteroyltriglutamate-homocysteine expressed [Oryza sativa Japonica Group]	P:GO:0009086; F:GO:0008705; F:GO:0008270; C:GO:0005829; C:GO:0005576; P:GO:0050667; F:GO:0003871; P:GO:0032259	P:methionine biosynthetic process; F:methionine synthase activity; F:zinc ion binding; C:cytosol; C:extracellular region; P:homocysteine metabolic process; F:5-methyltetrahydropteroyltriglutamate-homocysteine S-methyltransferase activity; P:methylation
[Aligned, MAPPED, ANNOTATED]	TRIAE_CS42_6DL_TGACv1_526335_AA1679790	1.31654	60S ribosomal L36-1	F:GO:0005524; F:GO:0003735; C:GO:0005840; P:GO:0006412	F:ATP binding; F:structural constituent of ribosome; C:ribosome; P:translation
[Aligned, MAPPED, ANNOTATED]	TRIAE_CS42_7BS_TGACv1_592583_AA1940760	1.85328	65-kDa microtubule-associated 8 isoform X1	P:GO:0000910; P:GO:0000226; F:GO:0008017	P:cytokinesis; P:microtubule cytoskeleton organization; F:microtubule binding
[Aligned, MAPPED, ANNOTATED]	TRIAE_CS42_U_TGACv1_641821_AA2105000	2.23217	65-kDa microtubule-associated 8 isoform X1	P:GO:0000910; P:GO:0000226; F:GO:0008017	P:cytokinesis; P:microtubule cytoskeleton organization; F:microtubule binding
[Aligned, MAPPED, ANNOTATED]	TRIAE_CS42_1DL_TGACv1_063674_AA0229740	-1.23507	6-phosphogluconate decarboxylating chloroplastic	C:GO:0009570; P:GO:0009051; P:GO:0009651; F:GO:0008114; P:GO:0009414; P:GO:0009409; F:GO:0005515; P:GO:0009737; F:GO:0004616; C:GO:0016020; C:GO:0005829; P:GO:0055114; P:GO:0019521	C:chloroplast stroma; P:pentose-phosphate shunt, oxidative branch; P:response to salt stress; F:phosphogluconate 2-dehydrogenase activity; P:response to water deprivation; P:response to cold; F:protein binding; P:response to abscisic acid; F:phosphogluconate dehydrogenase (decarboxylating) activity; C:membrane; C:cytosol; P:oxidation-reduction process; P:D-gluconate metabolic process
[Aligned, MAPPED, ANNOTATED]	TRIAE_CS42_2BS_TGACv1_147641_AA0485890	-1.15748	7-deoxyloganetin glucosyltransferase-like	P:GO:0052696; F:GO:0080043; F:GO:0080044; P:GO:0009423; P:GO:0033587; P:GO:0009813; C:GO:0009536	P:flavonoid glucuronidation; F:quercetin 3-O-glucosyltransferase activity; F:quercetin 7-O-glucosyltransferase activity; P:chorismate biosynthetic process; P:shikimate biosynthetic process; P:flavonoid biosynthetic process; C:plastid
[Aligned]	TRIAE_CS42_2AL_TGACv1_093450_AA0280370	-1.07362	8 partial
[Aligned, MAPPED, ANNOTATED]	TRIAE_CS42_5AL_TGACv1_374601_AA1204180	1.55822	9-cis-epoxycarotenoid dioxygenase	C:GO:0009570; F:GO:0046872; P:GO:0009688; P:GO:0055114; F:GO:0045549	C:chloroplast stroma; F:metal ion binding; P:abscisic acid biosynthetic process; P:oxidation-reduction process; F:9-cis-epoxycarotenoid dioxygenase activity
[Aligned, MAPPED, ANNOTATED]	TRIAE_CS42_5AS_TGACv1_392545_AA1260570	3.02251	9-cis-epoxycarotenoid dioxygenase	F:GO:0016702; P:GO:0055114; C:GO:0009536	F:oxidoreductase activity, acting on single donors with incorporation of molecular oxygen, incorporation of two atoms of oxygen; P:oxidation-reduction process; C:plastid
[Aligned, MAPPED, ANNOTATED]	TRIAE_CS42_5BL_TGACv1_404125_AA1285180	1.69222	9-cis-epoxycarotenoid dioxygenase	C:GO:0009570; F:GO:0046872; P:GO:0009688; P:GO:0055114; F:GO:0045549	C:chloroplast stroma; F:metal ion binding; P:abscisic acid biosynthetic process; P:oxidation-reduction process; F:9-cis-epoxycarotenoid dioxygenase activity
[Aligned, MAPPED, ANNOTATED]	TRIAE_CS42_5DL_TGACv1_434857_AA1442640	1.92206	9-cis-epoxycarotenoid dioxygenase	C:GO:0009570; F:GO:0046872; P:GO:0009688; P:GO:0055114; F:GO:0045549	C:chloroplast stroma; F:metal ion binding; P:abscisic acid biosynthetic process; P:oxidation-reduction process; F:9-cis-epoxycarotenoid dioxygenase activity
[Aligned, MAPPED, ANNOTATED]	TRIAE_CS42_6BL_TGACv1_500027_AA1597560	-1.40637	ABA 8 -hydroxylase [Triticum aestivum]	C:GO:0005789; F:GO:0010295; F:GO:0005506; P:GO:0007275; C:GO:0016021; P:GO:0016132; P:GO:0046345; P:GO:0055114; P:GO:0016125; P:GO:0010268; F:GO:0020037	C:endoplasmic reticulum membrane; F:(+)-abscisic acid 8'-hydroxylase activity; F:iron ion binding; P:multicellular organism development; C:integral component of membrane; P:brassinosteroid biosynthetic process; P:abscisic acid catabolic process; P:oxidation-reduction process; P:sterol metabolic process; P:brassinosteroid homeostasis; F:heme binding
[Aligned, MAPPED, ANNOTATED]	TRIAE_CS42_6AL_TGACv1_471610_AA1511740	1.22846	ABA responsive element binding factor 1 [Sorghum bicolor]	F:GO:0003700; P:GO:0006355; F:GO:0043565	F:transcription factor activity, sequence-specific DNA binding; P:regulation of transcription, DNA-templated; F:sequence-specific DNA binding
[Aligned, MAPPED, ANNOTATED]	TRIAE_CS42_6BL_TGACv1_500899_AA1611470	1.09087	ABA responsive element binding factor 1 [Sorghum bicolor]	F:GO:0003700; P:GO:0006355; F:GO:0043565	F:transcription factor activity, sequence-specific DNA binding; P:regulation of transcription, DNA-templated; F:sequence-specific DNA binding
[Aligned, MAPPED, ANNOTATED]	TRIAE_CS42_6DL_TGACv1_526318_AA1679380	1.0326	ABA responsive element binding factor 1 [Sorghum bicolor]	F:GO:0003700; P:GO:0006355; F:GO:0043565	F:transcription factor activity, sequence-specific DNA binding; P:regulation of transcription, DNA-templated; F:sequence-specific DNA binding
[Aligned, MAPPED, ANNOTATED]	TRIAE_CS42_3AL_TGACv1_196006_AA0656410	1.288	ABC transporter B family member 11	F:GO:0005524; F:GO:0042626; P:GO:0055085; C:GO:0016021	F:ATP binding; F:ATPase activity, coupled to transmembrane movement of substances; P:transmembrane transport; C:integral component of membrane
[Aligned, MAPPED, ANNOTATED]	TRIAE_CS42_3B_TGACv1_222188_AA0759350	1.51228	ABC transporter B family member 11	F:GO:0005524; F:GO:0042626; P:GO:0055085; C:GO:0016021	F:ATP binding; F:ATPase activity, coupled to transmembrane movement of substances; P:transmembrane transport; C:integral component of membrane
[Aligned, MAPPED, ANNOTATED]	TRIAE_CS42_7AL_TGACv1_557283_AA1779210	-1.18052	ABC transporter B family member 28	F:GO:0005524; F:GO:0042626; P:GO:0055085; C:GO:0009941; C:GO:0016021	F:ATP binding; F:ATPase activity, coupled to transmembrane movement of substances; P:transmembrane transport; C:chloroplast envelope; C:integral component of membrane
[Aligned, MAPPED, ANNOTATED]	TRIAE_CS42_7BL_TGACv1_577436_AA1875390	-1.06755	ABC transporter B family member 28	F:GO:0005524; F:GO:0042626; P:GO:0055085; C:GO:0009941; C:GO:0016021	F:ATP binding; F:ATPase activity, coupled to transmembrane movement of substances; P:transmembrane transport; C:chloroplast envelope; C:integral component of membrane
[Aligned, MAPPED, ANNOTATED]	TRIAE_CS42_3AL_TGACv1_193915_AA0622510	1.26751	ABC transporter B family member 4	F:GO:0005524; F:GO:0042626; P:GO:0055085; C:GO:0016021	F:ATP binding; F:ATPase activity, coupled to transmembrane movement of substances; P:transmembrane transport; C:integral component of membrane
[Aligned, MAPPED, ANNOTATED]	TRIAE_CS42_7BS_TGACv1_591915_AA1925520	1.5039	ABC transporter C family member 10-like [Setaria italica]	F:GO:0003676; F:GO:0005524; F:GO:0042626; P:GO:0055085; C:GO:0016021	F:nucleic acid binding; F:ATP binding; F:ATPase activity, coupled to transmembrane movement of substances; P:transmembrane transport; C:integral component of membrane
[Aligned, MAPPED, ANNOTATED]	TRIAE_CS42_U_TGACv1_641834_AA2105280	1.30454	ABC transporter C family member 10-like [Setaria italica]	F:GO:0003676; F:GO:0005524; F:GO:0008270; F:GO:0042626; P:GO:0055085; C:GO:0016021	F:nucleic acid binding; F:ATP binding; F:zinc ion binding; F:ATPase activity, coupled to transmembrane movement of substances; P:transmembrane transport; C:integral component of membrane
[Aligned, MAPPED, ANNOTATED]	TRIAE_CS42_2BL_TGACv1_131165_AA0423600	1.68297	ABC transporter C family member 15	F:GO:0005524; F:GO:0042626; P:GO:0055085; C:GO:0016021	F:ATP binding; F:ATPase activity, coupled to transmembrane movement of substances; P:transmembrane transport; C:integral component of membrane
[Aligned, MAPPED, ANNOTATED]	TRIAE_CS42_3AS_TGACv1_211403_AA0689800	-1.10572	ABC transporter C family member 3	F:GO:0005524; F:GO:0042626; F:GO:0015035; P:GO:0055085; F:GO:0009055; P:GO:0045454; P:GO:0055114; C:GO:0043190	F:ATP binding; F:ATPase activity, coupled to transmembrane movement of substances; F:protein disulfide oxidoreductase activity; P:transmembrane transport; F:electron carrier activity; P:cell redox homeostasis; P:oxidation-reduction process; C:ATP-binding cassette (ABC) transporter complex
[Aligned, MAPPED, ANNOTATED]	TRIAE_CS42_7DL_TGACv1_603165_AA1977410	1.33273	ABC transporter C family member 8	F:GO:0005524; F:GO:0042626; P:GO:0055085; C:GO:0016021	F:ATP binding; F:ATPase activity, coupled to transmembrane movement of substances; P:transmembrane transport; C:integral component of membrane
[Aligned, MAPPED, ANNOTATED]	TRIAE_CS42_2AL_TGACv1_095357_AA0309890	1.11116	ABC transporter C family member 9	F:GO:0005524; F:GO:0042626; P:GO:0055085; C:GO:0016021	F:ATP binding; F:ATPase activity, coupled to transmembrane movement of substances; P:transmembrane transport; C:integral component of membrane
[Aligned, MAPPED, ANNOTATED]	TRIAE_CS42_2BL_TGACv1_130147_AA0405000	1.52432	ABC transporter G family member 11-like	F:GO:0015245; P:GO:0080051; F:GO:0042803; P:GO:0055085; P:GO:0009651; C:GO:0009897; P:GO:0009611; F:GO:0005524; P:GO:0009737; P:GO:0015908; C:GO:0016021; P:GO:0010588; P:GO:0015716; P:GO:0015748; F:GO:0015416; P:GO:0010222	F:fatty acid transporter activity; P:cutin transport; F:protein homodimerization activity; P:transmembrane transport; P:response to salt stress; C:external side of plasma membrane; P:response to wounding; F:ATP binding; P:response to abscisic acid; P:fatty acid transport; C:integral component of membrane; P:cotyledon vascular tissue pattern formation; P:organic phosphonate transport; P:organophos…
[Aligned, MAPPED, ANNOTATED]	TRIAE_CS42_6AS_TGACv1_485850_AA1553310	1.03445	ABC transporter G family member 11-like	F:GO:0005524; F:GO:0042626; P:GO:0055085; C:GO:0016021; C:GO:0005886; C:GO:0009536	F:ATP binding; F:ATPase activity, coupled to transmembrane movement of substances; P:transmembrane transport; C:integral component of membrane; C:plasma membrane; C:plastid
[Aligned, MAPPED, ANNOTATED]	TRIAE_CS42_6BS_TGACv1_513819_AA1650300	1.71424	ABC transporter G family member 11-like	F:GO:0005524; F:GO:0042626; P:GO:0055085; C:GO:0016021; C:GO:0005886; C:GO:0009536	F:ATP binding; F:ATPase activity, coupled to transmembrane movement of substances; P:transmembrane transport; C:integral component of membrane; C:plasma membrane; C:plastid
[Aligned, MAPPED, ANNOTATED]	TRIAE_CS42_6DS_TGACv1_544253_AA1747440	2.63179	ABC transporter G family member 11-like	F:GO:0005524; F:GO:0042626; P:GO:0055085; C:GO:0016021; C:GO:0005886; C:GO:0009536	F:ATP binding; F:ATPase activity, coupled to transmembrane movement of substances; P:transmembrane transport; C:integral component of membrane; C:plasma membrane; C:plastid
[Aligned, MAPPED, ANNOTATED]	TRIAE_CS42_2AS_TGACv1_112330_AA0335600	1.04114	ABC transporter G family member 28-like	F:GO:0005524; F:GO:0042626; P:GO:0055085; C:GO:0005739; C:GO:0016021; C:GO:0005886	F:ATP binding; F:ATPase activity, coupled to transmembrane movement of substances; P:transmembrane transport; C:mitochondrion; C:integral component of membrane; C:plasma membrane
[Aligned, MAPPED, ANNOTATED]	TRIAE_CS42_2BS_TGACv1_146985_AA0476180	-1.24802	abscisic acid receptor PYL4	C:GO:0005634; F:GO:0004864; P:GO:0009738; P:GO:0043086; P:GO:0080163; C:GO:0005737; F:GO:0010427; F:GO:0004872	C:nucleus; F:protein phosphatase inhibitor activity; P:abscisic acid-activated signaling pathway; P:negative regulation of catalytic activity; P:regulation of protein serine/threonine phosphatase activity; C:cytoplasm; F:abscisic acid binding; F:receptor activity
[Aligned, MAPPED, ANNOTATED]	TRIAE_CS42_2DS_TGACv1_177319_AA0573240	-1.81447	abscisic acid receptor PYL4	C:GO:0005634; F:GO:0004864; P:GO:0009738; P:GO:0043086; P:GO:0080163; C:GO:0005737; F:GO:0010427; F:GO:0004872	C:nucleus; F:protein phosphatase inhibitor activity; P:abscisic acid-activated signaling pathway; P:negative regulation of catalytic activity; P:regulation of protein serine/threonine phosphatase activity; C:cytoplasm; F:abscisic acid binding; F:receptor activity
[Aligned, MAPPED, ANNOTATED]	TRIAE_CS42_4AS_TGACv1_307260_AA1018970	-4.05446	abscisic acid receptor PYL4	C:GO:0005634; F:GO:0004864; P:GO:0009738; P:GO:0043086; P:GO:0080163; C:GO:0005737; F:GO:0010427; F:GO:0004872	C:nucleus; F:protein phosphatase inhibitor activity; P:abscisic acid-activated signaling pathway; P:negative regulation of catalytic activity; P:regulation of protein serine/threonine phosphatase activity; C:cytoplasm; F:abscisic acid binding; F:receptor activity
[Aligned, MAPPED, ANNOTATED]	TRIAE_CS42_4BL_TGACv1_320253_AA1032530	-4.47182	abscisic acid receptor PYL4	C:GO:0005634; F:GO:0004864; P:GO:0009738; P:GO:0043086; P:GO:0080163; C:GO:0005737; F:GO:0010427; F:GO:0004872	C:nucleus; F:protein phosphatase inhibitor activity; P:abscisic acid-activated signaling pathway; P:negative regulation of catalytic activity; P:regulation of protein serine/threonine phosphatase activity; C:cytoplasm; F:abscisic acid binding; F:receptor activity
[Aligned, MAPPED, ANNOTATED]	TRIAE_CS42_4DL_TGACv1_343052_AA1128600	-4.78379	abscisic acid receptor PYL4	C:GO:0005634; F:GO:0004864; P:GO:0009738; P:GO:0043086; P:GO:0080163; C:GO:0005737; F:GO:0010427; F:GO:0004872	C:nucleus; F:protein phosphatase inhibitor activity; P:abscisic acid-activated signaling pathway; P:negative regulation of catalytic activity; P:regulation of protein serine/threonine phosphatase activity; C:cytoplasm; F:abscisic acid binding; F:receptor activity
[Aligned, MAPPED, ANNOTATED]	TRIAE_CS42_1AL_TGACv1_000462_AA0012630	-1.66831	abscisic acid receptor PYR1-like	C:GO:0005634; F:GO:0004864; P:GO:0009738; P:GO:0043086; P:GO:0080163; C:GO:0005737; F:GO:0010427; F:GO:0004872	C:nucleus; F:protein phosphatase inhibitor activity; P:abscisic acid-activated signaling pathway; P:negative regulation of catalytic activity; P:regulation of protein serine/threonine phosphatase activity; C:cytoplasm; F:abscisic acid binding; F:receptor activity
[Aligned, MAPPED, ANNOTATED]	TRIAE_CS42_1DL_TGACv1_064006_AA0232090	-1.58777	abscisic acid receptor PYR1-like	C:GO:0005634; F:GO:0004864; P:GO:0009738; P:GO:0043086; P:GO:0080163; C:GO:0005737; F:GO:0010427; F:GO:0004872	C:nucleus; F:protein phosphatase inhibitor activity; P:abscisic acid-activated signaling pathway; P:negative regulation of catalytic activity; P:regulation of protein serine/threonine phosphatase activity; C:cytoplasm; F:abscisic acid binding; F:receptor activity
[Aligned, MAPPED, ANNOTATED]	TRIAE_CS42_2AL_TGACv1_096645_AA0320460	-1.13811	abscisic stress partial	P:GO:0006950	P:response to stress
[Aligned, MAPPED, ANNOTATED]	TRIAE_CS42_2BL_TGACv1_130220_AA0406560	1.04377	abscisic stress ripening	P:GO:0006950	P:response to stress
[Aligned, MAPPED, ANNOTATED]	TRIAE_CS42_3AL_TGACv1_194141_AA0627340	-1.34344	Abscisic stress-ripening 1	P:GO:0006950	P:response to stress
[Aligned, MAPPED, ANNOTATED]	TRIAE_CS42_3DL_TGACv1_249203_AA0841220	-1.51223	Abscisic stress-ripening 1	P:GO:0006950	P:response to stress
[Aligned, MAPPED, ANNOTATED]	TRIAE_CS42_3DL_TGACv1_249203_AA0841200	-1.93429	Abscisic stress-ripening 2	P:GO:0006950	P:response to stress
[Aligned, MAPPED, ANNOTATED]	TGACv1_scaffold_250999_3DL:25155-26054	#NAME?*	AC025098_18 copia-type poly	F:GO:0004601; F:GO:0003677; F:GO:0009055; P:GO:0006310; P:GO:0022900; C:GO:0009536	F:peroxidase activity; F:DNA binding; F:electron carrier activity; P:DNA recombination; P:electron transport chain; C:plastid
[Aligned, MAPPED, ANNOTATED]	TRIAE_CS42_6AS_TGACv1_485648_AA1549560	-1.09399	AC092388_4 -tyrosine-phosphatase [Oryza sativa Japonica Group]	C:GO:0009536; F:GO:0016787	C:plastid; F:hydrolase activity
[Aligned, MAPPED, ANNOTATED]	TRIAE_CS42_6DL_TGACv1_527981_AA1710420	-1.18573	ACC oxidase [Triticum aestivum]	F:GO:0051213; F:GO:0009815; F:GO:0005506; P:GO:0009693; P:GO:0055114	F:dioxygenase activity; F:1-aminocyclopropane-1-carboxylate oxidase activity; F:iron ion binding; P:ethylene biosynthetic process; P:oxidation-reduction process
[Aligned, MAPPED, ANNOTATED]	TGACv1_scaffold_052170_1BS:1870-4797	1.00515	acc oxidase [Zea mays]	F:GO:0051213; F:GO:0046872; P:GO:0009693; P:GO:0055114	F:dioxygenase activity; F:metal ion binding; P:ethylene biosynthetic process; P:oxidation-reduction process
[Aligned, MAPPED, ANNOTATED]	TRIAE_CS42_2DS_TGACv1_179516_AA0607730	1.13318	acetyl- cytosolic 1 [Zea mays]	F:GO:0016747; P:GO:0008152	F:transferase activity, transferring acyl groups other than amino-acyl groups; P:metabolic process
[Aligned, MAPPED, ANNOTATED]	TRIAE_CS42_5AL_TGACv1_375300_AA1219470	1.26447	AChain Crystal Structure Analysis Of Plant Exohydrolase	P:GO:0009251; C:GO:0016021; F:GO:0008422	P:glucan catabolic process; C:integral component of membrane; F:beta-glucosidase activity
[Aligned, MAPPED, ANNOTATED]	TRIAE_CS42_5BL_TGACv1_404743_AA1309820	1.56395	AChain Crystal Structure Analysis Of Plant Exohydrolase	P:GO:0009251; C:GO:0016021; F:GO:0008422	P:glucan catabolic process; C:integral component of membrane; F:beta-glucosidase activity
[Aligned, MAPPED, ANNOTATED]	TRIAE_CS42_5DL_TGACv1_435277_AA1448280	2.47233	AChain Crystal Structure Analysis Of Plant Exohydrolase	P:GO:0009251; C:GO:0016021; F:GO:0008422	P:glucan catabolic process; C:integral component of membrane; F:beta-glucosidase activity
[Aligned, MAPPED, ANNOTATED]	TGACv1_scaffold_145864_2BS:315114-316366	-1.2666	AChain Different Transition State Conformations For The Hydrolysis Of Beta- Mannosides And Beta-glucosides In The Rice Os7bglu26 Family Gh1 Beta- Mannosidase beta-glucosidase	F:GO:0004567; P:GO:0005975; F:GO:0004338; F:GO:0033907; F:GO:0047701; F:GO:0080079; P:GO:1901657; F:GO:0004565; F:GO:0102483	F:beta-mannosidase activity; P:carbohydrate metabolic process; F:glucan exo-1,3-beta-glucosidase activity; F:beta-D-fucosidase activity; F:beta-L-arabinosidase activity; F:cellobiose glucosidase activity; P:glycosyl compound metabolic process; F:beta-galactosidase activity; F:scopolin beta-glucosidase activity
[Aligned, MAPPED, ANNOTATED]	TRIAE_CS42_6AS_TGACv1_487008_AA1567400	2.12342	achilleol B synthase-like	F:GO:0016866; C:GO:0005739; C:GO:0016021	F:intramolecular transferase activity; C:mitochondrion; C:integral component of membrane
[Aligned, MAPPED, ANNOTATED]	TRIAE_CS42_6BS_TGACv1_513662_AA1646760	1.42338	achilleol B synthase-like isoform X1 [Setaria italica]	F:GO:0016866; C:GO:0005739	F:intramolecular transferase activity; C:mitochondrion
[Aligned, MAPPED, ANNOTATED]	TRIAE_CS42_4BL_TGACv1_320581_AA1043730	1.63616	Acid phosphatase 1	P:GO:0016311; F:GO:0003993	P:dephosphorylation; F:acid phosphatase activity
[Aligned, MAPPED, ANNOTATED]	TRIAE_CS42_7DS_TGACv1_623085_AA2049440	2.08855	Acid phosphatase 1	P:GO:0016311; F:GO:0003993	P:dephosphorylation; F:acid phosphatase activity
[Aligned, MAPPED, ANNOTATED]	TRIAE_CS42_2DL_TGACv1_159430_AA0538210	1.31338	acid phosphatase vanadium-dependent haloperoxidase related [Zea mays]	F:GO:0004601; C:GO:0016021; P:GO:0098869	F:peroxidase activity; C:integral component of membrane; P:cellular oxidant detoxification
[Aligned, MAPPED, ANNOTATED]	TRIAE_CS42_6BL_TGACv1_500845_AA1610610	1.19346	aconitate cytoplasmic	P:GO:0006097; F:GO:0046872; C:GO:0005739; F:GO:0051539; C:GO:0009536; F:GO:0003994	P:glyoxylate cycle; F:metal ion binding; C:mitochondrion; F:4 iron, 4 sulfur cluster binding; C:plastid; F:aconitate hydratase activity
[Aligned, MAPPED, ANNOTATED]	TRIAE_CS42_6DL_TGACv1_527381_AA1703110	1.20922	aconitate cytoplasmic	P:GO:0006097; F:GO:0046872; C:GO:0005739; F:GO:0051539; C:GO:0009536; F:GO:0003994	P:glyoxylate cycle; F:metal ion binding; C:mitochondrion; F:4 iron, 4 sulfur cluster binding; C:plastid; F:aconitate hydratase activity
[Aligned, MAPPED, ANNOTATED]	TRIAE_CS42_4BL_TGACv1_320310_AA1034750	1.25021	ACT domain-containing ACR8 [Brachypodium distachyon]	P:GO:0008152; F:GO:0016597	P:metabolic process; F:amino acid binding
[Aligned, MAPPED, ANNOTATED]	TRIAE_CS42_5AL_TGACv1_375015_AA1213930	2.50815	actin depolymerization factor [Hordeum vulgare vulgare]	F:GO:0003779; P:GO:0030042; C:GO:0015629	F:actin binding; P:actin filament depolymerization; C:actin cytoskeleton
[Aligned, MAPPED, ANNOTATED]	TRIAE_CS42_5DL_TGACv1_433016_AA1398230	1.03203	actin depolymerization factor [Hordeum vulgare vulgare]	F:GO:0003779; P:GO:0030042; C:GO:0015629	F:actin binding; P:actin filament depolymerization; C:actin cytoskeleton
[Aligned, MAPPED, ANNOTATED]	TRIAE_CS42_5AL_TGACv1_374052_AA1188900	-1.2103	Actin- expressed [Oryza sativa Japonica Group]	F:GO:0005524	F:ATP binding
[Aligned, MAPPED, ANNOTATED]	TRIAE_CS42_6AL_TGACv1_472017_AA1516850	1.21899	acyltransferase [Zea mays]	F:GO:0016747; P:GO:0006508; C:GO:0016021; F:GO:0008234; P:GO:0006633	F:transferase activity, transferring acyl groups other than amino-acyl groups; P:proteolysis; C:integral component of membrane; F:cysteine-type peptidase activity; P:fatty acid biosynthetic process
[Aligned, MAPPED, ANNOTATED]	TRIAE_CS42_6BL_TGACv1_499409_AA1581790	1.995	acyltransferase [Zea mays]	F:GO:0016747; P:GO:0006508; C:GO:0016021; F:GO:0008234; P:GO:0006633	F:transferase activity, transferring acyl groups other than amino-acyl groups; P:proteolysis; C:integral component of membrane; F:cysteine-type peptidase activity; P:fatty acid biosynthetic process
[Aligned, MAPPED, ANNOTATED]	TRIAE_CS42_6DL_TGACv1_527962_AA1710310	2.02907	acyltransferase [Zea mays]	F:GO:0016747; P:GO:0006508; C:GO:0016021; F:GO:0008234; P:GO:0006633	F:transferase activity, transferring acyl groups other than amino-acyl groups; P:proteolysis; C:integral component of membrane; F:cysteine-type peptidase activity; P:fatty acid biosynthetic process
[Aligned, MAPPED, ANNOTATED]	TRIAE_CS42_2AL_TGACv1_094077_AA0292200	1.60032	adenosylhomocysteinase [Zea mays]	P:GO:0033353; C:GO:0005829; F:GO:0004013; P:GO:0006730	P:S-adenosylmethionine cycle; C:cytosol; F:adenosylhomocysteinase activity; P:one-carbon metabolic process
[Aligned, MAPPED, ANNOTATED]	TRIAE_CS42_2DL_TGACv1_158777_AA0526010	1.53809	adenosylhomocysteinase [Zea mays]	P:GO:0033353; C:GO:0005829; F:GO:0004013; P:GO:0006730	P:S-adenosylmethionine cycle; C:cytosol; F:adenosylhomocysteinase activity; P:one-carbon metabolic process
[Aligned, MAPPED, ANNOTATED]	TRIAE_CS42_2BL_TGACv1_129400_AA0381860	1.73834	adenosylhomocysteinase 1 [Camelina sativa]	P:GO:0033353; C:GO:0005829; F:GO:0004013; P:GO:0006730	P:S-adenosylmethionine cycle; C:cytosol; F:adenosylhomocysteinase activity; P:one-carbon metabolic process
[Aligned, MAPPED, ANNOTATED]	TRIAE_CS42_2DS_TGACv1_178366_AA0594640	3.63929	adipocyte plasma membrane-associated -like	F:GO:0016788; F:GO:0016844; C:GO:0005739; C:GO:0016020; C:GO:0005783; P:GO:0009058	F:hydrolase activity, acting on ester bonds; F:strictosidine synthase activity; C:mitochondrion; C:membrane; C:endoplasmic reticulum; P:biosynthetic process
[Aligned, MAPPED, ANNOTATED]	TGACv1_scaffold_194976_3AL:55025-56083	1.84935	Agamous-like MADS-box AGL62	C:GO:0005634; F:GO:0003677; P:GO:0006351; P:GO:0006355; F:GO:0046983	C:nucleus; F:DNA binding; P:transcription, DNA-templated; P:regulation of transcription, DNA-templated; F:protein dimerization activity
[Aligned, MAPPED, ANNOTATED]	TRIAE_CS42_5DL_TGACv1_434666_AA1439780	3.36978	agmatine coumaroyltransferase-2-like [Brachypodium distachyon]	F:GO:0016747	F:transferase activity, transferring acyl groups other than amino-acyl groups
[Aligned, MAPPED, ANNOTATED]	TRIAE_CS42_2BL_TGACv1_132137_AA0435560	2.22288	agmatine partial	F:GO:0047634	F:agmatine N4-coumaroyltransferase activity
[Aligned, MAPPED, ANNOTATED]	TRIAE_CS42_1AL_TGACv1_000399_AA0011160	2.6342	alanine--glyoxylate aminotransferase 2 homolog mitochondrial-like	F:GO:0030170; F:GO:0042802; C:GO:0005739; F:GO:0008453	F:pyridoxal phosphate binding; F:identical protein binding; C:mitochondrion; F:alanine-glyoxylate transaminase activity
[Aligned, MAPPED, ANNOTATED]	TRIAE_CS42_1BL_TGACv1_030734_AA0099440	3.29965	alanine--glyoxylate aminotransferase 2 homolog mitochondrial-like	F:GO:0030170; F:GO:0042802; C:GO:0005739; F:GO:0008453	F:pyridoxal phosphate binding; F:identical protein binding; C:mitochondrion; F:alanine-glyoxylate transaminase activity
[Aligned, MAPPED, ANNOTATED]	TRIAE_CS42_1DL_TGACv1_061085_AA0184600	2.46088	alanine--glyoxylate aminotransferase 2 homolog mitochondrial-like	F:GO:0030170; F:GO:0042802; C:GO:0005739; F:GO:0008453	F:pyridoxal phosphate binding; F:identical protein binding; C:mitochondrion; F:alanine-glyoxylate transaminase activity
[Aligned, MAPPED, ANNOTATED]	TRIAE_CS42_U_TGACv1_643312_AA2130560	1.68823	alcohol dehydrogenase-like 4 isoform X1	F:GO:0008270; F:GO:0016491; P:GO:0055114	F:zinc ion binding; F:oxidoreductase activity; P:oxidation-reduction process
[Aligned, MAPPED, ANNOTATED]	TRIAE_CS42_6BL_TGACv1_499517_AA1584840	1.34927	Alcohol dehydrogenase-like 6	P:GO:0009805; F:GO:0008270; F:GO:0016491; P:GO:0009611; P:GO:0055114	P:coumarin biosynthetic process; F:zinc ion binding; F:oxidoreductase activity; P:response to wounding; P:oxidation-reduction process
[Aligned, MAPPED, ANNOTATED]	TRIAE_CS42_2DL_TGACv1_158598_AA0522880	1.72751	aldehyde dehydrogenase 3B1 [Zea mays]	F:GO:0004029; F:GO:0004028; P:GO:0006081; F:GO:0004030; C:GO:0016021; P:GO:0055114	F:aldehyde dehydrogenase (NAD) activity; F:3-chloroallyl aldehyde dehydrogenase activity; P:cellular aldehyde metabolic process; F:aldehyde dehydrogenase [NAD(P)+] activity; C:integral component of membrane; P:oxidation-reduction process
[Aligned, MAPPED, ANNOTATED]	TRIAE_CS42_1DL_TGACv1_062822_AA0220490	-1.73088	aldehyde dehydrogenase family 2 member C4-like	F:GO:0004029; P:GO:0055114	F:aldehyde dehydrogenase (NAD) activity; P:oxidation-reduction process
[Aligned, MAPPED, ANNOTATED]	TRIAE_CS42_7DL_TGACv1_604354_AA1997220	1.36478	aldehyde dehydrogenase family 2 member C4-like	F:GO:0004029; P:GO:0009699; P:GO:0055114; F:GO:0050269	F:aldehyde dehydrogenase (NAD) activity; P:phenylpropanoid biosynthetic process; P:oxidation-reduction process; F:coniferyl-aldehyde dehydrogenase activity
[Aligned, MAPPED, ANNOTATED]	TRIAE_CS42_5AL_TGACv1_374663_AA1206030	2.23352	Aldehyde dehydrogenase family 7 member A1	F:GO:0000166; F:GO:0004029; P:GO:0006081; F:GO:0004043; P:GO:0009743; C:GO:0005829; P:GO:0055114; P:GO:0009733	F:nucleotide binding; F:aldehyde dehydrogenase (NAD) activity; P:cellular aldehyde metabolic process; F:L-aminoadipate-semialdehyde dehydrogenase activity; P:response to carbohydrate; C:cytosol; P:oxidation-reduction process; P:response to auxin
[Aligned, MAPPED, ANNOTATED]	TRIAE_CS42_5DL_TGACv1_434571_AA1438180	2.63257	Aldehyde dehydrogenase family 7 member A1	F:GO:0000166; F:GO:0004029; P:GO:0006081; F:GO:0004043; P:GO:0009743; C:GO:0005829; P:GO:0055114; P:GO:0009733	F:nucleotide binding; F:aldehyde dehydrogenase (NAD) activity; P:cellular aldehyde metabolic process; F:L-aminoadipate-semialdehyde dehydrogenase activity; P:response to carbohydrate; C:cytosol; P:oxidation-reduction process; P:response to auxin
[Aligned, MAPPED, ANNOTATED]	TRIAE_CS42_4AS_TGACv1_306619_AA1011060	2.30828	allene oxide partial	F:GO:0005506; F:GO:0016705; F:GO:0047987; P:GO:0055114; F:GO:0004497; P:GO:0016125; F:GO:0020037	F:iron ion binding; F:oxidoreductase activity, acting on paired donors, with incorporation or reduction of molecular oxygen; F:hydroperoxide dehydratase activity; P:oxidation-reduction process; F:monooxygenase activity; P:sterol metabolic process; F:heme binding
[Aligned, MAPPED, ANNOTATED]	TRIAE_CS42_4AS_TGACv1_307830_AA1023750	2.25286	allene oxide partial	F:GO:0005506; F:GO:0016705; F:GO:0047987; P:GO:0055114; F:GO:0004497; P:GO:0016125; F:GO:0020037	F:iron ion binding; F:oxidoreductase activity, acting on paired donors, with incorporation or reduction of molecular oxygen; F:hydroperoxide dehydratase activity; P:oxidation-reduction process; F:monooxygenase activity; P:sterol metabolic process; F:heme binding
[Aligned, MAPPED, ANNOTATED]	TRIAE_CS42_4BL_TGACv1_320799_AA1049040	2.25267	allene oxide partial	F:GO:0005506; F:GO:0016705; F:GO:0047987; P:GO:0055114; F:GO:0004497; P:GO:0016125; F:GO:0020037	F:iron ion binding; F:oxidoreductase activity, acting on paired donors, with incorporation or reduction of molecular oxygen; F:hydroperoxide dehydratase activity; P:oxidation-reduction process; F:monooxygenase activity; P:sterol metabolic process; F:heme binding
[Aligned, MAPPED, ANNOTATED]	TRIAE_CS42_4BL_TGACv1_320974_AA1052880	1.58879	allene oxide partial	F:GO:0005506; F:GO:0016705; F:GO:0047987; P:GO:0055114; F:GO:0004497; P:GO:0016125; F:GO:0020037	F:iron ion binding; F:oxidoreductase activity, acting on paired donors, with incorporation or reduction of molecular oxygen; F:hydroperoxide dehydratase activity; P:oxidation-reduction process; F:monooxygenase activity; P:sterol metabolic process; F:heme binding
[Aligned, MAPPED, ANNOTATED]	TRIAE_CS42_4DL_TGACv1_342936_AA1125650	3.06973	allene oxide partial	F:GO:0005506; F:GO:0016705; F:GO:0047987; P:GO:0055114; F:GO:0004497; P:GO:0016125; F:GO:0020037	F:iron ion binding; F:oxidoreductase activity, acting on paired donors, with incorporation or reduction of molecular oxygen; F:hydroperoxide dehydratase activity; P:oxidation-reduction process; F:monooxygenase activity; P:sterol metabolic process; F:heme binding
[Aligned, MAPPED, ANNOTATED]	TRIAE_CS42_4DL_TGACv1_344123_AA1143980	1.73142	allene oxide partial	F:GO:0005506; F:GO:0016705; F:GO:0047987; P:GO:0055114; F:GO:0004497; P:GO:0016125; F:GO:0020037	F:iron ion binding; F:oxidoreductase activity, acting on paired donors, with incorporation or reduction of molecular oxygen; F:hydroperoxide dehydratase activity; P:oxidation-reduction process; F:monooxygenase activity; P:sterol metabolic process; F:heme binding
[Aligned, MAPPED, ANNOTATED]	ALMT1	2.31241	ALMT1 [Triticum aestivum]	C:GO:0009705; C:GO:0016021; F:GO:0015140; P:GO:0071423; C:GO:0005886	C:plant-type vacuole membrane; C:integral component of membrane; F:malate transmembrane transporter activity; P:malate transmembrane transport; C:plasma membrane
[Aligned, MAPPED, ANNOTATED]	TRIAE_CS42_3AL_TGACv1_194605_AA0636620	-1.01877	alpha beta fold hydrolase [Medicago truncatula]	C:GO:0009507; C:GO:0005739; F:GO:0016787; P:GO:0016556	C:chloroplast; C:mitochondrion; F:hydrolase activity; P:mRNA modification
[Aligned, MAPPED, ANNOTATED]	TRIAE_CS42_3B_TGACv1_223456_AA0782550	-1.09725	alpha beta fold hydrolase [Medicago truncatula]	C:GO:0009507; C:GO:0005739; F:GO:0016787; P:GO:0016556	C:chloroplast; C:mitochondrion; F:hydrolase activity; P:mRNA modification
[Aligned, MAPPED, ANNOTATED]	TRIAE_CS42_2AL_TGACv1_093490_AA0281120	-2.26344	alpha carbonic anhydrase chloroplastic-like	F:GO:0008270; F:GO:0004089; P:GO:0006730	F:zinc ion binding; F:carbonate dehydratase activity; P:one-carbon metabolic process
[Aligned, MAPPED, ANNOTATED]	TRIAE_CS42_2BL_TGACv1_129711_AA0393450	-2.67922	alpha carbonic anhydrase chloroplastic-like	F:GO:0008270; F:GO:0004089; P:GO:0006730	F:zinc ion binding; F:carbonate dehydratase activity; P:one-carbon metabolic process
[Aligned, MAPPED, ANNOTATED]	TRIAE_CS42_2DL_TGACv1_158307_AA0515310	-3.01816	alpha carbonic anhydrase chloroplastic-like	F:GO:0008270; F:GO:0004089; P:GO:0006730	F:zinc ion binding; F:carbonate dehydratase activity; P:one-carbon metabolic process
[Aligned, MAPPED, ANNOTATED]	TRIAE_CS42_7DL_TGACv1_605316_AA2006020	1.93896	alpha partial	F:GO:0004556; P:GO:0005975; C:GO:0005615; F:GO:0005509	F:alpha-amylase activity; P:carbohydrate metabolic process; C:extracellular space; F:calcium ion binding
[Aligned, MAPPED, ANNOTATED]	TRIAE_CS42_1BL_TGACv1_031944_AA0123110	-1.61315	alpha,alpha-trehalose-phosphate synthase [UDP-forming] 1-like isoform X1 [Elaeis guineensis]	P:GO:0051301; P:GO:0009793; F:GO:0003825; P:GO:0010182; P:GO:0005992; P:GO:0009664; P:GO:0009832	P:cell division; P:embryo development ending in seed dormancy; F:alpha,alpha-trehalose-phosphate synthase (UDP-forming) activity; P:sugar mediated signaling pathway; P:trehalose biosynthetic process; P:plant-type cell wall organization; P:plant-type cell wall biogenesis
[Aligned, MAPPED, ANNOTATED]	TGACv1_scaffold_253909_3DL:10499-11180	1.35161	Alpha-1,4-glucan- synthase (UDP-forming)	C:GO:0005829; F:GO:0052691; P:GO:0033356; C:GO:0005794; P:GO:0030244; P:GO:0009832	C:cytosol; F:UDP-arabinopyranose mutase activity; P:UDP-L-arabinose metabolic process; C:Golgi apparatus; P:cellulose biosynthetic process; P:plant-type cell wall biogenesis
[Aligned, MAPPED, ANNOTATED]	TRIAE_CS42_7BL_TGACv1_576780_AA1854790	-1.13255	alpha-glucosidase [Hordeum vulgare vulgare]	P:GO:0000023; F:GO:0004558; F:GO:0032450; C:GO:0048046; C:GO:0009505; F:GO:0030246; C:GO:0005773	P:maltose metabolic process; F:alpha-1,4-glucosidase activity; F:maltose alpha-glucosidase activity; C:apoplast; C:plant-type cell wall; F:carbohydrate binding; C:vacuole
[Aligned, MAPPED, ANNOTATED]	TRIAE_CS42_2DS_TGACv1_178846_AA0601710	2.05663	alpha-L-arabinofuranosidase 1-like isoform X1 [Brachypodium distachyon]	P:GO:0046373; C:GO:0016021; F:GO:0046556	P:L-arabinose metabolic process; C:integral component of membrane; F:alpha-L-arabinofuranosidase activity
[Aligned, MAPPED, ANNOTATED]	TRIAE_CS42_5BL_TGACv1_406068_AA1340190	-1.22242	alpha-L-fucosidase 1-like	P:GO:0005975; F:GO:0004560; C:GO:0005773	P:carbohydrate metabolic process; F:alpha-L-fucosidase activity; C:vacuole
[Aligned, MAPPED, ANNOTATED]	TRIAE_CS42_1AS_TGACv1_020365_AA0077050	2.21815	alpha-L-fucosidase 2 precursor [Zea mays]	F:GO:0016788; C:GO:0005739; C:GO:0016021	F:hydrolase activity, acting on ester bonds; C:mitochondrion; C:integral component of membrane
[Aligned, MAPPED, ANNOTATED]	TRIAE_CS42_3DL_TGACv1_249567_AA0851620	-1.63094	alpha-L-fucosidase 2 precursor [Zea mays]	F:GO:0016788	F:hydrolase activity, acting on ester bonds
[Aligned, MAPPED, ANNOTATED]	TRIAE_CS42_6BS_TGACv1_515420_AA1670000	1.04462	alpha-L-fucosidase 2 precursor [Zea mays]	F:GO:0016788; C:GO:0005739; C:GO:0016021	F:hydrolase activity, acting on ester bonds; C:mitochondrion; C:integral component of membrane
[Aligned, MAPPED, ANNOTATED]	TRIAE_CS42_7AS_TGACv1_569165_AA1808950	1.85564	ALTERED XYLOGLUCAN 4-like	C:GO:0016021; C:GO:0005794; C:GO:0009536; P:GO:0010411; F:GO:0016413	C:integral component of membrane; C:Golgi apparatus; C:plastid; P:xyloglucan metabolic process; F:O-acetyltransferase activity
[Aligned, MAPPED, ANNOTATED]	TRIAE_CS42_7BS_TGACv1_592328_AA1935750	2.9016	ALTERED XYLOGLUCAN 4-like	C:GO:0016021; C:GO:0005794; C:GO:0009536; P:GO:0010411; F:GO:0016413	C:integral component of membrane; C:Golgi apparatus; C:plastid; P:xyloglucan metabolic process; F:O-acetyltransferase activity
[Aligned, MAPPED, ANNOTATED]	TRIAE_CS42_7DS_TGACv1_623067_AA2049300	1.93886	ALTERED XYLOGLUCAN 4-like	C:GO:0016021; C:GO:0005794; C:GO:0009536; P:GO:0010411; F:GO:0016413	C:integral component of membrane; C:Golgi apparatus; C:plastid; P:xyloglucan metabolic process; F:O-acetyltransferase activity
[Aligned, MAPPED, ANNOTATED]	TRIAE_CS42_2AL_TGACv1_093545_AA0282360	1.35167	Alternative oxidase mitochondrial	F:GO:0009916; F:GO:0046872; C:GO:0005739; C:GO:0016021; P:GO:0055114; C:GO:0070469	F:alternative oxidase activity; F:metal ion binding; C:mitochondrion; C:integral component of membrane; P:oxidation-reduction process; C:respiratory chain
[Aligned, MAPPED, ANNOTATED]	TRIAE_CS42_2AL_TGACv1_094717_AA0302070	2.46721	Alternative oxidase mitochondrial	F:GO:0009916; F:GO:0046872; C:GO:0005739; C:GO:0016021; P:GO:0055114; C:GO:0070469	F:alternative oxidase activity; F:metal ion binding; C:mitochondrion; C:integral component of membrane; P:oxidation-reduction process; C:respiratory chain
[Aligned, MAPPED, ANNOTATED]	TGACv1_scaffold_129474_2BL:226629-227941	1.19321	Alternative oxidase mitochondrial	F:GO:0009916; F:GO:0046872; C:GO:0005739; C:GO:0016021; P:GO:0055114; C:GO:0070469	F:alternative oxidase activity; F:metal ion binding; C:mitochondrion; C:integral component of membrane; P:oxidation-reduction process; C:respiratory chain
[Aligned, MAPPED, ANNOTATED]	TRIAE_CS42_2AL_TGACv1_096158_AA0317510	-1.24078	amine oxidase flavin domain-containing	F:GO:0016491; F:GO:0008168; P:GO:0055114; P:GO:0032259	F:oxidoreductase activity; F:methyltransferase activity; P:oxidation-reduction process; P:methylation
[Aligned, MAPPED, ANNOTATED]	TRIAE_CS42_2DL_TGACv1_161475_AA0558760	-2.19503	amine oxidase flavin domain-containing	F:GO:0016491; F:GO:0008168; P:GO:0055114; P:GO:0032259	F:oxidoreductase activity; F:methyltransferase activity; P:oxidation-reduction process; P:methylation
[Aligned, MAPPED, ANNOTATED]	TRIAE_CS42_4AL_TGACv1_289634_AA0974460	1.36318	amino acid permease 3-like [Setaria italica]	C:GO:0016021; F:GO:0015171; C:GO:0005886; P:GO:0003333	C:integral component of membrane; F:amino acid transmembrane transporter activity; C:plasma membrane; P:amino acid transmembrane transport
[Aligned, MAPPED, ANNOTATED]	TGACv1_scaffold_328815_4BS:33910-34363	2.27404	amino acid permease 3-like [Setaria italica]	C:GO:0016021; F:GO:0015171; C:GO:0005886; P:GO:0003333	C:integral component of membrane; F:amino acid transmembrane transporter activity; C:plasma membrane; P:amino acid transmembrane transport
[Aligned, MAPPED, ANNOTATED]	TRIAE_CS42_4DS_TGACv1_362037_AA1176000	2.10616	amino acid permease 3-like [Setaria italica]	C:GO:0016021; F:GO:0015171; C:GO:0005886; P:GO:0003333	C:integral component of membrane; F:amino acid transmembrane transporter activity; C:plasma membrane; P:amino acid transmembrane transport
[Aligned, MAPPED, ANNOTATED]	TRIAE_CS42_3B_TGACv1_228225_AA0826330	1.75507	amino acid permease 3-like isoform X2 [Brachypodium distachyon]	C:GO:0016021; F:GO:0015171; C:GO:0005886; P:GO:0003333	C:integral component of membrane; F:amino acid transmembrane transporter activity; C:plasma membrane; P:amino acid transmembrane transport
[Aligned, MAPPED, ANNOTATED]	TRIAE_CS42_3DL_TGACv1_249529_AA0850970	1.41223	amino acid permease 3-like isoform X2 [Brachypodium distachyon]	C:GO:0016021; F:GO:0015171; C:GO:0005886; P:GO:0003333	C:integral component of membrane; F:amino acid transmembrane transporter activity; C:plasma membrane; P:amino acid transmembrane transport
[Aligned, MAPPED, ANNOTATED]	TRIAE_CS42_3AL_TGACv1_195603_AA0651790	1.46512	amino acid permease 8-like	C:GO:0016021; F:GO:0015171; C:GO:0005886; P:GO:0003333	C:integral component of membrane; F:amino acid transmembrane transporter activity; C:plasma membrane; P:amino acid transmembrane transport
[Aligned, MAPPED, ANNOTATED]	TRIAE_CS42_3B_TGACv1_221585_AA0745110	1.34525	amino acid permease 8-like	C:GO:0016021; F:GO:0015171; C:GO:0005886; P:GO:0003333	C:integral component of membrane; F:amino acid transmembrane transporter activity; C:plasma membrane; P:amino acid transmembrane transport
[Aligned, MAPPED, ANNOTATED]	TRIAE_CS42_1BS_TGACv1_050552_AA0173290	1.24557	amino acid selective channel [Zea mays]	C:GO:0009707; C:GO:0005744; C:GO:0031305; F:GO:0015266; P:GO:0030150; F:GO:0015171; P:GO:0045037; C:GO:0005773; P:GO:0003333	C:chloroplast outer membrane; C:mitochondrial inner membrane presequence translocase complex; C:integral component of mitochondrial inner membrane; F:protein channel activity; P:protein import into mitochondrial matrix; F:amino acid transmembrane transporter activity; P:protein import into chloroplast stroma; C:vacuole; P:amino acid transmembrane transport
[Aligned, MAPPED, ANNOTATED]	TRIAE_CS42_4AS_TGACv1_306580_AA1010470	2.79523	aminotransferase ALD1 homolog	F:GO:0030170; F:GO:0010285; F:GO:0080130; P:GO:0009089; P:GO:0010150; P:GO:0009862; F:GO:0004069; P:GO:0042742	F:pyridoxal phosphate binding; F:L,L-diaminopimelate aminotransferase activity; F:L-phenylalanine:2-oxoglutarate aminotransferase activity; P:lysine biosynthetic process via diaminopimelate; P:leaf senescence; P:systemic acquired resistance, salicylic acid mediated signaling pathway; F:L-aspartate:2-oxoglutarate aminotransferase activity; P:defense response to bacterium
[Aligned, MAPPED, ANNOTATED]	TRIAE_CS42_4DL_TGACv1_345084_AA1151530	4.68549	aminotransferase ALD1 homolog	F:GO:0030170; F:GO:0010285; F:GO:0080130; P:GO:0009089; P:GO:0010150; P:GO:0009862; F:GO:0004069; P:GO:0042742	F:pyridoxal phosphate binding; F:L,L-diaminopimelate aminotransferase activity; F:L-phenylalanine:2-oxoglutarate aminotransferase activity; P:lysine biosynthetic process via diaminopimelate; P:leaf senescence; P:systemic acquired resistance, salicylic acid mediated signaling pathway; F:L-aspartate:2-oxoglutarate aminotransferase activity; P:defense response to bacterium
[Aligned, MAPPED, ANNOTATED]	TRIAE_CS42_1BL_TGACv1_031917_AA0122760	1.15547	ammonium transporter 2 [Zea mays]	C:GO:0005887; C:GO:0009506; F:GO:0015398; P:GO:0015695; P:GO:0072488; P:GO:0019740	C:integral component of plasma membrane; C:plasmodesma; F:high-affinity secondary active ammonium transmembrane transporter activity; P:organic cation transport; P:ammonium transmembrane transport; P:nitrogen utilization
[Aligned, MAPPED, ANNOTATED]	TRIAE_CS42_5BL_TGACv1_405370_AA1325990	-1.99828	ammonium transporter 3 member 1	F:GO:0008519; C:GO:0005887; P:GO:0015695; P:GO:0072488; P:GO:0019740	F:ammonium transmembrane transporter activity; C:integral component of plasma membrane; P:organic cation transport; P:ammonium transmembrane transport; P:nitrogen utilization
[Aligned, MAPPED, ANNOTATED]	TRIAE_CS42_3AL_TGACv1_197847_AA0667430	-1.06744	annexin A4 [Zea mays]	F:GO:0005509; F:GO:0005544	F:calcium ion binding; F:calcium-dependent phospholipid binding
[Aligned, MAPPED, ANNOTATED]	TRIAE_CS42_3B_TGACv1_221370_AA0738600	-2.33306	annexin A4 [Zea mays]	F:GO:0005509; F:GO:0005544	F:calcium ion binding; F:calcium-dependent phospholipid binding
[Aligned, MAPPED, ANNOTATED]	TRIAE_CS42_3DL_TGACv1_249106_AA0837930	-1.37523	annexin A4 [Zea mays]	F:GO:0005509; F:GO:0005544	F:calcium ion binding; F:calcium-dependent phospholipid binding
[Aligned, MAPPED, ANNOTATED]	TRIAE_CS42_1DL_TGACv1_061796_AA0203530	2.0503	anthocyanidin 3-O-glucosyltransferase [Zea mays]	F:GO:0000166; P:GO:0052696; F:GO:0080043; C:GO:0043231; F:GO:0080044; P:GO:0009813	F:nucleotide binding; P:flavonoid glucuronidation; F:quercetin 3-O-glucosyltransferase activity; C:intracellular membrane-bounded organelle; F:quercetin 7-O-glucosyltransferase activity; P:flavonoid biosynthetic process
[Aligned, MAPPED, ANNOTATED]	TRIAE_CS42_2AS_TGACv1_112362_AA0336390	1.20513	Anthocyanidin 5,3-O-glucosyltransferase	F:GO:0003676; P:GO:0052696; F:GO:0080043; C:GO:0043231; F:GO:0080044; C:GO:0016021; F:GO:0008168; P:GO:0009813; P:GO:0032259	F:nucleic acid binding; P:flavonoid glucuronidation; F:quercetin 3-O-glucosyltransferase activity; C:intracellular membrane-bounded organelle; F:quercetin 7-O-glucosyltransferase activity; C:integral component of membrane; F:methyltransferase activity; P:flavonoid biosynthetic process; P:methylation
[Aligned, MAPPED, ANNOTATED]	TRIAE_CS42_2BS_TGACv1_146482_AA0466130	-2.10212	Anthocyanidin 5,3-O-glucosyltransferase	F:GO:0003676; P:GO:0052696; F:GO:0080043; C:GO:0043231; F:GO:0080044; C:GO:0016021; F:GO:0008168; P:GO:0009813; P:GO:0032259	F:nucleic acid binding; P:flavonoid glucuronidation; F:quercetin 3-O-glucosyltransferase activity; C:intracellular membrane-bounded organelle; F:quercetin 7-O-glucosyltransferase activity; C:integral component of membrane; F:methyltransferase activity; P:flavonoid biosynthetic process; P:methylation
[Aligned, MAPPED, ANNOTATED]	TRIAE_CS42_7BS_TGACv1_591807_AA1921890	-1.63893	Anthocyanidin 5,3-O-glucosyltransferase	P:GO:0052696; F:GO:0080043; C:GO:0043231; F:GO:0080044; P:GO:0009813	P:flavonoid glucuronidation; F:quercetin 3-O-glucosyltransferase activity; C:intracellular membrane-bounded organelle; F:quercetin 7-O-glucosyltransferase activity; P:flavonoid biosynthetic process
[Aligned, MAPPED, ANNOTATED]	TRIAE_CS42_3DL_TGACv1_251733_AA0884370	-2.27132	anthocyanidin 5,3-O-glucosyltransferase-like [Setaria italica]	P:GO:0052696; F:GO:0080043; C:GO:0043231; F:GO:0080044; P:GO:0009813	P:flavonoid glucuronidation; F:quercetin 3-O-glucosyltransferase activity; C:intracellular membrane-bounded organelle; F:quercetin 7-O-glucosyltransferase activity; P:flavonoid biosynthetic process
[Aligned, MAPPED, ANNOTATED]	TRIAE_CS42_2BL_TGACv1_131797_AA0432290	1.04949	anthocyanin 5-aromatic acyltransferase-like [Setaria italica]	F:GO:0016747	F:transferase activity, transferring acyl groups other than amino-acyl groups
[Aligned, MAPPED, ANNOTATED]	TRIAE_CS42_4AL_TGACv1_289575_AA0973430	1.11574	anthocyanin 5-aromatic acyltransferase-like [Setaria italica]	F:GO:0016747	F:transferase activity, transferring acyl groups other than amino-acyl groups
[Aligned, MAPPED, ANNOTATED]	TRIAE_CS42_7BS_TGACv1_593422_AA1951400	1.07384	AP2 EREBP transcription factor superfamily [Zea mays]	C:GO:0005634; F:GO:0003677; F:GO:0003700; P:GO:0006351; P:GO:0006355	C:nucleus; F:DNA binding; F:transcription factor activity, sequence-specific DNA binding; P:transcription, DNA-templated; P:regulation of transcription, DNA-templated
[Aligned, MAPPED, ANNOTATED]	TRIAE_CS42_1AL_TGACv1_000567_AA0014790	-1.19803	AP2-like ethylene-responsive transcription factor At1g16060	C:GO:0005634; F:GO:0003677; F:GO:0003700; P:GO:0006351; P:GO:0007275; P:GO:0006355	C:nucleus; F:DNA binding; F:transcription factor activity, sequence-specific DNA binding; P:transcription, DNA-templated; P:multicellular organism development; P:regulation of transcription, DNA-templated
[Aligned, MAPPED, ANNOTATED]	TGACv1_scaffold_361089_4DS:161478-168463	-1.39483	Apocytochrome f	C:GO:0031361; F:GO:0003824; F:GO:0005506; F:GO:0009055; P:GO:0006355; P:GO:0015979; F:GO:0020037	C:integral component of thylakoid membrane; F:catalytic activity; F:iron ion binding; F:electron carrier activity; P:regulation of transcription, DNA-templated; P:photosynthesis; F:heme binding
[Aligned, MAPPED, ANNOTATED]	TRIAE_CS42_4AL_TGACv1_293142_AA1000280	-1.19421	aquaporin [Zea mays]	C:GO:0005887; C:GO:0009705; P:GO:0006833; F:GO:0015254; P:GO:0009992; P:GO:0015793; P:GO:0034220; C:GO:0042807; F:GO:0015250	C:integral component of plasma membrane; C:plant-type vacuole membrane; P:water transport; F:glycerol channel activity; P:cellular water homeostasis; P:glycerol transport; P:ion transmembrane transport; C:central vacuole; F:water channel activity
[Aligned, MAPPED, ANNOTATED]	TRIAE_CS42_7DL_TGACv1_602639_AA1963520	-1.19481	aquaporin NIP1-1-like	C:GO:0005887; P:GO:0006833; F:GO:0015254; P:GO:0009992; P:GO:0015793; P:GO:0034220; F:GO:0015250	C:integral component of plasma membrane; P:water transport; F:glycerol channel activity; P:cellular water homeostasis; P:glycerol transport; P:ion transmembrane transport; F:water channel activity
[Aligned, MAPPED, ANNOTATED]	TRIAE_CS42_7BS_TGACv1_592565_AA1940460	-1.65219	aquaporin PIP2-7	C:GO:0005887; P:GO:0006833; C:GO:0009506; F:GO:0015254; P:GO:0009992; P:GO:0015793; P:GO:0034220; F:GO:0015250; C:GO:0005773	C:integral component of plasma membrane; P:water transport; C:plasmodesma; F:glycerol channel activity; P:cellular water homeostasis; P:glycerol transport; P:ion transmembrane transport; F:water channel activity; C:vacuole
[Aligned, MAPPED, ANNOTATED]	TRIAE_CS42_1BS_TGACv1_049780_AA0161240	-2.38901	arabinogalactan peptide 16-like	C:GO:0016021	C:integral component of membrane
[Aligned, MAPPED, ANNOTATED]	TRIAE_CS42_7AL_TGACv1_556714_AA1769500	1.5951	arabinogalactan peptide 16-like	C:GO:0016021	C:integral component of membrane
[Aligned, MAPPED, ANNOTATED]	TRIAE_CS42_7BL_TGACv1_576769_AA1854410	1.39516	arabinogalactan peptide 16-like	C:GO:0016021	C:integral component of membrane
[Aligned, MAPPED, ANNOTATED]	TRIAE_CS42_U_TGACv1_643294_AA2130330	1.10601	arginase [Triticum aestivum]	P:GO:0006527; C:GO:0009507; P:GO:0000050; C:GO:0005739; F:GO:0004053; F:GO:0030145; F:GO:0050897	P:arginine catabolic process; C:chloroplast; P:urea cycle; C:mitochondrion; F:arginase activity; F:manganese ion binding; F:cobalt ion binding
[Aligned, MAPPED, ANNOTATED]	TRIAE_CS42_4AL_TGACv1_289133_AA0965470	2.03807	arginine decarboxylase	P:GO:0006527; P:GO:0009409; F:GO:0008792; P:GO:0008295; P:GO:0033388	P:arginine catabolic process; P:response to cold; F:arginine decarboxylase activity; P:spermidine biosynthetic process; P:putrescine biosynthetic process from arginine
[Aligned, MAPPED, ANNOTATED]	TRIAE_CS42_7DS_TGACv1_623343_AA2052280	1.36205	arginine decarboxylase-like	P:GO:0006527; P:GO:0009409; F:GO:0008792; P:GO:0008295; P:GO:0033388	P:arginine catabolic process; P:response to cold; F:arginine decarboxylase activity; P:spermidine biosynthetic process; P:putrescine biosynthetic process from arginine
[Aligned, MAPPED, ANNOTATED]	TRIAE_CS42_7AL_TGACv1_556096_AA1755340	-2.5144	argonaute PNH1-like	F:GO:0003743; P:GO:0019827; C:GO:0005737; P:GO:0048366; P:GO:0031047; P:GO:0006413	F:translation initiation factor activity; P:stem cell population maintenance; C:cytoplasm; P:leaf development; P:gene silencing by RNA; P:translational initiation
[Aligned, MAPPED, ANNOTATED]	TRIAE_CS42_7BS_TGACv1_592682_AA1942980	-1.11814	arm repeat-containing -like [Oryza sativa Japonica Group]	C:GO:0005634; F:GO:0004842; C:GO:0005737; P:GO:0016567	C:nucleus; F:ubiquitin-protein transferase activity; C:cytoplasm; P:protein ubiquitination
[Aligned, MAPPED, ANNOTATED]	TRIAE_CS42_7AL_TGACv1_558438_AA1793370	2.08176	Aromatic-L-amino-acid decarboxylase	F:GO:0030170; P:GO:0006520; F:GO:0016831	F:pyridoxal phosphate binding; P:cellular amino acid metabolic process; F:carboxy-lyase activity
[Aligned, MAPPED, ANNOTATED]	TRIAE_CS42_4DL_TGACv1_342578_AA1117080	inf*	asparagine synthetase	F:GO:0005524; F:GO:0042803; P:GO:0070981; P:GO:0006541; C:GO:0005829; F:GO:0004066; P:GO:0009646	F:ATP binding; F:protein homodimerization activity; P:L-asparagine biosynthetic process; P:glutamine metabolic process; C:cytosol; F:asparagine synthase (glutamine-hydrolyzing) activity; P:response to absence of light
[Aligned, MAPPED, ANNOTATED]	TRIAE_CS42_3AL_TGACv1_193613_AA0615060	1.22505	Aspartic ase 1	F:GO:0004190; P:GO:0030163; P:GO:0006508	F:aspartic-type endopeptidase activity; P:protein catabolic process; P:proteolysis
[Aligned, MAPPED, ANNOTATED]	TRIAE_CS42_6DL_TGACv1_528129_AA1711830	-1.34989	Aspartic ase 1	F:GO:0004190; P:GO:0030163; P:GO:0006508; C:GO:0046658	F:aspartic-type endopeptidase activity; P:protein catabolic process; P:proteolysis; C:anchored component of plasma membrane
[Aligned, MAPPED, ANNOTATED]	TRIAE_CS42_7DL_TGACv1_605904_AA2008440	1.11375	Aspartic ase 1	F:GO:0004190; P:GO:0030163; P:GO:0006508	F:aspartic-type endopeptidase activity; P:protein catabolic process; P:proteolysis
[Aligned, MAPPED, ANNOTATED]	TRIAE_CS42_7AS_TGACv1_571012_AA1843610	1.16164	Aspartic ase Asp1	F:GO:0004190; P:GO:0030163; P:GO:0006508; C:GO:0016021	F:aspartic-type endopeptidase activity; P:protein catabolic process; P:proteolysis; C:integral component of membrane
[Aligned, MAPPED, ANNOTATED]	TRIAE_CS42_2AL_TGACv1_096657_AA0320520	2.0258	Aspartic ase nepenthesin-1	P:GO:0045492; F:GO:0004190; P:GO:0000041; P:GO:0016926; P:GO:0030163; P:GO:0010228; C:GO:0009536; P:GO:0050665	P:xylan biosynthetic process; F:aspartic-type endopeptidase activity; P:transition metal ion transport; P:protein desumoylation; P:protein catabolic process; P:vegetative to reproductive phase transition of meristem; C:plastid; P:hydrogen peroxide biosynthetic process
[Aligned, MAPPED, ANNOTATED]	TRIAE_CS42_2BS_TGACv1_147844_AA0488140	-2.92558	Aspartic ase nepenthesin-1	F:GO:0004190; P:GO:0006508	F:aspartic-type endopeptidase activity; P:proteolysis
[Aligned, MAPPED, ANNOTATED]	TRIAE_CS42_2DL_TGACv1_158746_AA0525390	1.78502	Aspartic ase nepenthesin-1	P:GO:0045492; F:GO:0004190; P:GO:0000041; P:GO:0016926; P:GO:0030163; P:GO:0010228; C:GO:0009536; P:GO:0050665	P:xylan biosynthetic process; F:aspartic-type endopeptidase activity; P:transition metal ion transport; P:protein desumoylation; P:protein catabolic process; P:vegetative to reproductive phase transition of meristem; C:plastid; P:hydrogen peroxide biosynthetic process
[Aligned, MAPPED, ANNOTATED]	TRIAE_CS42_2DL_TGACv1_158746_AA0525400	2.23673	Aspartic ase nepenthesin-1	P:GO:0045492; F:GO:0004190; P:GO:0000041; P:GO:0016926; P:GO:0030163; P:GO:0010228; C:GO:0009536; P:GO:0050665	P:xylan biosynthetic process; F:aspartic-type endopeptidase activity; P:transition metal ion transport; P:protein desumoylation; P:protein catabolic process; P:vegetative to reproductive phase transition of meristem; C:plastid; P:hydrogen peroxide biosynthetic process
[Aligned, MAPPED, ANNOTATED]	TRIAE_CS42_4BL_TGACv1_321164_AA1056470	-1.51744	Aspartic ase nepenthesin-1	F:GO:0004190; F:GO:0004725; P:GO:0006508; P:GO:0035335	F:aspartic-type endopeptidase activity; F:protein tyrosine phosphatase activity; P:proteolysis; P:peptidyl-tyrosine dephosphorylation
[Aligned, MAPPED, ANNOTATED]	TRIAE_CS42_4DS_TGACv1_361342_AA1166000	1.52733	Aspartic ase nepenthesin-1	F:GO:0004190; P:GO:0006508	F:aspartic-type endopeptidase activity; P:proteolysis
[Aligned, MAPPED, ANNOTATED]	TRIAE_CS42_2DS_TGACv1_178007_AA0589190	-1.59961	Aspartic ase nepenthesin-2	F:GO:0004190; P:GO:0006508	F:aspartic-type endopeptidase activity; P:proteolysis
[Aligned, MAPPED, ANNOTATED]	TRIAE_CS42_3B_TGACv1_221095_AA0730220	-1.42476	Aspartic ase nepenthesin-2	F:GO:0004190; P:GO:0030163; P:GO:0006508	F:aspartic-type endopeptidase activity; P:protein catabolic process; P:proteolysis
[Aligned, MAPPED, ANNOTATED]	TRIAE_CS42_7AL_TGACv1_556399_AA1762230	-3.48229	Aspartic ase nepenthesin-2	F:GO:0004190; P:GO:0030163; P:GO:0006508	F:aspartic-type endopeptidase activity; P:protein catabolic process; P:proteolysis
[Aligned, MAPPED, ANNOTATED]	TRIAE_CS42_7DL_TGACv1_602903_AA1971580	-1.33387	Aspartic ase nepenthesin-2	F:GO:0004190; P:GO:0030163; P:GO:0006508	F:aspartic-type endopeptidase activity; P:protein catabolic process; P:proteolysis
[Aligned, MAPPED, ANNOTATED]	TRIAE_CS42_1BL_TGACv1_032768_AA0133960	1.36343	aspartic ase oryzasin-1-like [Phoenix dactylifera]	F:GO:0004190; P:GO:0030163; P:GO:0006508; P:GO:0006629; C:GO:0005773	F:aspartic-type endopeptidase activity; P:protein catabolic process; P:proteolysis; P:lipid metabolic process; C:vacuole
[Aligned, MAPPED]	TRIAE_CS42_4AL_TGACv1_291517_AA0995020	1.28468	ATG8-interacting 1-like isoform X1 [Brachypodium distachyon]	C:GO:0016020; C:GO:0016021	C:membrane; C:integral component of membrane
[Aligned, MAPPED, ANNOTATED]	TRIAE_CS42_5AL_TGACv1_375888_AA1228480	-1.44207	ATP sulfurylase [Zea mays]	F:GO:0004020; F:GO:0004781; P:GO:0016310; P:GO:0000103; C:GO:0009536	F:adenylylsulfate kinase activity; F:sulfate adenylyltransferase (ATP) activity; P:phosphorylation; P:sulfate assimilation; C:plastid
[Aligned, MAPPED, ANNOTATED]	TRIAE_CS42_2AS_TGACv1_112612_AA0342300	-1.22852	ATP sulfurylase 2	C:GO:0009570; C:GO:0005829; F:GO:0004020; F:GO:0004781; P:GO:0016310; P:GO:0000103	C:chloroplast stroma; C:cytosol; F:adenylylsulfate kinase activity; F:sulfate adenylyltransferase (ATP) activity; P:phosphorylation; P:sulfate assimilation
[Aligned, MAPPED, ANNOTATED]	TRIAE_CS42_2BS_TGACv1_146556_AA0468210	-1.06473	ATP sulfurylase 2	C:GO:0009570; C:GO:0005829; F:GO:0004020; F:GO:0004781; P:GO:0016310; P:GO:0000103	C:chloroplast stroma; C:cytosol; F:adenylylsulfate kinase activity; F:sulfate adenylyltransferase (ATP) activity; P:phosphorylation; P:sulfate assimilation
[Aligned, MAPPED, ANNOTATED]	TRIAE_CS42_4AL_TGACv1_292012_AA0997400	-1.15135	ATP synthase delta subunit family [Zea mays]	C:GO:0016020; C:GO:0005622; P:GO:0015986; F:GO:0046933	C:membrane; C:intracellular; P:ATP synthesis coupled proton transport; F:proton-transporting ATP synthase activity, rotational mechanism
[Aligned, MAPPED, ANNOTATED]	TRIAE_CS42_4DS_TGACv1_362697_AA1181610	-1.32633	ATP synthase delta subunit family [Zea mays]	P:GO:0061025; C:GO:0009506; P:GO:0016192; C:GO:0016021; F:GO:0005484; C:GO:0012505; P:GO:0006886; C:GO:0009504; C:GO:0005886; P:GO:0015986; C:GO:0009524; F:GO:0046933	P:membrane fusion; C:plasmodesma; P:vesicle-mediated transport; C:integral component of membrane; F:SNAP receptor activity; C:endomembrane system; P:intracellular protein transport; C:cell plate; C:plasma membrane; P:ATP synthesis coupled proton transport; C:phragmoplast; F:proton-transporting ATP synthase activity, rotational mechanism
[Aligned, MAPPED, ANNOTATED]	TRIAE_CS42_5AL_TGACv1_385033_AA1258350	1.3742	ATP synthase F0 subunit 1 (mitochondrion) [Oryza sativa Indica Group]	C:GO:0045261; F:GO:0005524; P:GO:0015991; F:GO:0046961; C:GO:0005743; P:GO:0015986; F:GO:0046933	C:proton-transporting ATP synthase complex, catalytic core F(1); F:ATP binding; P:ATP hydrolysis coupled proton transport; F:proton-transporting ATPase activity, rotational mechanism; C:mitochondrial inner membrane; P:ATP synthesis coupled proton transport; F:proton-transporting ATP synthase activity, rotational mechanism
[Aligned, MAPPED, ANNOTATED]	TRIAE_CS42_2BS_TGACv1_151238_AA0498550	-1.04216	ATP synthase subunit chloroplastic	C:GO:0045261; P:GO:0050790; C:GO:0009544; F:GO:0046961; P:GO:2000067; F:GO:0030234; P:GO:0015986; F:GO:0046933	C:proton-transporting ATP synthase complex, catalytic core F(1); P:regulation of catalytic activity; C:chloroplast ATP synthase complex; F:proton-transporting ATPase activity, rotational mechanism; P:regulation of root morphogenesis; F:enzyme regulator activity; P:ATP synthesis coupled proton transport; F:proton-transporting ATP synthase activity, rotational mechanism
[Aligned, MAPPED, ANNOTATED]	TRIAE_CS42_U_TGACv1_712630_AA2166950	-1.21571	ATP synthase subunit chloroplastic	C:GO:0045261; P:GO:0050790; C:GO:0009544; F:GO:0046961; P:GO:2000067; F:GO:0030234; P:GO:0015986; F:GO:0046933	C:proton-transporting ATP synthase complex, catalytic core F(1); P:regulation of catalytic activity; C:chloroplast ATP synthase complex; F:proton-transporting ATPase activity, rotational mechanism; P:regulation of root morphogenesis; F:enzyme regulator activity; P:ATP synthesis coupled proton transport; F:proton-transporting ATP synthase activity, rotational mechanism
[Aligned, MAPPED, ANNOTATED]	TRIAE_CS42_4AL_TGACv1_290223_AA0983090	1.16849	ATP-citrate synthase	F:GO:0005524; F:GO:0003878; P:GO:0006629; C:GO:0005829; F:GO:0004775	F:ATP binding; F:ATP citrate synthase activity; P:lipid metabolic process; C:cytosol; F:succinate-CoA ligase (ADP-forming) activity
[Aligned, MAPPED, ANNOTATED]	TRIAE_CS42_2AL_TGACv1_093681_AA0285090	1.88502	ATP-dependent 6-phosphofructokinase 2-like	F:GO:0005524; F:GO:0046872; P:GO:0006002; P:GO:0061615; C:GO:0009536; F:GO:0003872	F:ATP binding; F:metal ion binding; P:fructose 6-phosphate metabolic process; P:glycolytic process through fructose-6-phosphate; C:plastid; F:6-phosphofructokinase activity
[Aligned, MAPPED, ANNOTATED]	TRIAE_CS42_2DL_TGACv1_159654_AA0541070	1.72683	ATP-dependent 6-phosphofructokinase 2-like	F:GO:0005524; F:GO:0046872; P:GO:0006002; P:GO:0061615; C:GO:0009536; F:GO:0003872	F:ATP binding; F:metal ion binding; P:fructose 6-phosphate metabolic process; P:glycolytic process through fructose-6-phosphate; C:plastid; F:6-phosphofructokinase activity
[Aligned, MAPPED, ANNOTATED]	TRIAE_CS42_6DL_TGACv1_527317_AA1702170	-1.04251	ATP-dependent RNA helicase [Arabidopsis thaliana]	F:GO:0003676; F:GO:0005524; C:GO:0005739; P:GO:0010501; P:GO:0009663; P:GO:0010497; C:GO:0009536; F:GO:0004004	F:nucleic acid binding; F:ATP binding; C:mitochondrion; P:RNA secondary structure unwinding; P:plasmodesma organization; P:plasmodesmata-mediated intercellular transport; C:plastid; F:ATP-dependent RNA helicase activity
[Aligned, MAPPED, ANNOTATED]	TRIAE_CS42_7AL_TGACv1_558468_AA1793590	-1.30835	auxin response factor 18-like	C:GO:0005634; F:GO:0003677; P:GO:0006351; P:GO:0006355; P:GO:0009734	C:nucleus; F:DNA binding; P:transcription, DNA-templated; P:regulation of transcription, DNA-templated; P:auxin-activated signaling pathway
[Aligned, MAPPED, ANNOTATED]	TRIAE_CS42_2AL_TGACv1_094729_AA0302220	-1.32728	auxin response factor 8	C:GO:0005634; F:GO:0003677; P:GO:0006355; P:GO:0009725; P:GO:0009987	C:nucleus; F:DNA binding; P:regulation of transcription, DNA-templated; P:response to hormone; P:cellular process
[Aligned, MAPPED, ANNOTATED]	TRIAE_CS42_3AL_TGACv1_196564_AA0661470	-1.6141	auxin transporter 1 [Brachypodium distachyon]	C:GO:0016021; F:GO:0015293; F:GO:0015171; C:GO:0005886; P:GO:0003333; P:GO:0009734	C:integral component of membrane; F:symporter activity; F:amino acid transmembrane transporter activity; C:plasma membrane; P:amino acid transmembrane transport; P:auxin-activated signaling pathway
[Aligned, MAPPED, ANNOTATED]	TRIAE_CS42_3B_TGACv1_220659_AA0714370	-1.22629	auxin transporter 1 [Brachypodium distachyon]	C:GO:0016021; F:GO:0015293; F:GO:0015171; C:GO:0005886; P:GO:0003333; P:GO:0009734	C:integral component of membrane; F:symporter activity; F:amino acid transmembrane transporter activity; C:plasma membrane; P:amino acid transmembrane transport; P:auxin-activated signaling pathway
[Aligned, MAPPED, ANNOTATED]	TRIAE_CS42_3DL_TGACv1_251723_AA0884190	-1.68601	auxin transporter 1 [Brachypodium distachyon]	C:GO:0016021; F:GO:0015293; F:GO:0015171; C:GO:0005886; P:GO:0003333; P:GO:0009734	C:integral component of membrane; F:symporter activity; F:amino acid transmembrane transporter activity; C:plasma membrane; P:amino acid transmembrane transport; P:auxin-activated signaling pathway
[Aligned, MAPPED, ANNOTATED]	TRIAE_CS42_7BS_TGACv1_592471_AA1938700	-1.40268	Auxin-induced 5NG4	P:GO:0080144; C:GO:0016021; F:GO:0015171; C:GO:0005886; P:GO:0003333; P:GO:0032973; P:GO:0043090	P:amino acid homeostasis; C:integral component of membrane; F:amino acid transmembrane transporter activity; C:plasma membrane; P:amino acid transmembrane transport; P:amino acid export; P:amino acid import
[Aligned, MAPPED, ANNOTATED]	TRIAE_CS42_7DS_TGACv1_622233_AA2035940	-1.26741	Auxin-induced 5NG4	P:GO:0080144; C:GO:0016021; F:GO:0015171; C:GO:0005886; P:GO:0003333; P:GO:0032973; P:GO:0043090	P:amino acid homeostasis; C:integral component of membrane; F:amino acid transmembrane transporter activity; C:plasma membrane; P:amino acid transmembrane transport; P:amino acid export; P:amino acid import
[Aligned, MAPPED, ANNOTATED]	TRIAE_CS42_U_TGACv1_641492_AA2096350	-1.5938	Auxin-induced 5NG4	P:GO:0080144; C:GO:0016021; F:GO:0015171; C:GO:0005886; P:GO:0003333; P:GO:0032973; P:GO:0043090	P:amino acid homeostasis; C:integral component of membrane; F:amino acid transmembrane transporter activity; C:plasma membrane; P:amino acid transmembrane transport; P:amino acid export; P:amino acid import
[Aligned]	TRIAE_CS42_7AS_TGACv1_570724_AA1839850	-1.23117	auxin-repressed [Zea mays]
[Aligned, MAPPED, ANNOTATED]	TRIAE_CS42_4DL_TGACv1_342825_AA1123140	1.37062	auxin-responsive family [Populus trichocarpa]	C:GO:0016021; P:GO:0055114; F:GO:0004497	C:integral component of membrane; P:oxidation-reduction process; F:monooxygenase activity
[Aligned, MAPPED, ANNOTATED]	TRIAE_CS42_3AS_TGACv1_210780_AA0678770	-1.17975	Auxin-responsive IAA16	C:GO:0005634; P:GO:0006351; P:GO:0006355; P:GO:0009734	C:nucleus; P:transcription, DNA-templated; P:regulation of transcription, DNA-templated; P:auxin-activated signaling pathway
[Aligned, MAPPED, ANNOTATED]	TRIAE_CS42_3B_TGACv1_224322_AA0795230	-1.11699	Auxin-responsive IAA16	F:GO:0003676; C:GO:0005634; F:GO:0005524; F:GO:0008270; F:GO:0042626; P:GO:0055085; P:GO:0006351; C:GO:0005739; C:GO:0016021; P:GO:0006355; P:GO:0009734	F:nucleic acid binding; C:nucleus; F:ATP binding; F:zinc ion binding; F:ATPase activity, coupled to transmembrane movement of substances; P:transmembrane transport; P:transcription, DNA-templated; C:mitochondrion; C:integral component of membrane; P:regulation of transcription, DNA-templated; P:auxin-activated signaling pathway
[Aligned]	TGACv1_scaffold_557576_7AL:4950-5919	#NAME?*	B27319hypothetical - wheat [Triticum aestivum]
[Aligned, MAPPED, ANNOTATED]	TRIAE_CS42_1BL_TGACv1_031129_AA0108320	1.31191	BAHD acyltransferase DCR	F:GO:0016747	F:transferase activity, transferring acyl groups other than amino-acyl groups
[Aligned, MAPPED, ANNOTATED]	TRIAE_CS42_1DL_TGACv1_062269_AA0211640	1.97641	BAHD acyltransferase DCR	F:GO:0016747	F:transferase activity, transferring acyl groups other than amino-acyl groups
[Aligned, MAPPED, ANNOTATED]	TRIAE_CS42_3AS_TGACv1_210527_AA0674640	1.27263	Bark storage A	F:GO:0003824; C:GO:0016021; P:GO:0009116	F:catalytic activity; C:integral component of membrane; P:nucleoside metabolic process
[Aligned, MAPPED, ANNOTATED]	TRIAE_CS42_3B_TGACv1_221867_AA0752050	1.14728	Bark storage A	F:GO:0003824; C:GO:0016021; P:GO:0009116	F:catalytic activity; C:integral component of membrane; P:nucleoside metabolic process
[Aligned, MAPPED, ANNOTATED]	TRIAE_CS42_3DS_TGACv1_274344_AA0935540	1.35928	Bark storage A	F:GO:0003824; C:GO:0016021; P:GO:0009116	F:catalytic activity; C:integral component of membrane; P:nucleoside metabolic process
[Aligned, MAPPED, ANNOTATED]	TRIAE_CS42_1BL_TGACv1_032287_AA0128020	-1.45197	basic 7S globulin-like	F:GO:0004190; P:GO:0030163; P:GO:0006508	F:aspartic-type endopeptidase activity; P:protein catabolic process; P:proteolysis
[Aligned, MAPPED, ANNOTATED]	TRIAE_CS42_5AL_TGACv1_374167_AA1192220	1.24974	basic helix-loop-helix family [Populus trichocarpa]	C:GO:0005634; F:GO:0003677; F:GO:0046983	C:nucleus; F:DNA binding; F:protein dimerization activity
[Aligned, MAPPED, ANNOTATED]	TRIAE_CS42_5DL_TGACv1_436794_AA1463240	2.75198	basic helix-loop-helix family [Populus trichocarpa]	C:GO:0005634; F:GO:0003677; F:GO:0046983	C:nucleus; F:DNA binding; F:protein dimerization activity
[Aligned, MAPPED, ANNOTATED]	TRIAE_CS42_6AS_TGACv1_487945_AA1573750	1.26328	basic helix-loop-helix family [Populus trichocarpa]	C:GO:0005634; F:GO:0003677; F:GO:0046983	C:nucleus; F:DNA binding; F:protein dimerization activity
[Aligned, MAPPED, ANNOTATED]	TGACv1_scaffold_327937_4BS:222817-224998	-1.12354	BEL1-type homeodomain	C:GO:0005634; F:GO:0003677; P:GO:0006355; C:GO:0009536	C:nucleus; F:DNA binding; P:regulation of transcription, DNA-templated; C:plastid
[Aligned, MAPPED, ANNOTATED]	TRIAE_CS42_1BL_TGACv1_034556_AA0144850	2.4275	benzoxazinone:UDP-Glc glucosyltransferase	P:GO:0052696; F:GO:0080043; C:GO:0043231; F:GO:0080044; F:GO:0047254; P:GO:0009813	P:flavonoid glucuronidation; F:quercetin 3-O-glucosyltransferase activity; C:intracellular membrane-bounded organelle; F:quercetin 7-O-glucosyltransferase activity; F:2,4-dihydroxy-7-methoxy-2H-1,4-benzoxazin-3(4H)-one 2-D-glucosyltransferase activity; P:flavonoid biosynthetic process
[Aligned, MAPPED, ANNOTATED]	TRIAE_CS42_2BS_TGACv1_148291_AA0491990	2.06809	benzyl alcohol O-benzoyltransferase-like	F:GO:0016747	F:transferase activity, transferring acyl groups other than amino-acyl groups
[Aligned, MAPPED, ANNOTATED]	TRIAE_CS42_3AL_TGACv1_194480_AA0633820	-2.06456	beta 1,3 glucanase [Zea mays parviglumis]	P:GO:0005975; F:GO:0042973; C:GO:0046658; F:GO:0030247	P:carbohydrate metabolic process; F:glucan endo-1,3-beta-D-glucosidase activity; C:anchored component of plasma membrane; F:polysaccharide binding
[Aligned, MAPPED, ANNOTATED]	TRIAE_CS42_3B_TGACv1_226106_AA0813990	-2.15358	beta 1,3 glucanase [Zea mays parviglumis]	P:GO:0005975; F:GO:0042973; C:GO:0046658; F:GO:0030247	P:carbohydrate metabolic process; F:glucan endo-1,3-beta-D-glucosidase activity; C:anchored component of plasma membrane; F:polysaccharide binding
[Aligned, MAPPED, ANNOTATED]	TRIAE_CS42_3DL_TGACv1_250163_AA0863410	-1.3154	beta 1,3 glucanase [Zea mays parviglumis]	P:GO:0005975; F:GO:0042973; C:GO:0046658; F:GO:0030247	P:carbohydrate metabolic process; F:glucan endo-1,3-beta-D-glucosidase activity; C:anchored component of plasma membrane; F:polysaccharide binding
[Aligned, MAPPED, ANNOTATED]	TRIAE_CS42_2DL_TGACv1_159903_AA0544110	1.15304	Beta- insoluble isoenzyme 7	P:GO:0005975; C:GO:0005618; C:GO:0048046; F:GO:0033949; F:GO:0004575	P:carbohydrate metabolic process; C:cell wall; C:apoplast; F:fructan beta-(2,6)-fructosidase activity; F:sucrose alpha-glucosidase activity
[Aligned, MAPPED, ANNOTATED]	TRIAE_CS42_5BL_TGACv1_404654_AA1307470	inf*	beta purothionin [Triticum monococcum aegilopoides]	P:GO:0006952	P:defense response
[Aligned, MAPPED, ANNOTATED]	TRIAE_CS42_4BL_TGACv1_320641_AA1045350	1.40298	beta-amylase [Zea mays]	C:GO:0005634; F:GO:0016161; C:GO:0005829; P:GO:0005983; C:GO:0009536	C:nucleus; F:beta-amylase activity; C:cytosol; P:starch catabolic process; C:plastid
[Aligned, MAPPED, ANNOTATED]	TRIAE_CS42_4DL_TGACv1_342613_AA1118080	2.92663	beta-amylase [Zea mays]	C:GO:0005634; F:GO:0016161; C:GO:0005829; P:GO:0005983; C:GO:0009536	C:nucleus; F:beta-amylase activity; C:cytosol; P:starch catabolic process; C:plastid
[Aligned, MAPPED, ANNOTATED]	TRIAE_CS42_5AL_TGACv1_376467_AA1237310	1.86168	beta-amylase [Zea mays]	C:GO:0005634; F:GO:0016161; C:GO:0005829; P:GO:0005983; C:GO:0009536	C:nucleus; F:beta-amylase activity; C:cytosol; P:starch catabolic process; C:plastid
[Aligned, MAPPED, ANNOTATED]	TRIAE_CS42_7BS_TGACv1_592336_AA1935860	1.08179	beta-amyrin synthase	F:GO:0016866; C:GO:0016021	F:intramolecular transferase activity; C:integral component of membrane
[Aligned, MAPPED, ANNOTATED]	TRIAE_CS42_7DS_TGACv1_622835_AA2046010	1.03839	beta-amyrin synthase	F:GO:0016866; C:GO:0016021	F:intramolecular transferase activity; C:integral component of membrane
[Aligned, MAPPED, ANNOTATED]	TRIAE_CS42_4AS_TGACv1_306990_AA1015860	-2.31585	beta-D-xylosidase [Oryza sativa Japonica Group]	P:GO:0045493; F:GO:0009044; C:GO:0016021; F:GO:0046556; P:GO:0031222; C:GO:0009505	P:xylan catabolic process; F:xylan 1,4-beta-xylosidase activity; C:integral component of membrane; F:alpha-L-arabinofuranosidase activity; P:arabinan catabolic process; C:plant-type cell wall
[Aligned, MAPPED, ANNOTATED]	TRIAE_CS42_4BL_TGACv1_320384_AA1037370	-3.36278	beta-D-xylosidase [Oryza sativa Japonica Group]	P:GO:0045493; F:GO:0009044; C:GO:0016021; F:GO:0046556; P:GO:0031222; C:GO:0009505	P:xylan catabolic process; F:xylan 1,4-beta-xylosidase activity; C:integral component of membrane; F:alpha-L-arabinofuranosidase activity; P:arabinan catabolic process; C:plant-type cell wall
[Aligned, MAPPED, ANNOTATED]	TRIAE_CS42_4DL_TGACv1_343889_AA1141110	-2.46172	beta-D-xylosidase [Oryza sativa Japonica Group]	P:GO:0045493; F:GO:0009044; C:GO:0016021; F:GO:0046556; P:GO:0031222; C:GO:0009505	P:xylan catabolic process; F:xylan 1,4-beta-xylosidase activity; C:integral component of membrane; F:alpha-L-arabinofuranosidase activity; P:arabinan catabolic process; C:plant-type cell wall
[Aligned, MAPPED, ANNOTATED]	TRIAE_CS42_4DL_TGACv1_342467_AA1114210	-2.14963	beta-expansin 1a precursor	C:GO:0005618; C:GO:0016020; P:GO:0071555; C:GO:0005576; P:GO:0019953	C:cell wall; C:membrane; P:cell wall organization; C:extracellular region; P:sexual reproduction
[Aligned, MAPPED, ANNOTATED]	TRIAE_CS42_5AL_TGACv1_373992_AA1186910	-2.27977	beta-expansin 1a precursor	C:GO:0005618; C:GO:0016020; P:GO:0071555; C:GO:0005576; P:GO:0019953	C:cell wall; C:membrane; P:cell wall organization; C:extracellular region; P:sexual reproduction
[Aligned, MAPPED, ANNOTATED]	TRIAE_CS42_6AS_TGACv1_486383_AA1560850	2.43541	Beta-fructofuranosidase 1	P:GO:0005975; C:GO:0016021; F:GO:0004575; F:GO:0016740	P:carbohydrate metabolic process; C:integral component of membrane; F:sucrose alpha-glucosidase activity; F:transferase activity
[Aligned, MAPPED, ANNOTATED]	TRIAE_CS42_6BS_TGACv1_513852_AA1650710	3.38132	Beta-fructofuranosidase 1	P:GO:0005975; C:GO:0016021; F:GO:0004575; F:GO:0016740	P:carbohydrate metabolic process; C:integral component of membrane; F:sucrose alpha-glucosidase activity; F:transferase activity
[Aligned, MAPPED, ANNOTATED]	TGACv1_scaffold_513852_6BS:111867-112676	2.39729	Beta-fructofuranosidase 1	P:GO:0005975; C:GO:0016021; F:GO:0004575; F:GO:0016740	P:carbohydrate metabolic process; C:integral component of membrane; F:sucrose alpha-glucosidase activity; F:transferase activity
[Aligned, MAPPED, ANNOTATED]	TRIAE_CS42_6DS_TGACv1_542882_AA1732120	3.47971	Beta-fructofuranosidase 1	P:GO:0005975; C:GO:0016021; F:GO:0004575; F:GO:0016740	P:carbohydrate metabolic process; C:integral component of membrane; F:sucrose alpha-glucosidase activity; F:transferase activity
[Aligned, MAPPED, ANNOTATED]	TGACv1_scaffold_542882_6DS:39495-42599	2.25913	Beta-fructofuranosidase 1	P:GO:0005975; C:GO:0016021; F:GO:0004575; F:GO:0016740	P:carbohydrate metabolic process; C:integral component of membrane; F:sucrose alpha-glucosidase activity; F:transferase activity
[Aligned, MAPPED, ANNOTATED]	TRIAE_CS42_6DS_TGACv1_542882_AA1732150	2.50363	Beta-fructofuranosidase 1	P:GO:0005975; C:GO:0016021; F:GO:0004575; F:GO:0016740	P:carbohydrate metabolic process; C:integral component of membrane; F:sucrose alpha-glucosidase activity; F:transferase activity
[Aligned, MAPPED, ANNOTATED]	GLU1B	3.65566	beta-glucosidase [Triticum aestivum]	C:GO:0009570; P:GO:0005975; F:GO:0042802; F:GO:0008422; P:GO:0006952; F:GO:0102483	C:chloroplast stroma; P:carbohydrate metabolic process; F:identical protein binding; F:beta-glucosidase activity; P:defense response; F:scopolin beta-glucosidase activity
[Aligned, MAPPED, ANNOTATED]	TRIAE_CS42_2BL_TGACv1_129561_AA0388630	1.86252	beta-glucosidase [Triticum aestivum]	C:GO:0009570; P:GO:0005975; F:GO:0005515; F:GO:0008422; P:GO:0006952; F:GO:0102483	C:chloroplast stroma; P:carbohydrate metabolic process; F:protein binding; F:beta-glucosidase activity; P:defense response; F:scopolin beta-glucosidase activity
[Aligned, MAPPED, ANNOTATED]	TRIAE_CS42_2BL_TGACv1_130794_AA0418050	3.57997	beta-glucosidase [Triticum aestivum]	P:GO:0005975; C:GO:0009507; F:GO:0042802; F:GO:0008422; F:GO:0102483	P:carbohydrate metabolic process; C:chloroplast; F:identical protein binding; F:beta-glucosidase activity; F:scopolin beta-glucosidase activity
[Aligned, MAPPED, ANNOTATED]	TRIAE_CS42_2DL_TGACv1_157992_AA0505150	-1.38979	Beta-glucosidase 16	P:GO:0005975; F:GO:0008422; P:GO:1901657; F:GO:0102483	P:carbohydrate metabolic process; F:beta-glucosidase activity; P:glycosyl compound metabolic process; F:scopolin beta-glucosidase activity
[Aligned, MAPPED, ANNOTATED]	TRIAE_CS42_2DL_TGACv1_160035_AA0545840	1.12946	Beta-glucosidase 16	P:GO:0005975; F:GO:0008422; P:GO:1901657; C:GO:0009536; F:GO:0102483	P:carbohydrate metabolic process; F:beta-glucosidase activity; P:glycosyl compound metabolic process; C:plastid; F:scopolin beta-glucosidase activity
[Aligned, MAPPED, ANNOTATED]	TRIAE_CS42_3B_TGACv1_223344_AA0780610	-1.27287	Beta-glucosidase 5	P:GO:0005975; F:GO:0008422; P:GO:1901657; F:GO:0102483	P:carbohydrate metabolic process; F:beta-glucosidase activity; P:glycosyl compound metabolic process; F:scopolin beta-glucosidase activity
[Aligned, MAPPED, ANNOTATED]	TRIAE_CS42_7AS_TGACv1_571998_AA1851040	-3.33294	beta-glucosidase isozyme 2 precursor [Oryza sativa Japonica Group]	P:GO:0005975; C:GO:0005739; F:GO:0008422; P:GO:1901657; F:GO:0102483	P:carbohydrate metabolic process; C:mitochondrion; F:beta-glucosidase activity; P:glycosyl compound metabolic process; F:scopolin beta-glucosidase activity
[Aligned, MAPPED, ANNOTATED]	TRIAE_CS42_7BS_TGACv1_593183_AA1949130	-3.50398	beta-glucosidase isozyme 2 precursor [Oryza sativa Japonica Group]	P:GO:0005975; C:GO:0005739; F:GO:0008422; P:GO:1901657; F:GO:0102483	P:carbohydrate metabolic process; C:mitochondrion; F:beta-glucosidase activity; P:glycosyl compound metabolic process; F:scopolin beta-glucosidase activity
[Aligned, MAPPED, ANNOTATED]	TRIAE_CS42_2AL_TGACv1_093116_AA0272350	1.0076	betaine aldehyde dehydrogenase	C:GO:0005777; F:GO:0033737; F:GO:0008802; P:GO:0019285; P:GO:0071454; F:GO:0019145; P:GO:0055114	C:peroxisome; F:1-pyrroline dehydrogenase activity; F:betaine-aldehyde dehydrogenase activity; P:glycine betaine biosynthetic process from choline; P:cellular response to anoxia; F:aminobutyraldehyde dehydrogenase activity; P:oxidation-reduction process
[Aligned, MAPPED, ANNOTATED]	TRIAE_CS42_2BL_TGACv1_129364_AA0380480	1.05955	betaine aldehyde dehydrogenase	C:GO:0005777; F:GO:0033737; F:GO:0008802; P:GO:0019285; P:GO:0071454; F:GO:0019145; P:GO:0055114	C:peroxisome; F:1-pyrroline dehydrogenase activity; F:betaine-aldehyde dehydrogenase activity; P:glycine betaine biosynthetic process from choline; P:cellular response to anoxia; F:aminobutyraldehyde dehydrogenase activity; P:oxidation-reduction process
[Aligned, MAPPED, ANNOTATED]	TRIAE_CS42_2DL_TGACv1_158317_AA0515430	1.23535	betaine aldehyde dehydrogenase	C:GO:0005777; F:GO:0033737; F:GO:0008802; P:GO:0019285; P:GO:0071454; F:GO:0019145; P:GO:0055114	C:peroxisome; F:1-pyrroline dehydrogenase activity; F:betaine-aldehyde dehydrogenase activity; P:glycine betaine biosynthetic process from choline; P:cellular response to anoxia; F:aminobutyraldehyde dehydrogenase activity; P:oxidation-reduction process
[Aligned, MAPPED, ANNOTATED]	TRIAE_CS42_6BL_TGACv1_499647_AA1588160	1.02508	betaine aldehyde dehydrogenase	F:GO:0000166; C:GO:0005777; F:GO:0033737; F:GO:0008802; P:GO:0019285; P:GO:0071454; F:GO:0019145; P:GO:0055114	F:nucleotide binding; C:peroxisome; F:1-pyrroline dehydrogenase activity; F:betaine-aldehyde dehydrogenase activity; P:glycine betaine biosynthetic process from choline; P:cellular response to anoxia; F:aminobutyraldehyde dehydrogenase activity; P:oxidation-reduction process
[Aligned, MAPPED, ANNOTATED]	TRIAE_CS42_7AS_TGACv1_571875_AA1850490	-1.3045	BHLH transcription factor [Zea mays]	C:GO:0005634; F:GO:0046983	C:nucleus; F:protein dimerization activity
[Aligned, MAPPED, ANNOTATED]	TRIAE_CS42_7AS_TGACv1_569456_AA1816460	2.59021	bidirectional sugar transporter SWEET14-like	C:GO:0005887; P:GO:0008643; F:GO:0051119	C:integral component of plasma membrane; P:carbohydrate transport; F:sugar transmembrane transporter activity
[Aligned, MAPPED, ANNOTATED]	TRIAE_CS42_7BS_TGACv1_591792_AA1921290	3.25083	bidirectional sugar transporter SWEET14-like	C:GO:0005887; P:GO:0034219; F:GO:0051119	C:integral component of plasma membrane; P:carbohydrate transmembrane transport; F:sugar transmembrane transporter activity
[Aligned, MAPPED, ANNOTATED]	TRIAE_CS42_4AS_TGACv1_308212_AA1026690	1.96129	bidirectional sugar transporter SWEET16 [Brachypodium distachyon]	C:GO:0005887; P:GO:0034219; F:GO:0051119	C:integral component of plasma membrane; P:carbohydrate transmembrane transport; F:sugar transmembrane transporter activity
[Aligned, MAPPED, ANNOTATED]	TRIAE_CS42_6DS_TGACv1_542674_AA1727150	1.45542	bidirectional sugar transporter SWEET2a-like	F:GO:0003676; C:GO:0005887; F:GO:0008270; P:GO:0034219; F:GO:0051119	F:nucleic acid binding; C:integral component of plasma membrane; F:zinc ion binding; P:carbohydrate transmembrane transport; F:sugar transmembrane transporter activity
[Aligned, MAPPED, ANNOTATED]	TRIAE_CS42_U_TGACv1_641663_AA2100810	1.1178	bidirectional sugar transporter SWEET2a-like	F:GO:0003676; C:GO:0005887; F:GO:0008270; P:GO:0034219; F:GO:0051119	F:nucleic acid binding; C:integral component of plasma membrane; F:zinc ion binding; P:carbohydrate transmembrane transport; F:sugar transmembrane transporter activity
[Aligned, MAPPED, ANNOTATED]	TRIAE_CS42_U_TGACv1_641432_AA2094970	-1.0696	Bifunctional aspartokinase homoserine dehydrogenase chloroplastic	P:GO:0009086; F:GO:0004072; P:GO:0009089; P:GO:0009088; F:GO:0004412; F:GO:0005524; P:GO:0006418; C:GO:0009507; F:GO:0004812; F:GO:0050661; P:GO:0055114; P:GO:0016310; F:GO:0016597	P:methionine biosynthetic process; F:aspartate kinase activity; P:lysine biosynthetic process via diaminopimelate; P:threonine biosynthetic process; F:homoserine dehydrogenase activity; F:ATP binding; P:tRNA aminoacylation for protein translation; C:chloroplast; F:aminoacyl-tRNA ligase activity; F:NADP binding; P:oxidation-reduction process; P:phosphorylation; F:amino acid binding
[Aligned, MAPPED, ANNOTATED]	TRIAE_CS42_5BL_TGACv1_405898_AA1337240	-3.76855	Bifunctional dihydroflavonol 4-reductase flavanone 4-reductase	F:GO:0050662; F:GO:0003824	F:coenzyme binding; F:catalytic activity
[Aligned, MAPPED, ANNOTATED]	TRIAE_CS42_7BS_TGACv1_591912_AA1925430	2.3909	Bifunctional dihydroflavonol 4-reductase flavanone 4-reductase	F:GO:0050662; P:GO:0055114; F:GO:0016621	F:coenzyme binding; P:oxidation-reduction process; F:cinnamoyl-CoA reductase activity
[Aligned, MAPPED, ANNOTATED]	TRIAE_CS42_4AL_TGACv1_289882_AA0978280	2.24948	bifunctional epoxide hydrolase 2-like	F:GO:0016787	F:hydrolase activity
[Aligned, MAPPED, ANNOTATED]	TRIAE_CS42_7AS_TGACv1_570557_AA1837610	3.41119	bifunctional epoxide hydrolase 2-like	F:GO:0016787	F:hydrolase activity
[Aligned, MAPPED, ANNOTATED]	TRIAE_CS42_7DL_TGACv1_602799_AA1968940	inf*	Bifunctional monodehydroascorbate reductase and carbonic anhydrase nectarin-3	F:GO:0008270; F:GO:0004089; P:GO:0006730	F:zinc ion binding; F:carbonate dehydratase activity; P:one-carbon metabolic process
[Aligned, MAPPED, ANNOTATED]	TRIAE_CS42_3AL_TGACv1_194038_AA0625130	-1.70047	bifunctional riboflavin kinase FMN phosphatase-like	P:GO:0009231; F:GO:0008531; P:GO:0016310; F:GO:0016787	P:riboflavin biosynthetic process; F:riboflavin kinase activity; P:phosphorylation; F:hydrolase activity
[Aligned, MAPPED, ANNOTATED]	TRIAE_CS42_5AL_TGACv1_374818_AA1209560	1.68702	binding [Zea mays]	F:GO:0051087	F:chaperone binding
[Aligned, MAPPED, ANNOTATED]	TRIAE_CS42_7AS_TGACv1_569335_AA1813710	-1.0723	binding [Zea mays]	F:GO:0051087; P:GO:0006915	F:chaperone binding; P:apoptotic process
[Aligned, MAPPED, ANNOTATED]	TRIAE_CS42_7BS_TGACv1_592627_AA1941750	1.39837	binding [Zea mays]	F:GO:0051087	F:chaperone binding
[Aligned, MAPPED, ANNOTATED]	TRIAE_CS42_1AL_TGACv1_002758_AA0044930	1.06948	binding isoform X1 [Zea mays]	F:GO:0008270; F:GO:0016874	F:zinc ion binding; F:ligase activity
[Aligned, MAPPED, ANNOTATED]	TRIAE_CS42_6BL_TGACv1_499809_AA1592210	1.25189	blue copper -like	F:GO:0009055; C:GO:0016021; C:GO:0046658	F:electron carrier activity; C:integral component of membrane; C:anchored component of plasma membrane
[Aligned, MAPPED, ANNOTATED]	TRIAE_CS42_6DL_TGACv1_526489_AA1685150	1.04008	blue copper -like	F:GO:0009055; C:GO:0016021; C:GO:0046658	F:electron carrier activity; C:integral component of membrane; C:anchored component of plasma membrane
[Aligned, MAPPED, ANNOTATED]	TRIAE_CS42_7DS_TGACv1_625005_AA2064210	1.15751	blue copper -like	F:GO:0009055; C:GO:0016021; C:GO:0046658	F:electron carrier activity; C:integral component of membrane; C:anchored component of plasma membrane
[Aligned, MAPPED, ANNOTATED]	TRIAE_CS42_5AS_TGACv1_393076_AA1268080	-1.49419	boron transporter	C:GO:0005887; P:GO:0051453; P:GO:0098656; F:GO:0005452; F:GO:0046715; P:GO:0010036; P:GO:0046713	C:integral component of plasma membrane; P:regulation of intracellular pH; P:anion transmembrane transport; F:inorganic anion exchanger activity; F:borate transmembrane transporter activity; P:response to boron-containing substance; P:borate transport
[Aligned, MAPPED, ANNOTATED]	TRIAE_CS42_5DS_TGACv1_456589_AA1474660	-2.64811	boron transporter	C:GO:0005887; P:GO:0051453; P:GO:0098656; F:GO:0005452; F:GO:0046715; P:GO:0010036; P:GO:0046713	C:integral component of plasma membrane; P:regulation of intracellular pH; P:anion transmembrane transport; F:inorganic anion exchanger activity; F:borate transmembrane transporter activity; P:response to boron-containing substance; P:borate transport
[Aligned, MAPPED, ANNOTATED]	TRIAE_CS42_1DS_TGACv1_080617_AA0251090	#NAME?*	Bowman-Birk type trypsin inhibitor	F:GO:0004867; P:GO:0010951; C:GO:0005576	F:serine-type endopeptidase inhibitor activity; P:negative regulation of endopeptidase activity; C:extracellular region
[Aligned, MAPPED, ANNOTATED]	TRIAE_CS42_3AS_TGACv1_211110_AA0685170	2.76596	Bowman-Birk type trypsin inhibitor	F:GO:0004867; P:GO:0010951; C:GO:0005576	F:serine-type endopeptidase inhibitor activity; P:negative regulation of endopeptidase activity; C:extracellular region
[Aligned, MAPPED, ANNOTATED]	TRIAE_CS42_3AS_TGACv1_212035_AA0696960	2.54582	Bowman-Birk type trypsin inhibitor	F:GO:0004867; P:GO:0010951; C:GO:0005576	F:serine-type endopeptidase inhibitor activity; P:negative regulation of endopeptidase activity; C:extracellular region
[Aligned, MAPPED, ANNOTATED]	TRIAE_CS42_3AS_TGACv1_212619_AA0702120	inf*	Bowman-Birk type trypsin inhibitor	F:GO:0004867; P:GO:0010951; C:GO:0005576	F:serine-type endopeptidase inhibitor activity; P:negative regulation of endopeptidase activity; C:extracellular region
[Aligned, MAPPED, ANNOTATED]	TRIAE_CS42_3AS_TGACv1_212619_AA0702130	2.18222	Bowman-Birk type trypsin inhibitor	F:GO:0004867; P:GO:0010951; C:GO:0005576	F:serine-type endopeptidase inhibitor activity; P:negative regulation of endopeptidase activity; C:extracellular region
[Aligned, MAPPED, ANNOTATED]	TRIAE_CS42_3B_TGACv1_220651_AA0713900	1.76477	Bowman-Birk type trypsin inhibitor	F:GO:0004867; P:GO:0010951; C:GO:0005576	F:serine-type endopeptidase inhibitor activity; P:negative regulation of endopeptidase activity; C:extracellular region
[Aligned, MAPPED, ANNOTATED]	TRIAE_CS42_3B_TGACv1_222519_AA0766290	1.42612	Bowman-Birk type trypsin inhibitor	F:GO:0004867; P:GO:0010951; C:GO:0005576	F:serine-type endopeptidase inhibitor activity; P:negative regulation of endopeptidase activity; C:extracellular region
[Aligned, MAPPED, ANNOTATED]	TRIAE_CS42_3DS_TGACv1_274198_AA0935000	4.06283	Bowman-Birk type trypsin inhibitor	F:GO:0004867; P:GO:0010951; C:GO:0005576	F:serine-type endopeptidase inhibitor activity; P:negative regulation of endopeptidase activity; C:extracellular region
[Aligned, MAPPED, ANNOTATED]	TRIAE_CS42_U_TGACv1_642989_AA2125680	2.61735	Bowman-Birk type trypsin inhibitor	F:GO:0004867; P:GO:0010951; C:GO:0005576	F:serine-type endopeptidase inhibitor activity; P:negative regulation of endopeptidase activity; C:extracellular region
[Aligned, MAPPED, ANNOTATED]	TRIAE_CS42_1AS_TGACv1_019137_AA0061450	1.52495	Bowman-Birk type trypsin inhibitor [Zea mays]	F:GO:0004867; P:GO:0010951; C:GO:0005576	F:serine-type endopeptidase inhibitor activity; P:negative regulation of endopeptidase activity; C:extracellular region
[Aligned, MAPPED, ANNOTATED]	TRIAE_CS42_1AL_TGACv1_000490_AA0013350	2.30535	Bowman-Birk type wound-induced protease inhibitor [Triticum dicoccoides]	F:GO:0004867; P:GO:0010951; C:GO:0005576	F:serine-type endopeptidase inhibitor activity; P:negative regulation of endopeptidase activity; C:extracellular region
[Aligned, MAPPED, ANNOTATED]	TRIAE_CS42_1AL_TGACv1_000490_AA0013360	3.56538	Bowman-Birk type wound-induced protease inhibitor [Triticum dicoccoides]	F:GO:0004867; P:GO:0010951; C:GO:0005576	F:serine-type endopeptidase inhibitor activity; P:negative regulation of endopeptidase activity; C:extracellular region
[Aligned, MAPPED, ANNOTATED]	TRIAE_CS42_1AL_TGACv1_000490_AA0013370	3.05197	Bowman-Birk type wound-induced protease inhibitor [Triticum dicoccoides]	F:GO:0004867; P:GO:0006508; P:GO:0010951; F:GO:0008233; C:GO:0005576	F:serine-type endopeptidase inhibitor activity; P:proteolysis; P:negative regulation of endopeptidase activity; F:peptidase activity; C:extracellular region
[Aligned, MAPPED, ANNOTATED]	TRIAE_CS42_1BL_TGACv1_031247_AA0110320	1.52461	Bowman-Birk type wound-induced protease inhibitor [Triticum dicoccoides]	F:GO:0004867; P:GO:0006508; P:GO:0010951; F:GO:0008233; C:GO:0005576	F:serine-type endopeptidase inhibitor activity; P:proteolysis; P:negative regulation of endopeptidase activity; F:peptidase activity; C:extracellular region
[Aligned, MAPPED, ANNOTATED]	TRIAE_CS42_1BL_TGACv1_031247_AA0110330	2.73022	Bowman-Birk type wound-induced protease inhibitor [Triticum dicoccoides]	F:GO:0004867; P:GO:0010951; C:GO:0005576	F:serine-type endopeptidase inhibitor activity; P:negative regulation of endopeptidase activity; C:extracellular region
[Aligned, MAPPED, ANNOTATED]	TRIAE_CS42_1BL_TGACv1_031247_AA0110350	2.54214	Bowman-Birk type wound-induced protease inhibitor [Triticum dicoccoides]	F:GO:0004867; P:GO:0006508; P:GO:0010951; F:GO:0008233; C:GO:0005576	F:serine-type endopeptidase inhibitor activity; P:proteolysis; P:negative regulation of endopeptidase activity; F:peptidase activity; C:extracellular region
[Aligned, MAPPED, ANNOTATED]	TRIAE_CS42_1DL_TGACv1_061550_AA0198510	3.30838	Bowman-Birk type wound-induced protease inhibitor [Triticum dicoccoides]	F:GO:0004867; P:GO:0006508; P:GO:0010951; F:GO:0008233; C:GO:0005576	F:serine-type endopeptidase inhibitor activity; P:proteolysis; P:negative regulation of endopeptidase activity; F:peptidase activity; C:extracellular region
[Aligned, MAPPED, ANNOTATED]	TRIAE_CS42_1DL_TGACv1_061550_AA0198540	3.3608	Bowman-Birk type wound-induced protease inhibitor [Triticum dicoccoides]	F:GO:0004867; P:GO:0010951; C:GO:0005576	F:serine-type endopeptidase inhibitor activity; P:negative regulation of endopeptidase activity; C:extracellular region
[Aligned, MAPPED, ANNOTATED]	TRIAE_CS42_1DL_TGACv1_061550_AA0198510	3.39644	Bowman-Birk type wound-induced protease inhibitor [Triticum dicoccoides]	F:GO:0004867; F:GO:0008270; P:GO:0006508; P:GO:0006355; P:GO:0010951; F:GO:0008233; C:GO:0005576	F:serine-type endopeptidase inhibitor activity; F:zinc ion binding; P:proteolysis; P:regulation of transcription, DNA-templated; P:negative regulation of endopeptidase activity; F:peptidase activity; C:extracellular region
[Aligned, MAPPED, ANNOTATED]	TRIAE_CS42_1DL_TGACv1_062449_AA0214640	inf*	Bowman-Birk type wound-induced protease inhibitor [Triticum dicoccoides]	F:GO:0004867; P:GO:0010951; C:GO:0005576	F:serine-type endopeptidase inhibitor activity; P:negative regulation of endopeptidase activity; C:extracellular region
[Aligned, MAPPED, ANNOTATED]	TRIAE_CS42_1DL_TGACv1_064128_AA0232730	1.91424	Bowman-Birk type wound-induced protease inhibitor [Triticum dicoccoides]	F:GO:0004867; P:GO:0010951; C:GO:0005576	F:serine-type endopeptidase inhibitor activity; P:negative regulation of endopeptidase activity; C:extracellular region
[Aligned, MAPPED, ANNOTATED]	TRIAE_CS42_4DL_TGACv1_342400_AA1112600	3.08932	branched-chain-amino-acid aminotransferase chloroplastic-like	F:GO:0052654; F:GO:0052655; P:GO:0009081; F:GO:0052656	F:L-leucine transaminase activity; F:L-valine transaminase activity; P:branched-chain amino acid metabolic process; F:L-isoleucine transaminase activity
[Aligned, MAPPED, ANNOTATED]	TRIAE_CS42_7AS_TGACv1_569705_AA1822230	4.25042	brittle- chloroplastic amyloplastic	P:GO:0055085; F:GO:0003735; C:GO:0016021; P:GO:0006412	P:transmembrane transport; F:structural constituent of ribosome; C:integral component of membrane; P:translation
[Aligned, MAPPED, ANNOTATED]	TRIAE_CS42_7DS_TGACv1_622755_AA2044830	3.20298	brittle- chloroplastic amyloplastic	P:GO:0055085; F:GO:0003735; C:GO:0016021; P:GO:0006412	P:transmembrane transport; F:structural constituent of ribosome; C:integral component of membrane; P:translation
[Aligned, MAPPED, ANNOTATED]	TRIAE_CS42_3B_TGACv1_220718_AA0716570	-1.92871	BTB POZ and TAZ domain-containing 1-like	C:GO:0005634; F:GO:0004402; F:GO:0008270; F:GO:0003712; P:GO:0006355; P:GO:0016573	C:nucleus; F:histone acetyltransferase activity; F:zinc ion binding; F:transcription cofactor activity; P:regulation of transcription, DNA-templated; P:histone acetylation
[Aligned, MAPPED, ANNOTATED]	TRIAE_CS42_3DL_TGACv1_250816_AA0873610	-1.60763	BTB POZ and TAZ domain-containing 1-like	C:GO:0005634; F:GO:0004402; F:GO:0008270; F:GO:0003712; P:GO:0006355; P:GO:0016573	C:nucleus; F:histone acetyltransferase activity; F:zinc ion binding; F:transcription cofactor activity; P:regulation of transcription, DNA-templated; P:histone acetylation
[Aligned]	TRIAE_CS42_5AL_TGACv1_374048_AA1188790	-1.26005	BTB POZ domain-containing At5g47800 isoform X1 [Brachypodium distachyon]
[Aligned]	TRIAE_CS42_5DL_TGACv1_437096_AA1465120	-1.11353	BTB POZ domain-containing At5g47800 isoform X1 [Brachypodium distachyon]
[Aligned, MAPPED, ANNOTATED]	TRIAE_CS42_3AL_TGACv1_196498_AA0660880	1.61094	BURP domain-containing 3-like	C:GO:0005802; C:GO:0005768	C:trans-Golgi network; C:endosome
[Aligned, MAPPED, ANNOTATED]	TGACv1_scaffold_222797_3B:26662-29460	1.4733	BURP domain-containing 3-like	C:GO:0005802; C:GO:0005768	C:trans-Golgi network; C:endosome
[Aligned, MAPPED, ANNOTATED]	TRIAE_CS42_3DL_TGACv1_251962_AA0886530	1.63715	BURP domain-containing 3-like	C:GO:0005802; C:GO:0005768	C:trans-Golgi network; C:endosome
[Aligned, MAPPED, ANNOTATED]	TRIAE_CS42_4DL_TGACv1_343378_AA1133810	1.0077	butyrate-- ligase peroxisomal-like	P:GO:0008152; F:GO:0016874	P:metabolic process; F:ligase activity
[Aligned, MAPPED, ANNOTATED]	TRIAE_CS42_1BL_TGACv1_032488_AA0130420	-1.35142	bZIP transcription factor superfamily [Zea mays]	F:GO:0003700; P:GO:0006351; P:GO:0006355; F:GO:0043565	F:transcription factor activity, sequence-specific DNA binding; P:transcription, DNA-templated; P:regulation of transcription, DNA-templated; F:sequence-specific DNA binding
[Aligned]	TRIAE_CS42_4BS_TGACv1_330275_AA1106870	2.55093	bzip-like transcription factor [Oryza sativa Japonica Group]
[Aligned, MAPPED, ANNOTATED]	TRIAE_CS42_2AS_TGACv1_112669_AA0343080	-1.47667	BZR1 homolog 1-like	C:GO:0005634; F:GO:0003677; F:GO:0003700; F:GO:0005515; C:GO:0005737; P:GO:0006351; P:GO:0006355; P:GO:0009742; P:GO:0040008	C:nucleus; F:DNA binding; F:transcription factor activity, sequence-specific DNA binding; F:protein binding; C:cytoplasm; P:transcription, DNA-templated; P:regulation of transcription, DNA-templated; P:brassinosteroid mediated signaling pathway; P:regulation of growth
[Aligned, MAPPED, ANNOTATED]	TRIAE_CS42_2BS_TGACv1_145881_AA0447930	-1.11898	BZR1 homolog 1-like	C:GO:0005634; F:GO:0003677; F:GO:0003700; F:GO:0005515; C:GO:0005737; P:GO:0006351; P:GO:0006355; P:GO:0009742; P:GO:0040008	C:nucleus; F:DNA binding; F:transcription factor activity, sequence-specific DNA binding; F:protein binding; C:cytoplasm; P:transcription, DNA-templated; P:regulation of transcription, DNA-templated; P:brassinosteroid mediated signaling pathway; P:regulation of growth
[Aligned, MAPPED, ANNOTATED]	TRIAE_CS42_7BS_TGACv1_592375_AA1936890	-1.24565	C2 and GRAM domain-containing At1g03370-like	F:GO:0016874	F:ligase activity
[Aligned, MAPPED, ANNOTATED]	TRIAE_CS42_6BL_TGACv1_500545_AA1606260	1.31518	cadmium tolerance factor	C:GO:0016021	C:integral component of membrane
[Aligned, MAPPED, ANNOTATED]	TRIAE_CS42_6DL_TGACv1_526732_AA1690880	1.25071	cadmium tolerance factor	C:GO:0016021	C:integral component of membrane
[Aligned, MAPPED, ANNOTATED]	TRIAE_CS42_6DL_TGACv1_526732_AA1690800	1.11677	cadmium tolerance factor	C:GO:0016021	C:integral component of membrane
[Aligned, MAPPED, ANNOTATED]	TRIAE_CS42_6DL_TGACv1_526732_AA1690810	1.45828	cadmium tolerance factor	C:GO:0016021	C:integral component of membrane
[Aligned, MAPPED, ANNOTATED]	TRIAE_CS42_U_TGACv1_641354_AA2092860	1.25178	cadmium tolerance factor	C:GO:0016021	C:integral component of membrane
[Aligned, MAPPED, ANNOTATED]	TRIAE_CS42_3AL_TGACv1_195106_AA0644860	1.55315	caffeic acid O-methyltransferase	F:GO:0016206; P:GO:0009809; P:GO:0009611; F:GO:0046983; P:GO:0009751; P:GO:0042542; P:GO:0009813; P:GO:0009723; P:GO:0032259	F:catechol O-methyltransferase activity; P:lignin biosynthetic process; P:response to wounding; F:protein dimerization activity; P:response to salicylic acid; P:response to hydrogen peroxide; P:flavonoid biosynthetic process; P:response to ethylene; P:methylation
[Aligned, MAPPED, ANNOTATED]	TRIAE_CS42_3B_TGACv1_220646_AA0713590	1.85569	caffeic acid O-methyltransferase	F:GO:0016206; P:GO:0009809; P:GO:0009611; F:GO:0046983; P:GO:0009751; P:GO:0042542; P:GO:0009813; P:GO:0009723; P:GO:0032259	F:catechol O-methyltransferase activity; P:lignin biosynthetic process; P:response to wounding; F:protein dimerization activity; P:response to salicylic acid; P:response to hydrogen peroxide; P:flavonoid biosynthetic process; P:response to ethylene; P:methylation
[Aligned, MAPPED, ANNOTATED]	TRIAE_CS42_3DL_TGACv1_249256_AA0843350	1.55253	caffeic acid O-methyltransferase	F:GO:0016206; P:GO:0009809; P:GO:0009611; F:GO:0046983; P:GO:0009751; P:GO:0042542; P:GO:0009813; P:GO:0009723; P:GO:0032259	F:catechol O-methyltransferase activity; P:lignin biosynthetic process; P:response to wounding; F:protein dimerization activity; P:response to salicylic acid; P:response to hydrogen peroxide; P:flavonoid biosynthetic process; P:response to ethylene; P:methylation
[Aligned, MAPPED, ANNOTATED]	OMT1	1.31857	caffeic acid O-methyltransferase	F:GO:0016206; F:GO:0047763; P:GO:0009809; P:GO:0009611; C:GO:0005829; F:GO:0046983; P:GO:0009751; P:GO:0042542; P:GO:0009813; P:GO:0009723; P:GO:0032259	F:catechol O-methyltransferase activity; F:caffeate O-methyltransferase activity; P:lignin biosynthetic process; P:response to wounding; C:cytosol; F:protein dimerization activity; P:response to salicylic acid; P:response to hydrogen peroxide; P:flavonoid biosynthetic process; P:response to ethylene; P:methylation
[Aligned, MAPPED, ANNOTATED]	TRIAE_CS42_7DL_TGACv1_603606_AA1986230	1.27759	caffeic acid O-methyltransferase	F:GO:0016206; F:GO:0047763; P:GO:0009809; P:GO:0009611; C:GO:0005829; F:GO:0046983; P:GO:0009751; P:GO:0042542; P:GO:0009813; P:GO:0009723; P:GO:0032259	F:catechol O-methyltransferase activity; F:caffeate O-methyltransferase activity; P:lignin biosynthetic process; P:response to wounding; C:cytosol; F:protein dimerization activity; P:response to salicylic acid; P:response to hydrogen peroxide; P:flavonoid biosynthetic process; P:response to ethylene; P:methylation
[Aligned, MAPPED, ANNOTATED]	TRIAE_CS42_7AS_TGACv1_571456_AA1847810	1.39451	caffeoyl- 3-O-methyltransferase 1 [Zea mays]	P:GO:0009805; F:GO:0042409; F:GO:0046872; P:GO:0009809; P:GO:0009611; P:GO:0009963; P:GO:0019344; P:GO:0042398; P:GO:0006598; P:GO:0032259	P:coumarin biosynthetic process; F:caffeoyl-CoA O-methyltransferase activity; F:metal ion binding; P:lignin biosynthetic process; P:response to wounding; P:positive regulation of flavonoid biosynthetic process; P:cysteine biosynthetic process; P:cellular modified amino acid biosynthetic process; P:polyamine catabolic process; P:methylation
[Aligned, MAPPED, ANNOTATED]	TRIAE_CS42_7AS_TGACv1_571338_AA1846960	1.89686	caffeoyl- O-methyltransferase 1 [Zea mays]	C:GO:0005634; F:GO:0008171; F:GO:0046872; F:GO:0008757; P:GO:0032259	C:nucleus; F:O-methyltransferase activity; F:metal ion binding; F:S-adenosylmethionine-dependent methyltransferase activity; P:methylation
[Aligned, MAPPED, ANNOTATED]	TRIAE_CS42_7BS_TGACv1_591789_AA1921230	2.09774	caffeoyl- O-methyltransferase 1 [Zea mays]	C:GO:0005634; F:GO:0008171; F:GO:0046872; F:GO:0008757; P:GO:0032259	C:nucleus; F:O-methyltransferase activity; F:metal ion binding; F:S-adenosylmethionine-dependent methyltransferase activity; P:methylation
[Aligned, MAPPED, ANNOTATED]	TRIAE_CS42_7BS_TGACv1_591789_AA1921240	1.76443	caffeoyl- O-methyltransferase 1 [Zea mays]	C:GO:0005634; F:GO:0008171; F:GO:0008757; P:GO:0032259	C:nucleus; F:O-methyltransferase activity; F:S-adenosylmethionine-dependent methyltransferase activity; P:methylation
[Aligned, MAPPED, ANNOTATED]	TRIAE_CS42_7DS_TGACv1_621383_AA2013570	1.50486	caffeoyl- O-methyltransferase 1 [Zea mays]	C:GO:0005634; F:GO:0008171; F:GO:0046872; F:GO:0008757; P:GO:0032259	C:nucleus; F:O-methyltransferase activity; F:metal ion binding; F:S-adenosylmethionine-dependent methyltransferase activity; P:methylation
[Aligned, MAPPED, ANNOTATED]	TRIAE_CS42_3AL_TGACv1_196498_AA0660910	2.56564	calcium binding [Oryza sativa Japonica Group]	F:GO:0005509	F:calcium ion binding
[Aligned, MAPPED, ANNOTATED]	TRIAE_CS42_3B_TGACv1_230873_AA0830280	2.84612	calcium binding [Oryza sativa Japonica Group]	F:GO:0005509	F:calcium ion binding
[Aligned, MAPPED, ANNOTATED]	TRIAE_CS42_3DL_TGACv1_250779_AA0872990	3.38	calcium binding [Oryza sativa Japonica Group]	F:GO:0005509	F:calcium ion binding
[Aligned, MAPPED, ANNOTATED]	TRIAE_CS42_6AL_TGACv1_473755_AA1532770	-1.05823	calcium sensing receptor [Zea mays]	P:GO:0015994; P:GO:0090333; P:GO:0009773; P:GO:0009637; C:GO:0009535; P:GO:0000023; P:GO:0006636; P:GO:0009704; P:GO:0019252; P:GO:0071277; P:GO:0010207; P:GO:0010218; P:GO:0043085; P:GO:0031408; C:GO:0005739; C:GO:0016021; P:GO:0019344; P:GO:0019288; P:GO:0019216; P:GO:0010114	P:chlorophyll metabolic process; P:regulation of stomatal closure; P:photosynthetic electron transport in photosystem I; P:response to blue light; C:chloroplast thylakoid membrane; P:maltose metabolic process; P:unsaturated fatty acid biosynthetic process; P:de-etiolation; P:starch biosynthetic process; P:cellular response to calcium ion; P:photosystem II assembly; P:response to far red light; P:…
[Aligned, MAPPED, ANNOTATED]	TRIAE_CS42_6DL_TGACv1_526671_AA1689500	-1.36692	calcium sensing receptor [Zea mays]	P:GO:0015994; P:GO:0090333; P:GO:0009773; P:GO:0009637; C:GO:0009535; P:GO:0000023; P:GO:0006636; P:GO:0009704; P:GO:0019252; P:GO:0071277; P:GO:0010207; P:GO:0010218; P:GO:0043085; P:GO:0031408; C:GO:0005739; C:GO:0016021; P:GO:0019344; P:GO:0019288; P:GO:0019216; P:GO:0010114	P:chlorophyll metabolic process; P:regulation of stomatal closure; P:photosynthetic electron transport in photosystem I; P:response to blue light; C:chloroplast thylakoid membrane; P:maltose metabolic process; P:unsaturated fatty acid biosynthetic process; P:de-etiolation; P:starch biosynthetic process; P:cellular response to calcium ion; P:photosystem II assembly; P:response to far red light; P:…
[Aligned, MAPPED, ANNOTATED]	TRIAE_CS42_5BL_TGACv1_404646_AA1307240	1.42918	calcium-binding [Oryza sativa Japonica Group]	F:GO:0043167	F:ion binding
[Aligned, MAPPED, ANNOTATED]	TGACv1_scaffold_557200_7AL:17872-22979	1.97934	calcium-binding mitochondrial carrier S -1-like [Phoenix dactylifera]	P:GO:0055085; F:GO:0003735; F:GO:0005509; C:GO:0016021; P:GO:0006412	P:transmembrane transport; F:structural constituent of ribosome; F:calcium ion binding; C:integral component of membrane; P:translation
[Aligned, MAPPED, ANNOTATED]	TRIAE_CS42_4DS_TGACv1_361106_AA1161020	-1.99536	calcium-dependent kinase 10-like	C:GO:0005634; F:GO:0005524; F:GO:0005516; P:GO:0009738; C:GO:0005737; F:GO:0005509; P:GO:0046777; F:GO:0004683; P:GO:0018105; C:GO:0005886; P:GO:0035556; F:GO:0009931	C:nucleus; F:ATP binding; F:calmodulin binding; P:abscisic acid-activated signaling pathway; C:cytoplasm; F:calcium ion binding; P:protein autophosphorylation; F:calmodulin-dependent protein kinase activity; P:peptidyl-serine phosphorylation; C:plasma membrane; P:intracellular signal transduction; F:calcium-dependent protein serine/threonine kinase activity
[Aligned, MAPPED, ANNOTATED]	TRIAE_CS42_5BS_TGACv1_423323_AA1374290	-1.31922	calcium-dependent kinase 1-like	C:GO:0005634; F:GO:0005524; F:GO:0005516; P:GO:0009738; C:GO:0005737; F:GO:0005509; P:GO:0046777; F:GO:0004683; P:GO:0018105; C:GO:0005886; P:GO:0035556; F:GO:0009931	C:nucleus; F:ATP binding; F:calmodulin binding; P:abscisic acid-activated signaling pathway; C:cytoplasm; F:calcium ion binding; P:protein autophosphorylation; F:calmodulin-dependent protein kinase activity; P:peptidyl-serine phosphorylation; C:plasma membrane; P:intracellular signal transduction; F:calcium-dependent protein serine/threonine kinase activity
[Aligned, MAPPED, ANNOTATED]	TGACv1_scaffold_062156_1DL:54227-54851	inf*	calcium-transporting ATPase plasma membrane-type	C:GO:0005887; F:GO:0005524; F:GO:0003700; F:GO:0005516; F:GO:0046872; P:GO:0070588; P:GO:0006355; F:GO:0004672; F:GO:0043565; P:GO:0006468; F:GO:0005388; C:GO:0009536	C:integral component of plasma membrane; F:ATP binding; F:transcription factor activity, sequence-specific DNA binding; F:calmodulin binding; F:metal ion binding; P:calcium ion transmembrane transport; P:regulation of transcription, DNA-templated; F:protein kinase activity; F:sequence-specific DNA binding; P:protein phosphorylation; F:calcium-transporting ATPase activity; C:plastid
[Aligned, MAPPED, ANNOTATED]	TRIAE_CS42_5DL_TGACv1_434439_AA1436060	1.83198	calcium-transporting ATPase plasma membrane-type-like	C:GO:0005887; F:GO:0005524; F:GO:0005516; F:GO:0046872; C:GO:0043231; P:GO:0070588; F:GO:0005388	C:integral component of plasma membrane; F:ATP binding; F:calmodulin binding; F:metal ion binding; C:intracellular membrane-bounded organelle; P:calcium ion transmembrane transport; F:calcium-transporting ATPase activity
[Aligned, MAPPED, ANNOTATED]	TRIAE_CS42_2BL_TGACv1_130094_AA0403640	2.0181	callose synthase 12-like [Elaeis guineensis]	F:GO:0003843; P:GO:0006075; C:GO:0016021; C:GO:0000148	F:1,3-beta-D-glucan synthase activity; P:(1->3)-beta-D-glucan biosynthetic process; C:integral component of membrane; C:1,3-beta-D-glucan synthase complex
[Aligned, MAPPED, ANNOTATED]	TRIAE_CS42_7DS_TGACv1_624249_AA2060060	-1.19788	calmodulin 3	F:GO:0005509	F:calcium ion binding
[Aligned, MAPPED, ANNOTATED]	TRIAE_CS42_5AL_TGACv1_375888_AA1228470	1.70536	Calmodulin 4	C:GO:0005634; F:GO:0003677; F:GO:0032440; F:GO:0046982; F:GO:0005509; P:GO:0055114; C:GO:0000786	C:nucleus; F:DNA binding; F:2-alkenal reductase [NAD(P)] activity; F:protein heterodimerization activity; F:calcium ion binding; P:oxidation-reduction process; C:nucleosome
[Aligned, MAPPED, ANNOTATED]	TRIAE_CS42_4BS_TGACv1_328561_AA1090060	2.24939	carbohydrate transporter sugar porter transporter [Zea mays]	P:GO:0055085; C:GO:0016021; F:GO:0005215	P:transmembrane transport; C:integral component of membrane; F:transporter activity
[Aligned, MAPPED, ANNOTATED]	TRIAE_CS42_3DL_TGACv1_250162_AA0863350	-1.62493	carbonic anhydrase	C:GO:0009570; F:GO:0008270; F:GO:0004089; P:GO:0015976	C:chloroplast stroma; F:zinc ion binding; F:carbonate dehydratase activity; P:carbon utilization
[Aligned, MAPPED, ANNOTATED]	TRIAE_CS42_U_TGACv1_640915_AA2078930	-1.53783	carbonic anhydrase	C:GO:0009570; F:GO:0008270; F:GO:0004089; P:GO:0015976	C:chloroplast stroma; F:zinc ion binding; F:carbonate dehydratase activity; P:carbon utilization
[Aligned, MAPPED, ANNOTATED]	TRIAE_CS42_3B_TGACv1_222152_AA0758310	-1.69163	Carbonic chloroplastic	C:GO:0009570; F:GO:0008270; F:GO:0004089; P:GO:0015976	C:chloroplast stroma; F:zinc ion binding; F:carbonate dehydratase activity; P:carbon utilization
[Aligned, MAPPED, ANNOTATED]	TRIAE_CS42_7AL_TGACv1_556076_AA1754750	-2.37988	Carbonic chloroplastic	C:GO:0009570; F:GO:0008270; F:GO:0004089; P:GO:0015976	C:chloroplast stroma; F:zinc ion binding; F:carbonate dehydratase activity; P:carbon utilization
[Aligned, MAPPED, ANNOTATED]	TRIAE_CS42_7BL_TGACv1_576824_AA1856170	-2.03999	Carbonic chloroplastic	C:GO:0009570; F:GO:0008270; F:GO:0004089; P:GO:0015976	C:chloroplast stroma; F:zinc ion binding; F:carbonate dehydratase activity; P:carbon utilization
[Aligned, MAPPED, ANNOTATED]	TRIAE_CS42_7DL_TGACv1_603675_AA1987070	-1.78453	Carbonic chloroplastic	C:GO:0009570; F:GO:0008270; F:GO:0004089; P:GO:0015976	C:chloroplast stroma; F:zinc ion binding; F:carbonate dehydratase activity; P:carbon utilization
[Aligned]	TRIAE_CS42_1DL_TGACv1_063502_AA0227980	1.31735	carbonyl reductase 1 [Zea mays]
[Aligned, MAPPED, ANNOTATED]	TRIAE_CS42_6BS_TGACv1_513284_AA1637280	1.95803	CASP VIT_19s0090g00570	C:GO:0016021; C:GO:0005886	C:integral component of membrane; C:plasma membrane
[Aligned, MAPPED, ANNOTATED]	TRIAE_CS42_6DS_TGACv1_542740_AA1729280	1.95857	CASP VIT_19s0090g00570	C:GO:0016021; C:GO:0005886	C:integral component of membrane; C:plasma membrane
[Aligned, MAPPED, ANNOTATED]	TRIAE_CS42_2BL_TGACv1_130461_AA0411910	1.6561	cation transporter HKT4-like	C:GO:0016021; P:GO:0035725; F:GO:0015081; C:GO:0005886	C:integral component of membrane; P:sodium ion transmembrane transport; F:sodium ion transmembrane transporter activity; C:plasma membrane
[Aligned, MAPPED, ANNOTATED]	TRIAE_CS42_5AL_TGACv1_374044_AA1188710	1.89067	cationic amino acid transporter chloroplastic-like	C:GO:0005887; F:GO:0015179; P:GO:1902475; F:GO:0015297; C:GO:0005739	C:integral component of plasma membrane; F:L-amino acid transmembrane transporter activity; P:L-alpha-amino acid transmembrane transport; F:antiporter activity; C:mitochondrion
[Aligned, MAPPED, ANNOTATED]	TRIAE_CS42_5BL_TGACv1_405028_AA1318070	1.48718	cationic amino acid transporter chloroplastic-like	C:GO:0005887; F:GO:0015179; P:GO:1902475; F:GO:0015297; C:GO:0005739	C:integral component of plasma membrane; F:L-amino acid transmembrane transporter activity; P:L-alpha-amino acid transmembrane transport; F:antiporter activity; C:mitochondrion
[Aligned, MAPPED, ANNOTATED]	TRIAE_CS42_5DL_TGACv1_435116_AA1446270	1.52208	cationic amino acid transporter chloroplastic-like	C:GO:0005887; F:GO:0015179; P:GO:1902475; F:GO:0015297; C:GO:0005739	C:integral component of plasma membrane; F:L-amino acid transmembrane transporter activity; P:L-alpha-amino acid transmembrane transport; F:antiporter activity; C:mitochondrion
[Aligned, MAPPED, ANNOTATED]	TRIAE_CS42_4AL_TGACv1_288181_AA0939610	-1.20492	cationic amino acid transporter vacuolar-like	C:GO:0005887; F:GO:0015179; P:GO:1902475; F:GO:0015297	C:integral component of plasma membrane; F:L-amino acid transmembrane transporter activity; P:L-alpha-amino acid transmembrane transport; F:antiporter activity
[Aligned, MAPPED, ANNOTATED]	TRIAE_CS42_5AL_TGACv1_376928_AA1242490	-2.07088	CBF 4 [Hordeum vulgare]	C:GO:0005634; F:GO:0003677; F:GO:0003700; P:GO:0006351; P:GO:0006355	C:nucleus; F:DNA binding; F:transcription factor activity, sequence-specific DNA binding; P:transcription, DNA-templated; P:regulation of transcription, DNA-templated
[Aligned, MAPPED, ANNOTATED]	TRIAE_CS42_5BL_TGACv1_406061_AA1340040	-2.61808	CBF 4 [Hordeum vulgare]	C:GO:0005634; F:GO:0003677; F:GO:0003700; P:GO:0006351; P:GO:0006355	C:nucleus; F:DNA binding; F:transcription factor activity, sequence-specific DNA binding; P:transcription, DNA-templated; P:regulation of transcription, DNA-templated
[Aligned, MAPPED, ANNOTATED]	TRIAE_CS42_5BL_TGACv1_407972_AA1360710	-1.85215	CBF 4 [Hordeum vulgare]	C:GO:0005634; F:GO:0003677; F:GO:0003700; P:GO:0006351; P:GO:0006355	C:nucleus; F:DNA binding; F:transcription factor activity, sequence-specific DNA binding; P:transcription, DNA-templated; P:regulation of transcription, DNA-templated
[Aligned, MAPPED, ANNOTATED]	TRIAE_CS42_4AL_TGACv1_288973_AA0962350	1.0448	CBL-interacting kinase 15-like [Brachypodium distachyon]	F:GO:0005524; P:GO:0007165; C:GO:0016021; F:GO:0004674; P:GO:0006468; P:GO:0009788	F:ATP binding; P:signal transduction; C:integral component of membrane; F:protein serine/threonine kinase activity; P:protein phosphorylation; P:negative regulation of abscisic acid-activated signaling pathway
[Aligned, MAPPED, ANNOTATED]	TRIAE_CS42_1DS_TGACv1_081780_AA0262690	1.50679	CBL-interacting kinase 17	C:GO:0005634; F:GO:0005524; F:GO:0004713; C:GO:0005737; F:GO:0004674; P:GO:0006468; P:GO:0035556	C:nucleus; F:ATP binding; F:protein tyrosine kinase activity; C:cytoplasm; F:protein serine/threonine kinase activity; P:protein phosphorylation; P:intracellular signal transduction
[Aligned, MAPPED, ANNOTATED]	TRIAE_CS42_4DL_TGACv1_343506_AA1135580	-1.06155	CBL-interacting kinase 2	F:GO:0005524; P:GO:0007165; C:GO:0016021; F:GO:0004674; P:GO:0006468	F:ATP binding; P:signal transduction; C:integral component of membrane; F:protein serine/threonine kinase activity; P:protein phosphorylation
[Aligned, MAPPED, ANNOTATED]	TRIAE_CS42_2DL_TGACv1_158556_AA0521800	1.24502	CBL-interacting kinase 23	F:GO:0008270; P:GO:0000911; P:GO:0007584; F:GO:0004674; P:GO:0006468; P:GO:0042631; C:GO:0005886; C:GO:0009536; P:GO:0009723; C:GO:0005634; F:GO:0005524; P:GO:0009738; C:GO:0005739; C:GO:0005829; P:GO:0010107; P:GO:0010118; P:GO:0016036; P:GO:0019722	F:zinc ion binding; P:cytokinesis by cell plate formation; P:response to nutrient; F:protein serine/threonine kinase activity; P:protein phosphorylation; P:cellular response to water deprivation; C:plasma membrane; C:plastid; P:response to ethylene; C:nucleus; F:ATP binding; P:abscisic acid-activated signaling pathway; C:mitochondrion; C:cytosol; P:potassium ion import; P:stomatal movement; P:cel…
[Aligned, MAPPED, ANNOTATED]	TGACv1_scaffold_061773_1DL:80296-83890	-1.15548	CBL-interacting kinase 23 isoform X1	C:GO:0005737; F:GO:0016301; P:GO:0044699; P:GO:0009987; P:GO:0050896	C:cytoplasm; F:kinase activity; P:single-organism process; P:cellular process; P:response to stimulus
[Aligned, MAPPED, ANNOTATED]	TRIAE_CS42_2BS_TGACv1_146593_AA0468910	1.21584	CBL-interacting kinase 29	F:GO:0005524; P:GO:0007165; F:GO:0004674; P:GO:0006468	F:ATP binding; P:signal transduction; F:protein serine/threonine kinase activity; P:protein phosphorylation
[Aligned, MAPPED, ANNOTATED]	TRIAE_CS42_4AS_TGACv1_306509_AA1009420	1.83185	CBL-interacting kinase 31	C:GO:0005634; F:GO:0005524; C:GO:0005739; C:GO:0005829; F:GO:0004674; P:GO:0006468; P:GO:0035556	C:nucleus; F:ATP binding; C:mitochondrion; C:cytosol; F:protein serine/threonine kinase activity; P:protein phosphorylation; P:intracellular signal transduction
[Aligned, MAPPED, ANNOTATED]	TRIAE_CS42_4DL_TGACv1_342497_AA1115230	1.03004	CBL-interacting kinase 31	C:GO:0005634; F:GO:0005524; C:GO:0005739; C:GO:0005829; F:GO:0004674; P:GO:0006468; P:GO:0035556	C:nucleus; F:ATP binding; C:mitochondrion; C:cytosol; F:protein serine/threonine kinase activity; P:protein phosphorylation; P:intracellular signal transduction
[Aligned, MAPPED, ANNOTATED]	TGACv1_scaffold_424866_5BS:11831-12936	-1.1699	CBL-interacting kinase 7	C:GO:0005634; F:GO:0005524; C:GO:0005739; F:GO:0004674; P:GO:0006468; P:GO:0035556	C:nucleus; F:ATP binding; C:mitochondrion; F:protein serine/threonine kinase activity; P:protein phosphorylation; P:intracellular signal transduction
[Aligned, MAPPED, ANNOTATED]	TRIAE_CS42_5DL_TGACv1_433934_AA1425570	-1.62822	CBL-interacting kinase 7	C:GO:0005634; F:GO:0005524; C:GO:0005739; F:GO:0004674; P:GO:0006468; P:GO:0035556	C:nucleus; F:ATP binding; C:mitochondrion; F:protein serine/threonine kinase activity; P:protein phosphorylation; P:intracellular signal transduction
[Aligned, MAPPED, ANNOTATED]	TRIAE_CS42_U_TGACv1_644432_AA2139480	-1.32182	CBL-interacting kinase 7	C:GO:0005634; F:GO:0005524; C:GO:0005739; F:GO:0004674; P:GO:0006468; P:GO:0035556	C:nucleus; F:ATP binding; C:mitochondrion; F:protein serine/threonine kinase activity; P:protein phosphorylation; P:intracellular signal transduction
[Aligned, MAPPED, ANNOTATED]	TRIAE_CS42_5AL_TGACv1_375277_AA1218980	1.7298	CBL-interacting kinase 9	F:GO:0005524; P:GO:0007165; F:GO:0004674; P:GO:0006468	F:ATP binding; P:signal transduction; F:protein serine/threonine kinase activity; P:protein phosphorylation
[Aligned, MAPPED, ANNOTATED]	TRIAE_CS42_U_TGACv1_644157_AA2137680	1.96638	CBL-interacting kinase 9	F:GO:0005524; P:GO:0007165; F:GO:0004674; P:GO:0006468	F:ATP binding; P:signal transduction; F:protein serine/threonine kinase activity; P:protein phosphorylation
[Aligned, MAPPED, ANNOTATED]	TRIAE_CS42_3DS_TGACv1_272724_AA0924300	-1.03916	CCAAT-binding transcription factor A	C:GO:0005634; F:GO:0003700; F:GO:0046982; P:GO:0006355; F:GO:0043565	C:nucleus; F:transcription factor activity, sequence-specific DNA binding; F:protein heterodimerization activity; P:regulation of transcription, DNA-templated; F:sequence-specific DNA binding
[Aligned]	TRIAE_CS42_1AL_TGACv1_000234_AA0006840	-1.58669	CDI-like [Brachypodium distachyon]
[Aligned]	TRIAE_CS42_1BL_TGACv1_030648_AA0096860	-1.81205	CDI-like [Brachypodium distachyon]
[Aligned]	TRIAE_CS42_1DL_TGACv1_061511_AA0197320	-1.63853	CDI-like [Brachypodium distachyon]
[Aligned, MAPPED, ANNOTATED]	TRIAE_CS42_2BS_TGACv1_148674_AA0494500	-1.39267	CDPK-related kinase [Zea mays]	C:GO:0005634; F:GO:0005524; F:GO:0005516; P:GO:0009738; C:GO:0005737; F:GO:0005509; P:GO:0046777; F:GO:0004683; P:GO:0018105; C:GO:0005886; P:GO:0035556; F:GO:0009931	C:nucleus; F:ATP binding; F:calmodulin binding; P:abscisic acid-activated signaling pathway; C:cytoplasm; F:calcium ion binding; P:protein autophosphorylation; F:calmodulin-dependent protein kinase activity; P:peptidyl-serine phosphorylation; C:plasma membrane; P:intracellular signal transduction; F:calcium-dependent protein serine/threonine kinase activity
[Aligned, MAPPED, ANNOTATED]	TRIAE_CS42_5AS_TGACv1_395008_AA1282440	1.64441	cell division AAA ATPase family	P:GO:0051301; F:GO:0005524; C:GO:0016021	P:cell division; F:ATP binding; C:integral component of membrane
[Aligned, MAPPED]	TRIAE_CS42_2AL_TGACv1_094381_AA0296800	#NAME?*	cell wall integrity and stress response component 1-like [Zea mays]	C:GO:0009536	C:plastid
[Aligned, MAPPED, ANNOTATED]	TRIAE_CS42_3DL_TGACv1_251611_AA0883060	-1.98224	cell wall vacuolar inhibitor of fructosidase 2-like	P:GO:0043086; F:GO:0004857	P:negative regulation of catalytic activity; F:enzyme inhibitor activity
[Aligned, MAPPED, ANNOTATED]	TRIAE_CS42_U_TGACv1_644520_AA2140150	1.24621	cellulose synthase	P:GO:0006970; P:GO:0009834; P:GO:0042742; C:GO:0005886; P:GO:0009414; P:GO:0045492; F:GO:0046872; C:GO:0005618; C:GO:0016021; P:GO:0010116; F:GO:0016760; P:GO:0030244; P:GO:0071555; P:GO:0050832	P:response to osmotic stress; P:plant-type secondary cell wall biogenesis; P:defense response to bacterium; C:plasma membrane; P:response to water deprivation; P:xylan biosynthetic process; F:metal ion binding; C:cell wall; C:integral component of membrane; P:positive regulation of abscisic acid biosynthetic process; F:cellulose synthase (UDP-forming) activity; P:cellulose biosynthetic process; P…
[Aligned, MAPPED, ANNOTATED]	TRIAE_CS42_5BL_TGACv1_406012_AA1339020	1.18144	cellulose synthase 7 [Populus tomentosa]	F:GO:0008270; P:GO:0016926; P:GO:0009834; C:GO:0005886; P:GO:0045492; C:GO:0009507; C:GO:0016021; F:GO:0016760; P:GO:0010228; P:GO:0030244; P:GO:0010089; P:GO:0010400; P:GO:0050665	F:zinc ion binding; P:protein desumoylation; P:plant-type secondary cell wall biogenesis; C:plasma membrane; P:xylan biosynthetic process; C:chloroplast; C:integral component of membrane; F:cellulose synthase (UDP-forming) activity; P:vegetative to reproductive phase transition of meristem; P:cellulose biosynthetic process; P:xylem development; P:rhamnogalacturonan I side chain metabolic process;…
[Aligned, MAPPED, ANNOTATED]	TRIAE_CS42_5DL_TGACv1_433963_AA1426320	1.346	cellulose synthase A catalytic subunit 9 [UDP-forming]	F:GO:0008270; P:GO:0016926; P:GO:0009834; C:GO:0005886; P:GO:0045492; C:GO:0009507; C:GO:0016021; F:GO:0016760; P:GO:0010228; P:GO:0030244; P:GO:0010089; P:GO:0010400; P:GO:0050665	F:zinc ion binding; P:protein desumoylation; P:plant-type secondary cell wall biogenesis; C:plasma membrane; P:xylan biosynthetic process; C:chloroplast; C:integral component of membrane; F:cellulose synthase (UDP-forming) activity; P:vegetative to reproductive phase transition of meristem; P:cellulose biosynthetic process; P:xylem development; P:rhamnogalacturonan I side chain metabolic process;…
[Aligned, MAPPED, ANNOTATED]	TGACv1_scaffold_406012_5BL:52863-54650	1.31475	cellulose synthase A catalytic subunit 9 [UDP-forming]-like	F:GO:0008270; P:GO:0016926; P:GO:0009834; C:GO:0005886; P:GO:0045492; C:GO:0009507; C:GO:0016021; F:GO:0016760; P:GO:0010228; P:GO:0030244; P:GO:0010089; P:GO:0010400; P:GO:0050665	F:zinc ion binding; P:protein desumoylation; P:plant-type secondary cell wall biogenesis; C:plasma membrane; P:xylan biosynthetic process; C:chloroplast; C:integral component of membrane; F:cellulose synthase (UDP-forming) activity; P:vegetative to reproductive phase transition of meristem; P:cellulose biosynthetic process; P:xylem development; P:rhamnogalacturonan I side chain metabolic process;…
[Aligned, MAPPED, ANNOTATED]	TRIAE_CS42_3B_TGACv1_221049_AA0728260	-2.01715	cellulose synthase H1	C:GO:0016021; C:GO:0005794; F:GO:0016760; P:GO:0030244; P:GO:0071555; C:GO:0009536	C:integral component of membrane; C:Golgi apparatus; F:cellulose synthase (UDP-forming) activity; P:cellulose biosynthetic process; P:cell wall organization; C:plastid
[Aligned, MAPPED, ANNOTATED]	TGACv1_scaffold_250462_3DL:16111-21760	2.28306	cellulose synthase-like family C4 partial	F:GO:0016757; C:GO:0016021; C:GO:0000139; P:GO:0071555	F:transferase activity, transferring glycosyl groups; C:integral component of membrane; C:Golgi membrane; P:cell wall organization
[Aligned, MAPPED, ANNOTATED]	TRIAE_CS42_U_TGACv1_642537_AA2119250	-1.32338	CENP-E like kinetochore isoform X1 [Zea mays]	F:GO:0003779	F:actin binding
[Aligned, MAPPED, ANNOTATED]	TRIAE_CS42_5BL_TGACv1_408327_AA1362890	1.16676	Centromere V	F:GO:0016846; P:GO:0008152	F:carbon-sulfur lyase activity; P:metabolic process
[Aligned, MAPPED, ANNOTATED]	TRIAE_CS42_2AL_TGACv1_095046_AA0306390	-1.23284	centrosomal of 112 kDa-like [Zea mays]	F:GO:0030170; F:GO:0008483; C:GO:0016021	F:pyridoxal phosphate binding; F:transaminase activity; C:integral component of membrane
[Aligned, MAPPED, ANNOTATED]	TRIAE_CS42_3B_TGACv1_221756_AA0749370	-1.10285	ceramide glucosyltransferase	P:GO:0006679; F:GO:0008120; C:GO:0016021	P:glucosylceramide biosynthetic process; F:ceramide glucosyltransferase activity; C:integral component of membrane
[Aligned, MAPPED, ANNOTATED]	TRIAE_CS42_3DL_TGACv1_250475_AA0868800	-1.30104	ceramide glucosyltransferase	P:GO:0006679; F:GO:0008120; C:GO:0016021	P:glucosylceramide biosynthetic process; F:ceramide glucosyltransferase activity; C:integral component of membrane
[Aligned, MAPPED, ANNOTATED]	TRIAE_CS42_2AL_TGACv1_096242_AA0318150	1.51538	chalcone synthase	F:GO:0016210; P:GO:0009813	F:naringenin-chalcone synthase activity; P:flavonoid biosynthetic process
[Aligned, MAPPED, ANNOTATED]	TRIAE_CS42_2BL_TGACv1_129730_AA0393980	1.541	chalcone synthase	F:GO:0016210; P:GO:0009813	F:naringenin-chalcone synthase activity; P:flavonoid biosynthetic process
[Aligned, MAPPED, ANNOTATED]	TRIAE_CS42_2BS_TGACv1_147037_AA0477000	-1.43666	chalcone synthase	F:GO:0016210; P:GO:0009813	F:naringenin-chalcone synthase activity; P:flavonoid biosynthetic process
[Aligned, MAPPED, ANNOTATED]	TRIAE_CS42_2DL_TGACv1_157957_AA0503430	1.80302	chalcone synthase	F:GO:0016210; P:GO:0009813	F:naringenin-chalcone synthase activity; P:flavonoid biosynthetic process
[Aligned, MAPPED, ANNOTATED]	TRIAE_CS42_5AL_TGACv1_374072_AA1189390	1.41306	chalcone--flavonone isomerase [Zea mays]	P:GO:0009718; F:GO:0045430; F:GO:0005509; C:GO:0016021; P:GO:0010224; P:GO:0009744	P:anthocyanin-containing compound biosynthetic process; F:chalcone isomerase activity; F:calcium ion binding; C:integral component of membrane; P:response to UV-B; P:response to sucrose
[Aligned, MAPPED, ANNOTATED]	TRIAE_CS42_5BL_TGACv1_404733_AA1309510	1.19467	chalcone--flavonone isomerase [Zea mays]	P:GO:0009718; F:GO:0045430; F:GO:0005509; C:GO:0016021; P:GO:0010224; P:GO:0009744	P:anthocyanin-containing compound biosynthetic process; F:chalcone isomerase activity; F:calcium ion binding; C:integral component of membrane; P:response to UV-B; P:response to sucrose
[Aligned, MAPPED, ANNOTATED]	TRIAE_CS42_5DL_TGACv1_436676_AA1462650	1.74258	chaperone chloroplastic [Brachypodium distachyon]	F:GO:0005524; C:GO:0009507; P:GO:0034605; P:GO:0006508; F:GO:0008233	F:ATP binding; C:chloroplast; P:cellular response to heat; P:proteolysis; F:peptidase activity
[Aligned, MAPPED, ANNOTATED]	TRIAE_CS42_7BL_TGACv1_578479_AA1895670	1.22075	chaperone dnaJ 11 [Zea mays]	C:GO:0009536	C:plastid
[Aligned, MAPPED, ANNOTATED]	TRIAE_CS42_7BL_TGACv1_578479_AA1895700	1.37473	chaperone dnaJ 11 [Zea mays]	C:GO:0009536	C:plastid
[Aligned, MAPPED, ANNOTATED]	TRIAE_CS42_6BS_TGACv1_515809_AA1672480	-1.00951	chaperone dnaJ 6-like	P:GO:0055085; C:GO:0016021; F:GO:0046873; P:GO:0030001	P:transmembrane transport; C:integral component of membrane; F:metal ion transmembrane transporter activity; P:metal ion transport
[Aligned, MAPPED, ANNOTATED]	TRIAE_CS42_7AL_TGACv1_556412_AA1762440	1.28773	Chaperone dnaJ chloroplastic	C:GO:0009536	C:plastid
[Aligned, MAPPED, ANNOTATED]	TRIAE_CS42_7BL_TGACv1_577274_AA1871030	2.54204	Chaperone dnaJ chloroplastic	C:GO:0009536	C:plastid
[Aligned, MAPPED, ANNOTATED]	TRIAE_CS42_7DL_TGACv1_603331_AA1981130	3.58692	Chaperone dnaJ chloroplastic	C:GO:0009536	C:plastid
[Aligned, MAPPED, ANNOTATED]	TRIAE_CS42_7AL_TGACv1_556412_AA1762450	1.45456	chaperone dnaJ chloroplastic-like	C:GO:0009536	C:plastid
[Aligned, MAPPED, ANNOTATED]	TRIAE_CS42_7BL_TGACv1_577274_AA1871010	2.6234	chaperone dnaJ chloroplastic-like	C:GO:0009536	C:plastid
[Aligned, MAPPED, ANNOTATED]	TRIAE_CS42_7DL_TGACv1_603331_AA1981120	2.97466	chaperone dnaJ chloroplastic-like	C:GO:0009536	C:plastid
[Aligned, MAPPED, ANNOTATED]	TRIAE_CS42_7DL_TGACv1_603353_AA1981640	1.54123	chaperone dnaJ chloroplastic-like	C:GO:0009536	C:plastid
[Aligned, MAPPED, ANNOTATED]	TRIAE_CS42_7DL_TGACv1_603536_AA1985410	2.43271	chaperone dnaJ chloroplastic-like	C:GO:0009536	C:plastid
[Aligned, MAPPED]	TRIAE_CS42_7DL_TGACv1_605019_AA2003860	2.69532	chaperone dnaJ chloroplastic-like	C:GO:0009536	C:plastid
[Aligned, MAPPED, ANNOTATED]	TRIAE_CS42_4BS_TGACv1_328194_AA1084370	3.02181	chemocyanin precursor [Zea mays]	F:GO:0009055; C:GO:0046658	F:electron carrier activity; C:anchored component of plasma membrane
[Aligned, MAPPED, ANNOTATED]	TRIAE_CS42_4DS_TGACv1_362066_AA1176310	2.20103	chemocyanin precursor [Zea mays]	F:GO:0009055; C:GO:0046658	F:electron carrier activity; C:anchored component of plasma membrane
[Aligned, MAPPED, ANNOTATED]	TRIAE_CS42_6AL_TGACv1_471580_AA1511190	3.03891	chemocyanin precursor [Zea mays]	F:GO:0009055; C:GO:0046658	F:electron carrier activity; C:anchored component of plasma membrane
[Aligned, MAPPED, ANNOTATED]	TRIAE_CS42_2BL_TGACv1_131533_AA0428910	2.55821	chitinase [Zea mays parviglumis]	F:GO:0004568; P:GO:0016998; F:GO:0008061; P:GO:0000272; P:GO:0006032; P:GO:0051707; P:GO:0006952	F:chitinase activity; P:cell wall macromolecule catabolic process; F:chitin binding; P:polysaccharide catabolic process; P:chitin catabolic process; P:response to other organism; P:defense response
[Aligned, MAPPED, ANNOTATED]	TRIAE_CS42_7AL_TGACv1_558101_AA1790170	1.54032	Chitinase 1	F:GO:0004568; P:GO:0005975; F:GO:0008061; P:GO:0006032; C:GO:0005576	F:chitinase activity; P:carbohydrate metabolic process; F:chitin binding; P:chitin catabolic process; C:extracellular region
[Aligned, MAPPED, ANNOTATED]	TRIAE_CS42_3B_TGACv1_222967_AA0774260	2.27593	Chitinase 10	F:GO:0004568; P:GO:0016998; P:GO:0000272; P:GO:0006032; C:GO:0016021	F:chitinase activity; P:cell wall macromolecule catabolic process; P:polysaccharide catabolic process; P:chitin catabolic process; C:integral component of membrane
[Aligned, MAPPED, ANNOTATED]	TRIAE_CS42_2AL_TGACv1_094147_AA0293310	-1.03693	Chitinase 5	F:GO:0004568; P:GO:0005975; P:GO:0016998; F:GO:0008061; P:GO:0006032; P:GO:0051707	F:chitinase activity; P:carbohydrate metabolic process; P:cell wall macromolecule catabolic process; F:chitin binding; P:chitin catabolic process; P:response to other organism
[Aligned, MAPPED, ANNOTATED]	TRIAE_CS42_5BL_TGACv1_404222_AA1291150	1.42847	Chitinase 8	F:GO:0004568; P:GO:0016998; P:GO:0000272; P:GO:0006032; P:GO:0051707	F:chitinase activity; P:cell wall macromolecule catabolic process; P:polysaccharide catabolic process; P:chitin catabolic process; P:response to other organism
[Aligned, MAPPED, ANNOTATED]	TRIAE_CS42_5DL_TGACv1_433682_AA1419300	1.94605	Chitinase 8	F:GO:0004568; P:GO:0016998; P:GO:0000272; P:GO:0006032; P:GO:0051707	F:chitinase activity; P:cell wall macromolecule catabolic process; P:polysaccharide catabolic process; P:chitin catabolic process; P:response to other organism
[Aligned, MAPPED, ANNOTATED]	TRIAE_CS42_2BL_TGACv1_129407_AA0382340	1.15647	chloride channel CLC-c-like [Brachypodium distachyon]	C:GO:0009705; P:GO:1903959; P:GO:0034220; C:GO:0016021; P:GO:0006821; F:GO:0005247	C:plant-type vacuole membrane; P:regulation of anion transmembrane transport; P:ion transmembrane transport; C:integral component of membrane; P:chloride transport; F:voltage-gated chloride channel activity
[Aligned, MAPPED, ANNOTATED]	TRIAE_CS42_2DL_TGACv1_158055_AA0507480	1.01492	chloride channel CLC-c-like [Brachypodium distachyon]	C:GO:0009705; P:GO:1903959; P:GO:0034220; C:GO:0016021; P:GO:0006821; F:GO:0005247	C:plant-type vacuole membrane; P:regulation of anion transmembrane transport; P:ion transmembrane transport; C:integral component of membrane; P:chloride transport; F:voltage-gated chloride channel activity
[Aligned, MAPPED, ANNOTATED]	TRIAE_CS42_3AS_TGACv1_210938_AA0681630	1.01235	chloride channel CLC-c-like [Brachypodium distachyon]	C:GO:0009705; P:GO:1903959; P:GO:0034220; C:GO:0016021; P:GO:0006821; F:GO:0005247	C:plant-type vacuole membrane; P:regulation of anion transmembrane transport; P:ion transmembrane transport; C:integral component of membrane; P:chloride transport; F:voltage-gated chloride channel activity
[Aligned, MAPPED, ANNOTATED]	TRIAE_CS42_5DL_TGACv1_437406_AA1466150	-1.0846	chlorophyll a-b binding	F:GO:0046872; F:GO:0031409; C:GO:0009523; C:GO:0009941; C:GO:0016021; C:GO:0009522; P:GO:0018298; F:GO:0016168; C:GO:0010287; P:GO:0009416; P:GO:0009768; C:GO:0009535	F:metal ion binding; F:pigment binding; C:photosystem II; C:chloroplast envelope; C:integral component of membrane; C:photosystem I; P:protein-chromophore linkage; F:chlorophyll binding; C:plastoglobule; P:response to light stimulus; P:photosynthesis, light harvesting in photosystem I; C:chloroplast thylakoid membrane
[Aligned, MAPPED, ANNOTATED]	TRIAE_CS42_1AL_TGACv1_009365_AA0055660	-1.8	Chlorophyll a-b binding chloroplastic	F:GO:0046872; F:GO:0031409; C:GO:0009941; C:GO:0016021; C:GO:0009522; P:GO:0018298; F:GO:0016168; C:GO:0010287; P:GO:0009416; P:GO:0009768; C:GO:0009535	F:metal ion binding; F:pigment binding; C:chloroplast envelope; C:integral component of membrane; C:photosystem I; P:protein-chromophore linkage; F:chlorophyll binding; C:plastoglobule; P:response to light stimulus; P:photosynthesis, light harvesting in photosystem I; C:chloroplast thylakoid membrane
[Aligned, MAPPED, ANNOTATED]	TRIAE_CS42_1BL_TGACv1_031707_AA0119340	-1.34926	Chlorophyll a-b binding chloroplastic	F:GO:0046872; F:GO:0031409; C:GO:0009941; C:GO:0016021; C:GO:0009522; P:GO:0018298; F:GO:0016168; C:GO:0010287; P:GO:0009416; P:GO:0009768; C:GO:0009535	F:metal ion binding; F:pigment binding; C:chloroplast envelope; C:integral component of membrane; C:photosystem I; P:protein-chromophore linkage; F:chlorophyll binding; C:plastoglobule; P:response to light stimulus; P:photosynthesis, light harvesting in photosystem I; C:chloroplast thylakoid membrane
[Aligned, MAPPED, ANNOTATED]	TRIAE_CS42_1DL_TGACv1_061419_AA0194670	-1.8622	Chlorophyll a-b binding chloroplastic	F:GO:0046872; F:GO:0031409; C:GO:0009941; C:GO:0016021; C:GO:0009522; P:GO:0018298; F:GO:0016168; C:GO:0010287; P:GO:0009416; P:GO:0009768; C:GO:0009535	F:metal ion binding; F:pigment binding; C:chloroplast envelope; C:integral component of membrane; C:photosystem I; P:protein-chromophore linkage; F:chlorophyll binding; C:plastoglobule; P:response to light stimulus; P:photosynthesis, light harvesting in photosystem I; C:chloroplast thylakoid membrane
[Aligned, MAPPED, ANNOTATED]	TRIAE_CS42_1DL_TGACv1_063802_AA0230960	-3.12645	Chlorophyll a-b binding chloroplastic	F:GO:0046872; F:GO:0031409; C:GO:0009523; C:GO:0009941; C:GO:0016021; C:GO:0009522; P:GO:0018298; F:GO:0016168; C:GO:0010287; P:GO:0009416; P:GO:0009768; C:GO:0009535	F:metal ion binding; F:pigment binding; C:photosystem II; C:chloroplast envelope; C:integral component of membrane; C:photosystem I; P:protein-chromophore linkage; F:chlorophyll binding; C:plastoglobule; P:response to light stimulus; P:photosynthesis, light harvesting in photosystem I; C:chloroplast thylakoid membrane
[Aligned, MAPPED, ANNOTATED]	TRIAE_CS42_4AL_TGACv1_291250_AA0993200	-1.04348	Chlorophyll a-b binding chloroplastic	P:GO:0010196; C:GO:0009783; C:GO:0009941; P:GO:0009644; C:GO:0009522; P:GO:0009768; P:GO:0009744; C:GO:0009517; F:GO:0046872; C:GO:0005739; F:GO:0031409; C:GO:0016021; P:GO:0019344; P:GO:0018298; F:GO:0016168; C:GO:0010287; P:GO:0010155	P:nonphotochemical quenching; C:photosystem II antenna complex; C:chloroplast envelope; P:response to high light intensity; C:photosystem I; P:photosynthesis, light harvesting in photosystem I; P:response to sucrose; C:PSII associated light-harvesting complex II; F:metal ion binding; C:mitochondrion; F:pigment binding; C:integral component of membrane; P:cysteine biosynthetic process; P:protein-c…
[Aligned, MAPPED, ANNOTATED]	TRIAE_CS42_4BS_TGACv1_327904_AA1078170	-1.06473	Chlorophyll a-b binding chloroplastic	P:GO:0010196; C:GO:0009783; C:GO:0009941; P:GO:0009644; C:GO:0009522; P:GO:0009768; P:GO:0009744; C:GO:0009517; F:GO:0046872; C:GO:0005739; F:GO:0031409; C:GO:0016021; P:GO:0019344; P:GO:0018298; F:GO:0016168; C:GO:0010287; P:GO:0010155	P:nonphotochemical quenching; C:photosystem II antenna complex; C:chloroplast envelope; P:response to high light intensity; C:photosystem I; P:photosynthesis, light harvesting in photosystem I; P:response to sucrose; C:PSII associated light-harvesting complex II; F:metal ion binding; C:mitochondrion; F:pigment binding; C:integral component of membrane; P:cysteine biosynthetic process; P:protein-c…
[Aligned, MAPPED, ANNOTATED]	TRIAE_CS42_5AL_TGACv1_377798_AA1249570	-1.01835	chlorophyll a-b binding chloroplastic	C:GO:0009941; C:GO:0009522; F:GO:0004650; C:GO:0005576; P:GO:0009416; P:GO:0009768; C:GO:0009535; P:GO:0005975; F:GO:0046872; F:GO:0031409; C:GO:0016021; P:GO:0018298; P:GO:0071555; F:GO:0016168; C:GO:0010287	C:chloroplast envelope; C:photosystem I; F:polygalacturonase activity; C:extracellular region; P:response to light stimulus; P:photosynthesis, light harvesting in photosystem I; C:chloroplast thylakoid membrane; P:carbohydrate metabolic process; F:metal ion binding; F:pigment binding; C:integral component of membrane; P:protein-chromophore linkage; P:cell wall organization; F:chlorophyll binding;…
[Aligned, MAPPED, ANNOTATED]	TRIAE_CS42_5AL_TGACv1_378876_AA1254920	-1.58429	Chlorophyll a-b binding chloroplastic	F:GO:0046872; F:GO:0031409; C:GO:0009941; C:GO:0016021; C:GO:0009522; P:GO:0018298; F:GO:0016168; C:GO:0010287; P:GO:0009416; P:GO:0009768; C:GO:0009535	F:metal ion binding; F:pigment binding; C:chloroplast envelope; C:integral component of membrane; C:photosystem I; P:protein-chromophore linkage; F:chlorophyll binding; C:plastoglobule; P:response to light stimulus; P:photosynthesis, light harvesting in photosystem I; C:chloroplast thylakoid membrane
[Aligned, MAPPED, ANNOTATED]	TRIAE_CS42_5BL_TGACv1_404454_AA1300300	-1.33519	Chlorophyll a-b binding chloroplastic	F:GO:0046872; F:GO:0031409; C:GO:0009941; C:GO:0016021; C:GO:0009522; P:GO:0018298; F:GO:0016168; C:GO:0010287; P:GO:0009416; P:GO:0009768; C:GO:0009535	F:metal ion binding; F:pigment binding; C:chloroplast envelope; C:integral component of membrane; C:photosystem I; P:protein-chromophore linkage; F:chlorophyll binding; C:plastoglobule; P:response to light stimulus; P:photosynthesis, light harvesting in photosystem I; C:chloroplast thylakoid membrane
[Aligned, MAPPED, ANNOTATED]	TRIAE_CS42_5BL_TGACv1_404454_AA1300340	-2.85007	Chlorophyll a-b binding chloroplastic	F:GO:0046872; F:GO:0031409; C:GO:0009941; C:GO:0016021; C:GO:0009522; P:GO:0018298; F:GO:0016168; C:GO:0010287; P:GO:0009416; P:GO:0009768; C:GO:0009535	F:metal ion binding; F:pigment binding; C:chloroplast envelope; C:integral component of membrane; C:photosystem I; P:protein-chromophore linkage; F:chlorophyll binding; C:plastoglobule; P:response to light stimulus; P:photosynthesis, light harvesting in photosystem I; C:chloroplast thylakoid membrane
[Aligned, MAPPED, ANNOTATED]	TGACv1_scaffold_432975_5DL:50421-51328	-2.3478	Chlorophyll a-b binding chloroplastic	F:GO:0046872; F:GO:0031409; C:GO:0009941; C:GO:0016021; C:GO:0009522; P:GO:0018298; F:GO:0016168; C:GO:0010287; P:GO:0009416; P:GO:0009768; C:GO:0009535	F:metal ion binding; F:pigment binding; C:chloroplast envelope; C:integral component of membrane; C:photosystem I; P:protein-chromophore linkage; F:chlorophyll binding; C:plastoglobule; P:response to light stimulus; P:photosynthesis, light harvesting in photosystem I; C:chloroplast thylakoid membrane
[Aligned, MAPPED, ANNOTATED]	TRIAE_CS42_5DL_TGACv1_434747_AA1440950	-2.28374	Chlorophyll a-b binding chloroplastic	F:GO:0046872; F:GO:0031409; C:GO:0009941; C:GO:0016021; C:GO:0009522; P:GO:0018298; F:GO:0016168; C:GO:0010287; P:GO:0009416; P:GO:0009768; C:GO:0009535	F:metal ion binding; F:pigment binding; C:chloroplast envelope; C:integral component of membrane; C:photosystem I; P:protein-chromophore linkage; F:chlorophyll binding; C:plastoglobule; P:response to light stimulus; P:photosynthesis, light harvesting in photosystem I; C:chloroplast thylakoid membrane
[Aligned, MAPPED, ANNOTATED]	TRIAE_CS42_5DL_TGACv1_434747_AA1440970	-2.17058	Chlorophyll a-b binding chloroplastic	F:GO:0046872; F:GO:0031409; C:GO:0009941; C:GO:0016021; C:GO:0009522; P:GO:0018298; F:GO:0016168; C:GO:0010287; P:GO:0009416; P:GO:0009768; C:GO:0009535	F:metal ion binding; F:pigment binding; C:chloroplast envelope; C:integral component of membrane; C:photosystem I; P:protein-chromophore linkage; F:chlorophyll binding; C:plastoglobule; P:response to light stimulus; P:photosynthesis, light harvesting in photosystem I; C:chloroplast thylakoid membrane
[Aligned, MAPPED, ANNOTATED]	TRIAE_CS42_5DL_TGACv1_435969_AA1456790	-1.18115	chlorophyll a-b binding chloroplastic	C:GO:0009941; C:GO:0009522; F:GO:0004650; C:GO:0005576; P:GO:0009416; P:GO:0009768; C:GO:0009535; P:GO:0005975; F:GO:0046872; F:GO:0031409; C:GO:0016021; P:GO:0018298; P:GO:0071555; F:GO:0016168; C:GO:0010287	C:chloroplast envelope; C:photosystem I; F:polygalacturonase activity; C:extracellular region; P:response to light stimulus; P:photosynthesis, light harvesting in photosystem I; C:chloroplast thylakoid membrane; P:carbohydrate metabolic process; F:metal ion binding; F:pigment binding; C:integral component of membrane; P:protein-chromophore linkage; P:cell wall organization; F:chlorophyll binding;…
[Aligned, MAPPED, ANNOTATED]	TRIAE_CS42_6AS_TGACv1_485824_AA1552860	-2.60223	Chlorophyll a-b binding chloroplastic	F:GO:0046872; C:GO:0016021; P:GO:0009765; C:GO:0009522; P:GO:0018298; F:GO:0016168; C:GO:0009535	F:metal ion binding; C:integral component of membrane; P:photosynthesis, light harvesting; C:photosystem I; P:protein-chromophore linkage; F:chlorophyll binding; C:chloroplast thylakoid membrane
[Aligned, MAPPED, ANNOTATED]	TRIAE_CS42_7BS_TGACv1_592029_AA1928690	-1.71555	Chlorophyll a-b binding chloroplastic	F:GO:0046872; C:GO:0016021; P:GO:0009765; C:GO:0009522; P:GO:0018298; F:GO:0016168; C:GO:0009535	F:metal ion binding; C:integral component of membrane; P:photosynthesis, light harvesting; C:photosystem I; P:protein-chromophore linkage; F:chlorophyll binding; C:chloroplast thylakoid membrane
[Aligned, MAPPED, ANNOTATED]	TRIAE_CS42_2AL_TGACv1_093824_AA0287580	-1.20888	chlorophyll a-b binding CP24 [Zea mays]	F:GO:0046872; F:GO:0031409; C:GO:0009941; C:GO:0016021; C:GO:0009522; P:GO:0018298; F:GO:0016168; C:GO:0010287; P:GO:0009416; P:GO:0009768; C:GO:0009535	F:metal ion binding; F:pigment binding; C:chloroplast envelope; C:integral component of membrane; C:photosystem I; P:protein-chromophore linkage; F:chlorophyll binding; C:plastoglobule; P:response to light stimulus; P:photosynthesis, light harvesting in photosystem I; C:chloroplast thylakoid membrane
[Aligned, MAPPED, ANNOTATED]	TRIAE_CS42_2BL_TGACv1_129468_AA0384990	-1.01958	chlorophyll a-b binding CP24 [Zea mays]	F:GO:0031409; C:GO:0009523; C:GO:0009941; C:GO:0016021; P:GO:0018298; F:GO:0016168; C:GO:0010287; P:GO:0009416; P:GO:0009768; C:GO:0009535	F:pigment binding; C:photosystem II; C:chloroplast envelope; C:integral component of membrane; P:protein-chromophore linkage; F:chlorophyll binding; C:plastoglobule; P:response to light stimulus; P:photosynthesis, light harvesting in photosystem I; C:chloroplast thylakoid membrane
[Aligned, MAPPED, ANNOTATED]	TRIAE_CS42_2DL_TGACv1_157999_AA0505460	-1.15609	chlorophyll a-b binding CP24 [Zea mays]	F:GO:0031409; C:GO:0009941; C:GO:0016021; P:GO:0018298; F:GO:0016168; C:GO:0010287; P:GO:0009416; P:GO:0009768; C:GO:0009535	F:pigment binding; C:chloroplast envelope; C:integral component of membrane; P:protein-chromophore linkage; F:chlorophyll binding; C:plastoglobule; P:response to light stimulus; P:photosynthesis, light harvesting in photosystem I; C:chloroplast thylakoid membrane
[Aligned, MAPPED, ANNOTATED]	TRIAE_CS42_2AS_TGACv1_112955_AA0348610	-1.25137	chlorophyll a-b binding of LHCII type III [Zea mays]	C:GO:0009523; C:GO:0009941; F:GO:0005198; C:GO:0009522; P:GO:0009416; P:GO:0009768; C:GO:0009535; F:GO:0046872; F:GO:0031409; C:GO:0016021; P:GO:0018298; F:GO:0016168; C:GO:0010287	C:photosystem II; C:chloroplast envelope; F:structural molecule activity; C:photosystem I; P:response to light stimulus; P:photosynthesis, light harvesting in photosystem I; C:chloroplast thylakoid membrane; F:metal ion binding; F:pigment binding; C:integral component of membrane; P:protein-chromophore linkage; F:chlorophyll binding; C:plastoglobule
[Aligned, MAPPED, ANNOTATED]	TRIAE_CS42_5DL_TGACv1_433072_AA1400860	4.38656	chlorophyllase-1-like [Brachypodium distachyon]	P:GO:0051707; C:GO:0016020; P:GO:0031323; F:GO:0047746; P:GO:0015996	P:response to other organism; C:membrane; P:regulation of cellular metabolic process; F:chlorophyllase activity; P:chlorophyll catabolic process
[Aligned, MAPPED, ANNOTATED]	TRIAE_CS42_5AS_TGACv1_393102_AA1268440	-1.16183	chloroplast stem-loop binding of 41 kDa chloroplastic	P:GO:0015995; P:GO:0043900; P:GO:0010363; P:GO:0045727; P:GO:0009595; P:GO:0009853; P:GO:0042793; P:GO:0009697; P:GO:0009637; C:GO:0005773; P:GO:0000165; C:GO:0009506; P:GO:0006636; P:GO:0009902; F:GO:0003824; P:GO:0010218; P:GO:0045893; C:GO:0010319; C:GO:0048046; P:GO:0019288; P:GO:0010310; P:GO:0050832; P:GO:0010114; P:GO:0032544; P:GO:0016117; P:GO:0034660; C:GO:0009941; C:GO:0005840; P:GO:00…	P:chlorophyll biosynthetic process; P:regulation of multi-organism process; P:regulation of plant-type hypersensitive response; P:positive regulation of translation; P:detection of biotic stimulus; P:photorespiration; P:transcription from plastid promoter; P:salicylic acid biosynthetic process; P:response to blue light; C:vacuole; P:MAPK cascade; C:plasmodesma; P:unsaturated fatty acid biosynthet…
[Aligned, MAPPED, ANNOTATED]	TRIAE_CS42_5BS_TGACv1_423535_AA1378810	-1.22145	chloroplast stem-loop binding of 41 kDa chloroplastic	P:GO:0015995; P:GO:0043900; P:GO:0010363; P:GO:0045727; P:GO:0009595; P:GO:0009853; P:GO:0042793; P:GO:0009697; P:GO:0009637; C:GO:0005773; P:GO:0000165; C:GO:0009506; P:GO:0006636; P:GO:0009902; F:GO:0003824; P:GO:0010218; P:GO:0045893; C:GO:0010319; C:GO:0048046; P:GO:0019288; P:GO:0010310; P:GO:0050832; P:GO:0010114; P:GO:0032544; P:GO:0016117; P:GO:0034660; C:GO:0009941; C:GO:0005840; P:GO:00…	P:chlorophyll biosynthetic process; P:regulation of multi-organism process; P:regulation of plant-type hypersensitive response; P:positive regulation of translation; P:detection of biotic stimulus; P:photorespiration; P:transcription from plastid promoter; P:salicylic acid biosynthetic process; P:response to blue light; C:vacuole; P:MAPK cascade; C:plasmodesma; P:unsaturated fatty acid biosynthet…
[Aligned, MAPPED, ANNOTATED]	TRIAE_CS42_5DS_TGACv1_456750_AA1477470	-1.38248	chloroplast stem-loop binding of 41 kDa chloroplastic	P:GO:0015995; P:GO:0043900; P:GO:0010363; P:GO:0045727; P:GO:0009595; P:GO:0009853; P:GO:0042793; P:GO:0009697; P:GO:0009637; C:GO:0005773; P:GO:0000165; C:GO:0009506; P:GO:0006636; P:GO:0009902; F:GO:0003824; P:GO:0010218; P:GO:0045893; C:GO:0010319; C:GO:0048046; P:GO:0019288; P:GO:0010310; P:GO:0050832; P:GO:0010114; P:GO:0032544; P:GO:0016117; P:GO:0034660; C:GO:0009941; C:GO:0005840; P:GO:00…	P:chlorophyll biosynthetic process; P:regulation of multi-organism process; P:regulation of plant-type hypersensitive response; P:positive regulation of translation; P:detection of biotic stimulus; P:photorespiration; P:transcription from plastid promoter; P:salicylic acid biosynthetic process; P:response to blue light; C:vacuole; P:MAPK cascade; C:plasmodesma; P:unsaturated fatty acid biosynthet…
[Aligned, MAPPED, ANNOTATED]	TRIAE_CS42_6AS_TGACv1_485638_AA1549290	-1.11487	chloroplast stem-loop binding of 41 kDa chloroplastic	P:GO:0015995; P:GO:0045727; C:GO:0009534; C:GO:0009941; F:GO:0008266; P:GO:0006364; C:GO:0005840; P:GO:0009637; P:GO:0009658; P:GO:0009735; P:GO:0009965; F:GO:0050662; F:GO:0003824; P:GO:0010207; P:GO:0010218; P:GO:0045893; C:GO:0010319; C:GO:0048046; P:GO:0030154; C:GO:0010287; P:GO:0010114; P:GO:0032544	P:chlorophyll biosynthetic process; P:positive regulation of translation; C:chloroplast thylakoid; C:chloroplast envelope; F:poly(U) RNA binding; P:rRNA processing; C:ribosome; P:response to blue light; P:chloroplast organization; P:response to cytokinin; P:leaf morphogenesis; F:coenzyme binding; F:catalytic activity; P:photosystem II assembly; P:response to far red light; P:positive regulation o…
[Aligned, MAPPED, ANNOTATED]	TRIAE_CS42_6BS_TGACv1_514094_AA1655040	-1.30628	chloroplast stem-loop binding of 41 kDa chloroplastic	P:GO:0015995; P:GO:0045727; C:GO:0009534; C:GO:0009941; F:GO:0008266; P:GO:0006364; C:GO:0005840; P:GO:0009637; P:GO:0009658; P:GO:0009735; P:GO:0009965; F:GO:0050662; F:GO:0003824; P:GO:0010207; P:GO:0010218; P:GO:0045893; C:GO:0010319; C:GO:0048046; P:GO:0030154; C:GO:0010287; P:GO:0010114; P:GO:0032544	P:chlorophyll biosynthetic process; P:positive regulation of translation; C:chloroplast thylakoid; C:chloroplast envelope; F:poly(U) RNA binding; P:rRNA processing; C:ribosome; P:response to blue light; P:chloroplast organization; P:response to cytokinin; P:leaf morphogenesis; F:coenzyme binding; F:catalytic activity; P:photosystem II assembly; P:response to far red light; P:positive regulation o…
[Aligned, MAPPED, ANNOTATED]	TRIAE_CS42_6DS_TGACv1_542615_AA1725380	-1.13673	chloroplast stem-loop binding of 41 kDa chloroplastic	P:GO:0015995; P:GO:0045727; C:GO:0009534; F:GO:0008266; P:GO:0006364; P:GO:0009637; P:GO:0009658; P:GO:0009735; F:GO:0003824; P:GO:0010218; P:GO:0045893; C:GO:0010319; C:GO:0048046; F:GO:0003729; F:GO:0019843; P:GO:0010114; P:GO:0032544; C:GO:0009941; C:GO:0005840; P:GO:0009965; F:GO:0005515; F:GO:0050662; P:GO:0010207; P:GO:0030154; C:GO:0010287	P:chlorophyll biosynthetic process; P:positive regulation of translation; C:chloroplast thylakoid; F:poly(U) RNA binding; P:rRNA processing; P:response to blue light; P:chloroplast organization; P:response to cytokinin; F:catalytic activity; P:response to far red light; P:positive regulation of transcription, DNA-templated; C:stromule; C:apoplast; F:mRNA binding; F:rRNA binding; P:response to red…
[Aligned, MAPPED, ANNOTATED]	TRIAE_CS42_4DL_TGACv1_342788_AA1122140	-1.15267	chloroplastic [Brachypodium distachyon]	C:GO:0009570; F:GO:0031072; F:GO:0003756; C:GO:0016021; F:GO:0051082; P:GO:0010206; P:GO:0006457; C:GO:0009535	C:chloroplast stroma; F:heat shock protein binding; F:protein disulfide isomerase activity; C:integral component of membrane; F:unfolded protein binding; P:photosystem II repair; P:protein folding; C:chloroplast thylakoid membrane
[Aligned, MAPPED, ANNOTATED]	TRIAE_CS42_7AL_TGACv1_555997_AA1752020	1.176	chloroplastic-like [Nelumbo nucifera]	C:GO:0009507; F:GO:0080124; P:GO:0015996	C:chloroplast; F:pheophytinase activity; P:chlorophyll catabolic process
[Aligned, MAPPED, ANNOTATED]	TGACv1_scaffold_579729_7BL:35165-37639	1.21122	chloroplastic-like [Nelumbo nucifera]	C:GO:0009507; F:GO:0080124; P:GO:0015996	C:chloroplast; F:pheophytinase activity; P:chlorophyll catabolic process
[Aligned, MAPPED, ANNOTATED]	TRIAE_CS42_7BS_TGACv1_592341_AA1936030	1.87427	choline ethanolaminephosphotransferase 1-like	C:GO:0005739; C:GO:0016021; F:GO:0016780; P:GO:0008654	C:mitochondrion; C:integral component of membrane; F:phosphotransferase activity, for other substituted phosphate groups; P:phospholipid biosynthetic process
[Aligned, MAPPED, ANNOTATED]	TRIAE_CS42_7DS_TGACv1_624488_AA2061640	1.20749	choline ethanolaminephosphotransferase 1-like	C:GO:0005739; C:GO:0016021; F:GO:0016780; P:GO:0008654	C:mitochondrion; C:integral component of membrane; F:phosphotransferase activity, for other substituted phosphate groups; P:phospholipid biosynthetic process
[Aligned, MAPPED, ANNOTATED]	TRIAE_CS42_3AL_TGACv1_196414_AA0660190	1.01055	choline kinase	F:GO:0003677; F:GO:0003700; P:GO:0006355; P:GO:0016310; F:GO:0016301	F:DNA binding; F:transcription factor activity, sequence-specific DNA binding; P:regulation of transcription, DNA-templated; P:phosphorylation; F:kinase activity
[Aligned, MAPPED, ANNOTATED]	TGACv1_scaffold_540517_6DL:0-395	1.44918	Chromosome genomic cultivar Chinese Spring [Chlamydia pneumoniae]	C:GO:0009507	C:chloroplast
[Aligned, MAPPED, ANNOTATED]	TRIAE_CS42_3B_TGACv1_220699_AA0715850	2.42306	cinnamate 4-hydroxylase	F:GO:0018658; F:GO:0042802; P:GO:0009555; C:GO:0005783; C:GO:0005794; C:GO:0005774; C:GO:0009505; P:GO:0006744; C:GO:0005886; P:GO:0040007; F:GO:0020037; C:GO:0009506; F:GO:0005506; P:GO:0009808; P:GO:0044550; C:GO:0016021; P:GO:0055114; F:GO:0016710	F:salicylate 1-monooxygenase activity; F:identical protein binding; P:pollen development; C:endoplasmic reticulum; C:Golgi apparatus; C:vacuolar membrane; C:plant-type cell wall; P:ubiquinone biosynthetic process; C:plasma membrane; P:growth; F:heme binding; C:plasmodesma; F:iron ion binding; P:lignin metabolic process; P:secondary metabolite biosynthetic process; C:integral component of membrane…
[Aligned, MAPPED, ANNOTATED]	TRIAE_CS42_3AL_TGACv1_193907_AA0622330	-1.60379	cinnamate beta-D-glucosyltransferase-like	P:GO:0052696; F:GO:0080043; C:GO:0043231; F:GO:0080044; P:GO:0009813	P:flavonoid glucuronidation; F:quercetin 3-O-glucosyltransferase activity; C:intracellular membrane-bounded organelle; F:quercetin 7-O-glucosyltransferase activity; P:flavonoid biosynthetic process
[Aligned, MAPPED, ANNOTATED]	TRIAE_CS42_5AL_TGACv1_376632_AA1239320	1.44812	cinnamoyl- reductase	F:GO:0050662; P:GO:0055114; F:GO:0016621	F:coenzyme binding; P:oxidation-reduction process; F:cinnamoyl-CoA reductase activity
[Aligned, MAPPED, ANNOTATED]	TRIAE_CS42_5BL_TGACv1_405004_AA1317680	1.36613	cinnamoyl- reductase	F:GO:0050662; P:GO:0055114; F:GO:0016621	F:coenzyme binding; P:oxidation-reduction process; F:cinnamoyl-CoA reductase activity
[Aligned, MAPPED, ANNOTATED]	TRIAE_CS42_5DL_TGACv1_434151_AA1430490	1.584	cinnamoyl- reductase	F:GO:0050662; P:GO:0055114; F:GO:0016621	F:coenzyme binding; P:oxidation-reduction process; F:cinnamoyl-CoA reductase activity
[Aligned, MAPPED, ANNOTATED]	TRIAE_CS42_7DS_TGACv1_622392_AA2038800	2.72793	cinnamoyl- reductase	F:GO:0050662; P:GO:0055114; F:GO:0016621	F:coenzyme binding; P:oxidation-reduction process; F:cinnamoyl-CoA reductase activity
[Aligned, MAPPED, ANNOTATED]	TRIAE_CS42_5AL_TGACv1_375041_AA1214580	2.60189	cinnamoyl- reductase [Zea mays]	F:GO:0050662; P:GO:0055114; F:GO:0016621	F:coenzyme binding; P:oxidation-reduction process; F:cinnamoyl-CoA reductase activity
[Aligned, MAPPED, ANNOTATED]	TRIAE_CS42_5BL_TGACv1_406204_AA1342180	2.49771	cinnamoyl- reductase [Zea mays]	F:GO:0050662; P:GO:0055114; F:GO:0016621	F:coenzyme binding; P:oxidation-reduction process; F:cinnamoyl-CoA reductase activity
[Aligned, MAPPED, ANNOTATED]	TRIAE_CS42_5DL_TGACv1_436308_AA1459900	1.51623	cinnamoyl- reductase [Zea mays]	F:GO:0050662; P:GO:0055114; F:GO:0016621	F:coenzyme binding; P:oxidation-reduction process; F:cinnamoyl-CoA reductase activity
[Aligned, MAPPED, ANNOTATED]	TRIAE_CS42_6AS_TGACv1_486200_AA1558100	1.61394	cinnamyl alcohol dehydrogenase	F:GO:0008270; F:GO:0045551; P:GO:0009809; P:GO:0055114; F:GO:0052747	F:zinc ion binding; F:cinnamyl-alcohol dehydrogenase activity; P:lignin biosynthetic process; P:oxidation-reduction process; F:sinapyl alcohol dehydrogenase activity
[Aligned, MAPPED, ANNOTATED]	TRIAE_CS42_6BS_TGACv1_513228_AA1635230	1.92607	cinnamyl alcohol dehydrogenase	F:GO:0008270; F:GO:0045551; P:GO:0009809; P:GO:0055114; F:GO:0052747	F:zinc ion binding; F:cinnamyl-alcohol dehydrogenase activity; P:lignin biosynthetic process; P:oxidation-reduction process; F:sinapyl alcohol dehydrogenase activity
[Aligned, MAPPED, ANNOTATED]	TRIAE_CS42_6DS_TGACv1_542539_AA1723880	1.75209	cinnamyl alcohol dehydrogenase	F:GO:0008270; F:GO:0045551; P:GO:0009809; P:GO:0055114; F:GO:0052747	F:zinc ion binding; F:cinnamyl-alcohol dehydrogenase activity; P:lignin biosynthetic process; P:oxidation-reduction process; F:sinapyl alcohol dehydrogenase activity
[Aligned, MAPPED, ANNOTATED]	TRIAE_CS42_7AL_TGACv1_556333_AA1761120	1.62514	cinnamyl alcohol dehydrogenase 5	F:GO:0008270; F:GO:0045551; P:GO:0009809; P:GO:0055114; F:GO:0052747	F:zinc ion binding; F:cinnamyl-alcohol dehydrogenase activity; P:lignin biosynthetic process; P:oxidation-reduction process; F:sinapyl alcohol dehydrogenase activity
[Aligned, MAPPED, ANNOTATED]	TRIAE_CS42_7DL_TGACv1_603075_AA1975300	1.54547	cinnamyl alcohol dehydrogenase 5	F:GO:0008270; F:GO:0045551; P:GO:0009809; P:GO:0055114; F:GO:0052747	F:zinc ion binding; F:cinnamyl-alcohol dehydrogenase activity; P:lignin biosynthetic process; P:oxidation-reduction process; F:sinapyl alcohol dehydrogenase activity
[Aligned, MAPPED, ANNOTATED]	TRIAE_CS42_U_TGACv1_642023_AA2109740	-1.55888	cis-zeatin O-glucosyltransferase	F:GO:0008194; P:GO:0052696; F:GO:0016758; C:GO:0043231; P:GO:0009813	F:UDP-glycosyltransferase activity; P:flavonoid glucuronidation; F:transferase activity, transferring hexosyl groups; C:intracellular membrane-bounded organelle; P:flavonoid biosynthetic process
[Aligned, MAPPED, ANNOTATED]	TRIAE_CS42_4AL_TGACv1_291055_AA0991870	2.99594	class III chitinase homologue ( hib3H-a) [Oryza sativa]	F:GO:0004568; P:GO:0045493; F:GO:0008061; P:GO:0006032; C:GO:0005576	F:chitinase activity; P:xylan catabolic process; F:chitin binding; P:chitin catabolic process; C:extracellular region
[Aligned, MAPPED, ANNOTATED]	TRIAE_CS42_4BS_TGACv1_329606_AA1102700	1.75846	class III chitinase homologue ( hib3H-a) [Oryza sativa]	F:GO:0004568; P:GO:0005975; F:GO:0008061; P:GO:0006032; C:GO:0005576	F:chitinase activity; P:carbohydrate metabolic process; F:chitin binding; P:chitin catabolic process; C:extracellular region
[Aligned, MAPPED, ANNOTATED]	TRIAE_CS42_4AL_TGACv1_289568_AA0973340	-2.62039	clathrin assembly At1g33340	C:GO:0005634; F:GO:0003700; P:GO:0009737; P:GO:0048268; P:GO:0006970; P:GO:0006355; F:GO:0043565; F:GO:0030276; C:GO:0030136; F:GO:0005545	C:nucleus; F:transcription factor activity, sequence-specific DNA binding; P:response to abscisic acid; P:clathrin coat assembly; P:response to osmotic stress; P:regulation of transcription, DNA-templated; F:sequence-specific DNA binding; F:clathrin binding; C:clathrin-coated vesicle; F:1-phosphatidylinositol binding
[Aligned, MAPPED, ANNOTATED]	TRIAE_CS42_4DS_TGACv1_361542_AA1169880	-3.29609	clathrin assembly At1g33340	P:GO:0048268; F:GO:0030276; C:GO:0030136; F:GO:0005545	P:clathrin coat assembly; F:clathrin binding; C:clathrin-coated vesicle; F:1-phosphatidylinositol binding
[Aligned, MAPPED, ANNOTATED]	TRIAE_CS42_5DL_TGACv1_434740_AA1440850	1.49508	cold acclimation COR413-PM1 [Zea mays]	C:GO:0016021	C:integral component of membrane
[Aligned, MAPPED, ANNOTATED]	TRIAE_CS42_U_TGACv1_640850_AA2077160	1.9038	cold acclimation COR413-PM1 [Zea mays]	C:GO:0016021	C:integral component of membrane
[Aligned]	TRIAE_CS42_4BS_TGACv1_328532_AA1089710	1.00518	cold shock -1 precursor [Zea mays]
[Aligned, MAPPED, ANNOTATED]	TRIAE_CS42_1BL_TGACv1_032203_AA0126680	1.40725	cold-regulated 413 inner membrane chloroplastic-like	F:GO:0003743; P:GO:0001731; C:GO:0016282; C:GO:0016021; C:GO:0033290; P:GO:0006446; C:GO:0009536; C:GO:0005852	F:translation initiation factor activity; P:formation of translation preinitiation complex; C:eukaryotic 43S preinitiation complex; C:integral component of membrane; C:eukaryotic 48S preinitiation complex; P:regulation of translational initiation; C:plastid; C:eukaryotic translation initiation factor 3 complex
[Aligned, MAPPED, ANNOTATED]	TRIAE_CS42_1DL_TGACv1_062737_AA0219010	1.03309	cold-regulated 413 inner membrane chloroplastic-like	F:GO:0003743; P:GO:0001731; C:GO:0016282; C:GO:0016021; C:GO:0033290; P:GO:0006446; C:GO:0009536; C:GO:0005852	F:translation initiation factor activity; P:formation of translation preinitiation complex; C:eukaryotic 43S preinitiation complex; C:integral component of membrane; C:eukaryotic 48S preinitiation complex; P:regulation of translational initiation; C:plastid; C:eukaryotic translation initiation factor 3 complex
[Aligned]	TRIAE_CS42_2AL_TGACv1_094560_AA0299660	-2.31607	cold-responsive WCOR15-2A [Triticum aestivum]
[Aligned]	TRIAE_CS42_2DL_TGACv1_158690_AA0524480	-2.19398	cold-responsive WCOR15-2A [Triticum aestivum]
[Aligned, MAPPED, ANNOTATED]	TGACv1_scaffold_238674_3B:1572-1899	1.03915	Conserved [Lactobacillus rhamnosus GG]	C:GO:0009507	C:chloroplast
[Aligned, MAPPED, ANNOTATED]	TGACv1_scaffold_327591_4BL:0-427	1.15963	Conserved [Lactobacillus rhamnosus Lc 705]	C:GO:0009507	C:chloroplast
[Aligned, MAPPED, ANNOTATED]	TRIAE_CS42_6AS_TGACv1_485238_AA1541240	-1.34452	CONSTANS CO6 [Zea mays]	C:GO:0005634; F:GO:0008270; P:GO:0009909; C:GO:0005739; P:GO:0009416; C:GO:0009536	C:nucleus; F:zinc ion binding; P:regulation of flower development; C:mitochondrion; P:response to light stimulus; C:plastid
[Aligned, MAPPED, ANNOTATED]	TRIAE_CS42_6DS_TGACv1_544624_AA1748960	-1.18811	CONSTANS CO6 [Zea mays]	C:GO:0005634; F:GO:0008270; P:GO:0009909; C:GO:0005739; P:GO:0009416; C:GO:0009536	C:nucleus; F:zinc ion binding; P:regulation of flower development; C:mitochondrion; P:response to light stimulus; C:plastid
[Aligned, MAPPED, ANNOTATED]	TRIAE_CS42_2AL_TGACv1_093686_AA0285180	-1.01034	copper amine oxidase 1-like	C:GO:0005777; P:GO:0009308; F:GO:0005507; F:GO:0048038; F:GO:0008131; P:GO:0055114	C:peroxisome; P:amine metabolic process; F:copper ion binding; F:quinone binding; F:primary amine oxidase activity; P:oxidation-reduction process
[Aligned, MAPPED, ANNOTATED]	TRIAE_CS42_2BL_TGACv1_132673_AA0439030	-1.7778	copper amine oxidase 1-like	C:GO:0005777; P:GO:0009308; F:GO:0005507; F:GO:0048038; F:GO:0008131; P:GO:0055114	C:peroxisome; P:amine metabolic process; F:copper ion binding; F:quinone binding; F:primary amine oxidase activity; P:oxidation-reduction process
[Aligned, MAPPED, ANNOTATED]	TRIAE_CS42_5BL_TGACv1_404467_AA1300780	2.49856	copper transporter [Triticum aestivum]	F:GO:0022891; P:GO:0055085; C:GO:0016021	F:substrate-specific transmembrane transporter activity; P:transmembrane transport; C:integral component of membrane
[Aligned, MAPPED, ANNOTATED]	TRIAE_CS42_5DL_TGACv1_433420_AA1412760	1.87614	copper transporter [Triticum aestivum]	F:GO:0022891; P:GO:0055085; C:GO:0016021; P:GO:0008643	F:substrate-specific transmembrane transporter activity; P:transmembrane transport; C:integral component of membrane; P:carbohydrate transport
[Aligned, MAPPED, ANNOTATED]	TRIAE_CS42_U_TGACv1_642488_AA2118360	1.9519	copper transporter [Triticum aestivum]	F:GO:0022891; P:GO:0055085; C:GO:0016021; P:GO:0008643	F:substrate-specific transmembrane transporter activity; P:transmembrane transport; C:integral component of membrane; P:carbohydrate transport
[Aligned]	TRIAE_CS42_1AL_TGACv1_000330_AA0009140	#NAME?*	Cortical cell-delineating
[Aligned]	TRIAE_CS42_1DL_TGACv1_061101_AA0185190	#NAME?*	Cortical cell-delineating
[Aligned, MAPPED, ANNOTATED]	TRIAE_CS42_4AL_TGACv1_288540_AA0951620	1.50199	Cortical cell-delineating	P:GO:0006508; F:GO:0008233	P:proteolysis; F:peptidase activity
[Aligned]	TRIAE_CS42_4BL_TGACv1_321925_AA1066890	#NAME?*	Cortical cell-delineating
[Aligned, MAPPED, ANNOTATED]	TRIAE_CS42_4BS_TGACv1_327933_AA1079170	1.49742	Cortical cell-delineating	P:GO:0006508; F:GO:0008233	P:proteolysis; F:peptidase activity
[Aligned, MAPPED, ANNOTATED]	TRIAE_CS42_4DL_TGACv1_343478_AA1135040	-3.33032	Cortical cell-delineating	P:GO:0006508; F:GO:0008233	P:proteolysis; F:peptidase activity
[Aligned, MAPPED, ANNOTATED]	TRIAE_CS42_4DS_TGACv1_361697_AA1171670	1.3087	Cortical cell-delineating	P:GO:0006508; F:GO:0008233	P:proteolysis; F:peptidase activity
[Aligned, MAPPED, ANNOTATED]	TRIAE_CS42_1BL_TGACv1_033186_AA0137610	#NAME?*	cortical cell-delineating precursor [Zea mays]	P:GO:0006869; F:GO:0008289	P:lipid transport; F:lipid binding
[Aligned, MAPPED, ANNOTATED]	TRIAE_CS42_U_TGACv1_641853_AA2105760	#NAME?*	cortical cell-delineating precursor [Zea mays]	P:GO:0006508; F:GO:0008233	P:proteolysis; F:peptidase activity
[Aligned]	TRIAE_CS42_4BL_TGACv1_320463_AA1040190	-1.21285	cp [Zea mays]
[Aligned]	TRIAE_CS42_2DL_TGACv1_158175_AA0511360	-1.88552	CR2_HORVU ame: Full=Cold-regulated 2
[Aligned, MAPPED, ANNOTATED]	TRIAE_CS42_5DL_TGACv1_433013_AA1398170	-1.96701	C-repeat binding factor [Triticum aestivum]	C:GO:0005634; F:GO:0003677; F:GO:0003700; P:GO:0006351; P:GO:0006355	C:nucleus; F:DNA binding; F:transcription factor activity, sequence-specific DNA binding; P:transcription, DNA-templated; P:regulation of transcription, DNA-templated
[Aligned, MAPPED, ANNOTATED]	TRIAE_CS42_5AL_TGACv1_374715_AA1207270	-2.63002	C-repeat binding factor 6 [Hordeum vulgare vulgare]	C:GO:0005634; F:GO:0003677; F:GO:0003700; P:GO:0006351; P:GO:0006355	C:nucleus; F:DNA binding; F:transcription factor activity, sequence-specific DNA binding; P:transcription, DNA-templated; P:regulation of transcription, DNA-templated
[Aligned, MAPPED, ANNOTATED]	TRIAE_CS42_5DL_TGACv1_435239_AA1447600	-2.76451	C-repeat binding factor 6 [Hordeum vulgare vulgare]	C:GO:0005634; F:GO:0003677; F:GO:0003700; P:GO:0006351; P:GO:0006355; C:GO:0009536	C:nucleus; F:DNA binding; F:transcription factor activity, sequence-specific DNA binding; P:transcription, DNA-templated; P:regulation of transcription, DNA-templated; C:plastid
[Aligned, MAPPED, ANNOTATED]	TRIAE_CS42_5DL_TGACv1_433753_AA1421240	-1.54857	C-repeat binding factor 9 [Hordeum vulgare vulgare]	C:GO:0005634; F:GO:0003677; F:GO:0003700; P:GO:0006351; P:GO:0006355	C:nucleus; F:DNA binding; F:transcription factor activity, sequence-specific DNA binding; P:transcription, DNA-templated; P:regulation of transcription, DNA-templated
[Aligned]	TRIAE_CS42_3AL_TGACv1_194529_AA0635140	-1.02454	CRIB domain-containing RIC4-like
[Aligned, MAPPED, ANNOTATED]	TRIAE_CS42_3DL_TGACv1_252320_AA0889310	1.13369	crt homolog 1-like	C:GO:0016021; C:GO:0009536	C:integral component of membrane; C:plastid
[Aligned, MAPPED, ANNOTATED]	TRIAE_CS42_5BS_TGACv1_423389_AA1375750	1.26061	CSC1 HYP1 [Vitis vinifera]	C:GO:0016021	C:integral component of membrane
[Aligned, MAPPED, ANNOTATED]	TRIAE_CS42_5AS_TGACv1_394172_AA1278570	-1.00218	CSC1 RXW8 [Setaria italica]	C:GO:0016021	C:integral component of membrane
[Aligned, MAPPED, ANNOTATED]	TRIAE_CS42_7AL_TGACv1_557891_AA1787430	-1.19805	cyanidin 3-O-rutinoside 5-O-glucosyltransferase-like	P:GO:0052696; F:GO:0080043; C:GO:0043231; F:GO:0080044; P:GO:0009813	P:flavonoid glucuronidation; F:quercetin 3-O-glucosyltransferase activity; C:intracellular membrane-bounded organelle; F:quercetin 7-O-glucosyltransferase activity; P:flavonoid biosynthetic process
[Aligned, MAPPED, ANNOTATED]	TRIAE_CS42_7AL_TGACv1_556405_AA1762340	1.02535	Cyanohydrin beta-glucosyltransferase	F:GO:0016758; P:GO:0008152	F:transferase activity, transferring hexosyl groups; P:metabolic process
[Aligned, MAPPED, ANNOTATED]	TRIAE_CS42_7BL_TGACv1_578770_AA1899770	1.66934	cyclin dependent kinase	F:GO:0043167; P:GO:0016310; F:GO:0016301	F:ion binding; P:phosphorylation; F:kinase activity
[Aligned, MAPPED, ANNOTATED]	TRIAE_CS42_1AL_TGACv1_000747_AA0018270	-1.15521	cyclin-dependent kinase inhibitor 1 [Zea mays]	P:GO:0007050; C:GO:0005634; P:GO:0016310; F:GO:0004861; P:GO:0071901; F:GO:0016301	P:cell cycle arrest; C:nucleus; P:phosphorylation; F:cyclin-dependent protein serine/threonine kinase inhibitor activity; P:negative regulation of protein serine/threonine kinase activity; F:kinase activity
[Aligned, MAPPED, ANNOTATED]	TRIAE_CS42_3B_TGACv1_220824_AA0720270	1.60043	cyclin-P4-1-like [Brachypodium distachyon]	F:GO:0019901; P:GO:0000079	F:protein kinase binding; P:regulation of cyclin-dependent protein serine/threonine kinase activity
[Aligned, MAPPED, ANNOTATED]	TRIAE_CS42_2AS_TGACv1_112278_AA0334690	-1.24949	Cyclopropane-fatty-acyl-phospholipid synthase	C:GO:0005737; F:GO:0016491; P:GO:0055114; F:GO:0008757; P:GO:0032259	C:cytoplasm; F:oxidoreductase activity; P:oxidation-reduction process; F:S-adenosylmethionine-dependent methyltransferase activity; P:methylation
[Aligned, MAPPED, ANNOTATED]	TRIAE_CS42_2DS_TGACv1_177461_AA0577730	-1.3069	Cyclopropane-fatty-acyl-phospholipid synthase	C:GO:0005737; F:GO:0016491; P:GO:0055114; F:GO:0008757; P:GO:0032259	C:cytoplasm; F:oxidoreductase activity; P:oxidation-reduction process; F:S-adenosylmethionine-dependent methyltransferase activity; P:methylation
[Aligned, MAPPED, ANNOTATED]	TRIAE_CS42_4BL_TGACv1_320503_AA1041770	1.7972	cyp450 [Hordeum vulgare]	F:GO:0005506; P:GO:0044550; C:GO:0016021; F:GO:0016709; P:GO:0055114; F:GO:0020037	F:iron ion binding; P:secondary metabolite biosynthetic process; C:integral component of membrane; F:oxidoreductase activity, acting on paired donors, with incorporation or reduction of molecular oxygen, NAD(P)H as one donor, and incorporation of one atom of oxygen; P:oxidation-reduction process; F:heme binding
[Aligned, MAPPED, ANNOTATED]	TRIAE_CS42_5BL_TGACv1_405148_AA1321220	-2.33882	cyp450 [Hordeum vulgare]	F:GO:0005506; P:GO:0044550; C:GO:0016021; F:GO:0016709; P:GO:0055114; F:GO:0020037	F:iron ion binding; P:secondary metabolite biosynthetic process; C:integral component of membrane; F:oxidoreductase activity, acting on paired donors, with incorporation or reduction of molecular oxygen, NAD(P)H as one donor, and incorporation of one atom of oxygen; P:oxidation-reduction process; F:heme binding
[Aligned, MAPPED, ANNOTATED]	TRIAE_CS42_5DL_TGACv1_433898_AA1424830	-3.25878	cyp450 [Hordeum vulgare]	F:GO:0005506; P:GO:0044550; C:GO:0016021; F:GO:0016709; P:GO:0055114; F:GO:0020037	F:iron ion binding; P:secondary metabolite biosynthetic process; C:integral component of membrane; F:oxidoreductase activity, acting on paired donors, with incorporation or reduction of molecular oxygen, NAD(P)H as one donor, and incorporation of one atom of oxygen; P:oxidation-reduction process; F:heme binding
[Aligned, MAPPED, ANNOTATED]	TRIAE_CS42_1BL_TGACv1_030713_AA0098740	1.22328	Cysteine ase inhibitor	F:GO:0042802; F:GO:0004869; P:GO:0010951; P:GO:0006952	F:identical protein binding; F:cysteine-type endopeptidase inhibitor activity; P:negative regulation of endopeptidase activity; P:defense response
[Aligned, MAPPED, ANNOTATED]	TRIAE_CS42_5AL_TGACv1_376302_AA1235110	-1.45569	cysteine synthase	F:GO:0030170; P:GO:0009651; P:GO:0009750; P:GO:0007030; F:GO:0004124; C:GO:0009507; P:GO:0006833; P:GO:0006955; F:GO:0005507; P:GO:0019288; P:GO:0019761; P:GO:0019500; F:GO:0050017; P:GO:0009266; P:GO:0009684; P:GO:0032880; P:GO:0006096; P:GO:0046686; P:GO:0080147; P:GO:0006535; P:GO:0006972; P:GO:0042744; P:GO:0051410; C:GO:0005739; F:GO:0016740	F:pyridoxal phosphate binding; P:response to salt stress; P:response to fructose; P:Golgi organization; F:cysteine synthase activity; C:chloroplast; P:water transport; P:immune response; F:copper ion binding; P:isopentenyl diphosphate biosynthetic process, methylerythritol 4-phosphate pathway; P:glucosinolate biosynthetic process; P:cyanide catabolic process; F:L-3-cyanoalanine synthase activity;…
[Aligned, MAPPED, ANNOTATED]	TRIAE_CS42_5DL_TGACv1_433140_AA1403380	-1.37544	cysteine synthase	F:GO:0030170; P:GO:0009651; P:GO:0009750; P:GO:0007030; F:GO:0004124; C:GO:0009507; P:GO:0006833; P:GO:0006955; F:GO:0005507; P:GO:0019288; P:GO:0019761; P:GO:0019500; F:GO:0050017; P:GO:0009266; P:GO:0009684; P:GO:0032880; P:GO:0006096; P:GO:0046686; P:GO:0080147; P:GO:0006535; P:GO:0006972; P:GO:0042744; P:GO:0051410; C:GO:0005739; F:GO:0016740	F:pyridoxal phosphate binding; P:response to salt stress; P:response to fructose; P:Golgi organization; F:cysteine synthase activity; C:chloroplast; P:water transport; P:immune response; F:copper ion binding; P:isopentenyl diphosphate biosynthetic process, methylerythritol 4-phosphate pathway; P:glucosinolate biosynthetic process; P:cyanide catabolic process; F:L-3-cyanoalanine synthase activity;…
[Aligned, MAPPED, ANNOTATED]	TRIAE_CS42_6BS_TGACv1_514449_AA1659850	1.01604	cysteine synthase [Oryza sativa Japonica Group]	F:GO:0030170; C:GO:0005737; F:GO:0004124; P:GO:0006535	F:pyridoxal phosphate binding; C:cytoplasm; F:cysteine synthase activity; P:cysteine biosynthetic process from serine
[Aligned, MAPPED, ANNOTATED]	TRIAE_CS42_3AL_TGACv1_195836_AA0654600	-1.00276	Cysteine synthase 26 isoform 1 [Theobroma cacao]	C:GO:0009507; F:GO:0030170; C:GO:0031977; P:GO:0090322; P:GO:0009643; P:GO:0015979; F:GO:0004124; F:GO:0016740; P:GO:0010310; P:GO:0006535	C:chloroplast; F:pyridoxal phosphate binding; C:thylakoid lumen; P:regulation of superoxide metabolic process; P:photosynthetic acclimation; P:photosynthesis; F:cysteine synthase activity; F:transferase activity; P:regulation of hydrogen peroxide metabolic process; P:cysteine biosynthetic process from serine
[Aligned, MAPPED, ANNOTATED]	TRIAE_CS42_5AL_TGACv1_374914_AA1211810	-1.54164	Cysteine-rich receptor kinase 10	F:GO:0005524; C:GO:0009506; C:GO:0016021; F:GO:0004674; P:GO:0006468; P:GO:0006952; C:GO:0005886	F:ATP binding; C:plasmodesma; C:integral component of membrane; F:protein serine/threonine kinase activity; P:protein phosphorylation; P:defense response; C:plasma membrane
[Aligned, MAPPED, ANNOTATED]	TRIAE_CS42_5AL_TGACv1_374914_AA1211800	-1.55764	Cysteine-rich receptor kinase 10	F:GO:0005524; C:GO:0009506; C:GO:0016021; F:GO:0004674; P:GO:0006468; P:GO:0006952; C:GO:0005886	F:ATP binding; C:plasmodesma; C:integral component of membrane; F:protein serine/threonine kinase activity; P:protein phosphorylation; P:defense response; C:plasma membrane
[Aligned, MAPPED, ANNOTATED]	TRIAE_CS42_7BL_TGACv1_579020_AA1903070	-1.53719	Cysteine-rich receptor kinase 10	F:GO:0005524; C:GO:0009506; F:GO:0004674; F:GO:0030246; P:GO:0006468; P:GO:0006952; C:GO:0005886	F:ATP binding; C:plasmodesma; F:protein serine/threonine kinase activity; F:carbohydrate binding; P:protein phosphorylation; P:defense response; C:plasma membrane
[Aligned, MAPPED, ANNOTATED]	TRIAE_CS42_1BS_TGACv1_052012_AA0181210	1.4245	cysteine-rich receptor kinase 2 isoform X1	F:GO:0005524; C:GO:0009506; C:GO:0016021; F:GO:0004674; P:GO:0006468; P:GO:0006952; C:GO:0005886	F:ATP binding; C:plasmodesma; C:integral component of membrane; F:protein serine/threonine kinase activity; P:protein phosphorylation; P:defense response; C:plasma membrane
[Aligned, MAPPED, ANNOTATED]	TRIAE_CS42_4DS_TGACv1_362311_AA1178740	1.60346	cysteine-rich receptor kinase 23	F:GO:0005524; F:GO:0004674; P:GO:0006468	F:ATP binding; F:protein serine/threonine kinase activity; P:protein phosphorylation
[Aligned, MAPPED, ANNOTATED]	TRIAE_CS42_1AL_TGACv1_000750_AA0018320	-2.03284	Cysteine-rich receptor kinase 25	F:GO:0005524; C:GO:0009506; C:GO:0016021; F:GO:0004674; P:GO:0006468; P:GO:0006952; C:GO:0005886	F:ATP binding; C:plasmodesma; C:integral component of membrane; F:protein serine/threonine kinase activity; P:protein phosphorylation; P:defense response; C:plasma membrane
[Aligned, MAPPED, ANNOTATED]	TRIAE_CS42_2BS_TGACv1_147828_AA0488050	-1.24048	Cysteine-rich receptor kinase 25	F:GO:0005524; C:GO:0009506; C:GO:0016021; F:GO:0004674; P:GO:0006468; P:GO:0006952; C:GO:0005886	F:ATP binding; C:plasmodesma; C:integral component of membrane; F:protein serine/threonine kinase activity; P:protein phosphorylation; P:defense response; C:plasma membrane
[Aligned, MAPPED, ANNOTATED]	TRIAE_CS42_2DS_TGACv1_179360_AA0606540	1.56495	Cysteine-rich receptor kinase 26	F:GO:0000166; F:GO:0004672; P:GO:0016310; P:GO:0050896	F:nucleotide binding; F:protein kinase activity; P:phosphorylation; P:response to stimulus
[Aligned, MAPPED, ANNOTATED]	TRIAE_CS42_2AS_TGACv1_113871_AA0361760	1.36175	Cysteine-rich receptor kinase 41	C:GO:0005789; F:GO:0005524; C:GO:0009506; F:GO:0043531; F:GO:0004674; P:GO:0006468; P:GO:0006952; C:GO:0005886	C:endoplasmic reticulum membrane; F:ATP binding; C:plasmodesma; F:ADP binding; F:protein serine/threonine kinase activity; P:protein phosphorylation; P:defense response; C:plasma membrane
[Aligned, MAPPED, ANNOTATED]	TRIAE_CS42_2AS_TGACv1_113598_AA0358370	1.66412	Cysteine-rich receptor kinase 6	F:GO:0005524; C:GO:0009506; F:GO:0004674; P:GO:0006468; P:GO:0006952; C:GO:0005886	F:ATP binding; C:plasmodesma; F:protein serine/threonine kinase activity; P:protein phosphorylation; P:defense response; C:plasma membrane
[Aligned, MAPPED, ANNOTATED]	TRIAE_CS42_4BS_TGACv1_328896_AA1095120	1.33763	Cysteine-rich receptor kinase 6	F:GO:0005524; C:GO:0009506; F:GO:0004674; P:GO:0006468; P:GO:0006952; C:GO:0005886	F:ATP binding; C:plasmodesma; F:protein serine/threonine kinase activity; P:protein phosphorylation; P:defense response; C:plasma membrane
[Aligned, MAPPED, ANNOTATED]	TRIAE_CS42_7BS_TGACv1_593170_AA1949040	-1.01549	قثیخ	C:GO:0016021	C:integral component of membrane
[Aligned, MAPPED, ANNOTATED]	TRIAE_CS42_1AS_TGACv1_019945_AA0073150	-2.65165	cysteine-rich repeat secretory 55-like	P:GO:0016310; F:GO:0016301	P:phosphorylation; F:kinase activity
[Aligned, MAPPED, ANNOTATED]	TRIAE_CS42_1DS_TGACv1_082185_AA0264070	-1.17207	cysteine-rich repeat secretory 55-like	P:GO:0016310; F:GO:0016301	P:phosphorylation; F:kinase activity
[Aligned, MAPPED, ANNOTATED]	TRIAE_CS42_4BL_TGACv1_320311_AA1034820	-1.09315	cysteine-rich repeat secretory 55-like	P:GO:0016310; F:GO:0016301	P:phosphorylation; F:kinase activity
[Aligned, MAPPED, ANNOTATED]	TRIAE_CS42_6DL_TGACv1_527996_AA1710550	2.14738	cytochrome b5	F:GO:0046872; C:GO:0016021; F:GO:0020037	F:metal ion binding; C:integral component of membrane; F:heme binding
[Aligned, MAPPED, ANNOTATED]	TRIAE_CS42_6BL_TGACv1_499448_AA1582770	1.31471	cytochrome b5 [Zea mays]	F:GO:0046872; C:GO:0016021; F:GO:0020037	F:metal ion binding; C:integral component of membrane; F:heme binding
[Aligned, MAPPED, ANNOTATED]	TRIAE_CS42_4AS_TGACv1_306355_AA1006920	1.3775	cytochrome b561 and DOMON domain-containing At2g04850	C:GO:0016021; P:GO:0055114; F:GO:0004497	C:integral component of membrane; P:oxidation-reduction process; F:monooxygenase activity
[Aligned, MAPPED, ANNOTATED]	TRIAE_CS42_2AL_TGACv1_095790_AA0314570	1.23806	cytochrome b561 and DOMON domain-containing At3g07570-like	C:GO:0016021; P:GO:0016132; P:GO:0055114; F:GO:0004497	C:integral component of membrane; P:brassinosteroid biosynthetic process; P:oxidation-reduction process; F:monooxygenase activity
[Aligned, MAPPED, ANNOTATED]	TRIAE_CS42_2BL_TGACv1_129531_AA0387400	1.21134	cytochrome b561 and DOMON domain-containing At3g07570-like	C:GO:0016021; P:GO:0016132; P:GO:0055114; F:GO:0004497	C:integral component of membrane; P:brassinosteroid biosynthetic process; P:oxidation-reduction process; F:monooxygenase activity
[Aligned, MAPPED, ANNOTATED]	TGACv1_scaffold_577062_7BL:153769-154033	inf*	cytochrome b5-like [Brachypodium distachyon]	F:GO:0046872; C:GO:0016021; F:GO:0020037	F:metal ion binding; C:integral component of membrane; F:heme binding
[Aligned, MAPPED, ANNOTATED]	TGACv1_scaffold_489359_6AS:3969-4159	inf*	cytochrome b6 f complex subunit V (chloroplast) [Oryza sativa Indica Group]	F:GO:0005507; C:GO:0009512; C:GO:0016021; P:GO:0015979; P:GO:0055114; F:GO:0045158; P:GO:0017004; C:GO:0009535	F:copper ion binding; C:cytochrome b6f complex; C:integral component of membrane; P:photosynthesis; P:oxidation-reduction process; F:electron transporter, transferring electrons within cytochrome b6/f complex of photosystem II activity; P:cytochrome complex assembly; C:chloroplast thylakoid membrane
[Aligned, MAPPED, ANNOTATED]	TRIAE_CS42_2DL_TGACv1_160509_AA0551280	1.51253	cytochrome P450	P:GO:0098542; F:GO:0005506; P:GO:0044550; C:GO:0016021; F:GO:0016709; P:GO:0042343; P:GO:0055114; F:GO:0020037	P:defense response to other organism; F:iron ion binding; P:secondary metabolite biosynthetic process; C:integral component of membrane; F:oxidoreductase activity, acting on paired donors, with incorporation or reduction of molecular oxygen, NAD(P)H as one donor, and incorporation of one atom of oxygen; P:indole glucosinolate metabolic process; P:oxidation-reduction process; F:heme binding
[Aligned, MAPPED, ANNOTATED]	TRIAE_CS42_5DL_TGACv1_434828_AA1442260	1.96486	cytochrome P450	P:GO:0098542; F:GO:0005506; P:GO:0044550; C:GO:0016021; F:GO:0016709; P:GO:0042343; P:GO:0022900; F:GO:0020037	P:defense response to other organism; F:iron ion binding; P:secondary metabolite biosynthetic process; C:integral component of membrane; F:oxidoreductase activity, acting on paired donors, with incorporation or reduction of molecular oxygen, NAD(P)H as one donor, and incorporation of one atom of oxygen; P:indole glucosinolate metabolic process; P:electron transport chain; F:heme binding
[Aligned, MAPPED, ANNOTATED]	TRIAE_CS42_6DL_TGACv1_526864_AA1693840	-2.4867	cytochrome P450 716B1-like	F:GO:0005506; F:GO:0016705; P:GO:0007275; C:GO:0016021; P:GO:0016132; P:GO:0055114; F:GO:0004497; P:GO:0016125; P:GO:0010268; F:GO:0020037	F:iron ion binding; F:oxidoreductase activity, acting on paired donors, with incorporation or reduction of molecular oxygen; P:multicellular organism development; C:integral component of membrane; P:brassinosteroid biosynthetic process; P:oxidation-reduction process; F:monooxygenase activity; P:sterol metabolic process; P:brassinosteroid homeostasis; F:heme binding
[Aligned, MAPPED, ANNOTATED]	TRIAE_CS42_U_TGACv1_643213_AA2129080	inf*	cytochrome P450 71A1-like	F:GO:0005506; C:GO:0016020; P:GO:0044550; F:GO:0016709; P:GO:0055114; F:GO:0020037	F:iron ion binding; C:membrane; P:secondary metabolite biosynthetic process; F:oxidoreductase activity, acting on paired donors, with incorporation or reduction of molecular oxygen, NAD(P)H as one donor, and incorporation of one atom of oxygen; P:oxidation-reduction process; F:heme binding
[Aligned, MAPPED, ANNOTATED]	TGACv1_scaffold_643213_U:19008-19502	inf*	cytochrome P450 71A1-like	F:GO:0005506; C:GO:0016020; P:GO:0044550; F:GO:0016709; P:GO:0055114; F:GO:0020037	F:iron ion binding; C:membrane; P:secondary metabolite biosynthetic process; F:oxidoreductase activity, acting on paired donors, with incorporation or reduction of molecular oxygen, NAD(P)H as one donor, and incorporation of one atom of oxygen; P:oxidation-reduction process; F:heme binding
[Aligned, MAPPED, ANNOTATED]	TRIAE_CS42_3AS_TGACv1_210427_AA0671780	3.26577	Cytochrome P450 71C4	F:GO:0016788; F:GO:0005506; P:GO:0044550; C:GO:0016021; F:GO:0016709; P:GO:0055114; F:GO:0020037	F:hydrolase activity, acting on ester bonds; F:iron ion binding; P:secondary metabolite biosynthetic process; C:integral component of membrane; F:oxidoreductase activity, acting on paired donors, with incorporation or reduction of molecular oxygen, NAD(P)H as one donor, and incorporation of one atom of oxygen; P:oxidation-reduction process; F:heme binding
[Aligned, MAPPED, ANNOTATED]	TRIAE_CS42_3B_TGACv1_222351_AA0762810	2.23952	Cytochrome P450 71C4	F:GO:0016788; F:GO:0005506; P:GO:0044550; C:GO:0016021; F:GO:0016709; P:GO:0055114; F:GO:0020037	F:hydrolase activity, acting on ester bonds; F:iron ion binding; P:secondary metabolite biosynthetic process; C:integral component of membrane; F:oxidoreductase activity, acting on paired donors, with incorporation or reduction of molecular oxygen, NAD(P)H as one donor, and incorporation of one atom of oxygen; P:oxidation-reduction process; F:heme binding
[Aligned, MAPPED, ANNOTATED]	TRIAE_CS42_3DS_TGACv1_271619_AA0904070	1.17622	Cytochrome P450 71C4	F:GO:0016788; F:GO:0005506; P:GO:0044550; C:GO:0016021; F:GO:0016709; P:GO:0055114; F:GO:0020037	F:hydrolase activity, acting on ester bonds; F:iron ion binding; P:secondary metabolite biosynthetic process; C:integral component of membrane; F:oxidoreductase activity, acting on paired donors, with incorporation or reduction of molecular oxygen, NAD(P)H as one donor, and incorporation of one atom of oxygen; P:oxidation-reduction process; F:heme binding
[Aligned, MAPPED, ANNOTATED]	TRIAE_CS42_3DS_TGACv1_271997_AA0912700	2.20499	Cytochrome P450 71C4	F:GO:0016788; F:GO:0005506; P:GO:0044550; C:GO:0016021; F:GO:0016709; P:GO:0055114; F:GO:0020037	F:hydrolase activity, acting on ester bonds; F:iron ion binding; P:secondary metabolite biosynthetic process; C:integral component of membrane; F:oxidoreductase activity, acting on paired donors, with incorporation or reduction of molecular oxygen, NAD(P)H as one donor, and incorporation of one atom of oxygen; P:oxidation-reduction process; F:heme binding
[Aligned, MAPPED, ANNOTATED]	TGACv1_scaffold_272998_3DS:7663-9907	1.67114	Cytochrome P450 71C4	F:GO:0016788; F:GO:0005506; P:GO:0044550; C:GO:0016021; F:GO:0016709; P:GO:0055114; F:GO:0020037	F:hydrolase activity, acting on ester bonds; F:iron ion binding; P:secondary metabolite biosynthetic process; C:integral component of membrane; F:oxidoreductase activity, acting on paired donors, with incorporation or reduction of molecular oxygen, NAD(P)H as one donor, and incorporation of one atom of oxygen; P:oxidation-reduction process; F:heme binding
[Aligned, MAPPED, ANNOTATED]	TRIAE_CS42_2DS_TGACv1_177333_AA0573920	-1.95342	Cytochrome P450 71D7	F:GO:0005506; P:GO:0044550; C:GO:0016021; F:GO:0016709; P:GO:0055114; F:GO:0020037	F:iron ion binding; P:secondary metabolite biosynthetic process; C:integral component of membrane; F:oxidoreductase activity, acting on paired donors, with incorporation or reduction of molecular oxygen, NAD(P)H as one donor, and incorporation of one atom of oxygen; P:oxidation-reduction process; F:heme binding
[Aligned, MAPPED, ANNOTATED]	TRIAE_CS42_1DL_TGACv1_063686_AA0229890	1.0976	cytochrome P450 71D7-like [Brachypodium distachyon]	F:GO:0005506; P:GO:0044550; C:GO:0016021; F:GO:0016709; P:GO:0055114; F:GO:0020037	F:iron ion binding; P:secondary metabolite biosynthetic process; C:integral component of membrane; F:oxidoreductase activity, acting on paired donors, with incorporation or reduction of molecular oxygen, NAD(P)H as one donor, and incorporation of one atom of oxygen; P:oxidation-reduction process; F:heme binding
[Aligned, MAPPED, ANNOTATED]	TRIAE_CS42_7DS_TGACv1_623691_AA2055390	-2.03601	cytochrome P450 88A1-like	C:GO:0005789; F:GO:0005506; P:GO:0007275; C:GO:0016021; P:GO:0016132; P:GO:0009686; P:GO:0055114; P:GO:0016125; P:GO:0010268; F:GO:0020037; F:GO:0051777	C:endoplasmic reticulum membrane; F:iron ion binding; P:multicellular organism development; C:integral component of membrane; P:brassinosteroid biosynthetic process; P:gibberellin biosynthetic process; P:oxidation-reduction process; P:sterol metabolic process; P:brassinosteroid homeostasis; F:heme binding; F:ent-kaurenoate oxidase activity
[Aligned, MAPPED, ANNOTATED]	TRIAE_CS42_2AS_TGACv1_114197_AA0364940	-1.19002	Cytochrome P450 89A2	F:GO:0005506; F:GO:0016705; P:GO:0055114; F:GO:0004497; F:GO:0020037	F:iron ion binding; F:oxidoreductase activity, acting on paired donors, with incorporation or reduction of molecular oxygen; P:oxidation-reduction process; F:monooxygenase activity; F:heme binding
[Aligned, MAPPED, ANNOTATED]	TRIAE_CS42_7AS_TGACv1_569129_AA1808100	1.58289	Cytochrome P450 89A2	F:GO:0005506; P:GO:0044550; C:GO:0016021; F:GO:0016709; P:GO:0055114; F:GO:0020037	F:iron ion binding; P:secondary metabolite biosynthetic process; C:integral component of membrane; F:oxidoreductase activity, acting on paired donors, with incorporation or reduction of molecular oxygen, NAD(P)H as one donor, and incorporation of one atom of oxygen; P:oxidation-reduction process; F:heme binding
[Aligned, MAPPED, ANNOTATED]	TRIAE_CS42_7BS_TGACv1_592678_AA1942960	1.09859	Cytochrome P450 89A2	F:GO:0005506; P:GO:0044550; C:GO:0016021; F:GO:0016709; P:GO:0055114; F:GO:0020037	F:iron ion binding; P:secondary metabolite biosynthetic process; C:integral component of membrane; F:oxidoreductase activity, acting on paired donors, with incorporation or reduction of molecular oxygen, NAD(P)H as one donor, and incorporation of one atom of oxygen; P:oxidation-reduction process; F:heme binding
[Aligned, MAPPED, ANNOTATED]	TRIAE_CS42_1AL_TGACv1_002988_AA0046960	1.53706	cytochrome P450 89A2-like [Brachypodium distachyon]	F:GO:0005506; P:GO:0044550; C:GO:0016021; F:GO:0016709; P:GO:0055114; F:GO:0020037	F:iron ion binding; P:secondary metabolite biosynthetic process; C:integral component of membrane; F:oxidoreductase activity, acting on paired donors, with incorporation or reduction of molecular oxygen, NAD(P)H as one donor, and incorporation of one atom of oxygen; P:oxidation-reduction process; F:heme binding
[Aligned, MAPPED, ANNOTATED]	TRIAE_CS42_1AL_TGACv1_000089_AA0002910	1.2659	Cytochrome P450 98A1	F:GO:0005506; P:GO:0009809; C:GO:0016021; F:GO:0016709; P:GO:0055114; F:GO:0020037	F:iron ion binding; P:lignin biosynthetic process; C:integral component of membrane; F:oxidoreductase activity, acting on paired donors, with incorporation or reduction of molecular oxygen, NAD(P)H as one donor, and incorporation of one atom of oxygen; P:oxidation-reduction process; F:heme binding
[Aligned, MAPPED, ANNOTATED]	TRIAE_CS42_1DL_TGACv1_063579_AA0228810	1.36788	cytochrome P450 partial	F:GO:0005506; P:GO:0009809; C:GO:0016021; F:GO:0016709; P:GO:0055114; F:GO:0020037	F:iron ion binding; P:lignin biosynthetic process; C:integral component of membrane; F:oxidoreductase activity, acting on paired donors, with incorporation or reduction of molecular oxygen, NAD(P)H as one donor, and incorporation of one atom of oxygen; P:oxidation-reduction process; F:heme binding
[Aligned, MAPPED, ANNOTATED]	TRIAE_CS42_3AS_TGACv1_211169_AA0686310	1.39539	cytochrome P450 superfamily [Zea mays]	F:GO:0005506; P:GO:0009808; C:GO:0016020; P:GO:0044550; P:GO:0055114; F:GO:0016710; F:GO:0020037	F:iron ion binding; P:lignin metabolic process; C:membrane; P:secondary metabolite biosynthetic process; P:oxidation-reduction process; F:trans-cinnamate 4-monooxygenase activity; F:heme binding
[Aligned, MAPPED, ANNOTATED]	TRIAE_CS42_3B_TGACv1_221264_AA0735620	1.51917	cytochrome P450 superfamily [Zea mays]	F:GO:0005506; P:GO:0009808; C:GO:0016020; P:GO:0044550; P:GO:0055114; F:GO:0016710; F:GO:0020037	F:iron ion binding; P:lignin metabolic process; C:membrane; P:secondary metabolite biosynthetic process; P:oxidation-reduction process; F:trans-cinnamate 4-monooxygenase activity; F:heme binding
[Aligned, MAPPED, ANNOTATED]	TRIAE_CS42_3DS_TGACv1_271628_AA0904230	1.23762	cytochrome P450 superfamily [Zea mays]	F:GO:0005506; P:GO:0009808; C:GO:0016020; P:GO:0044550; P:GO:0055114; F:GO:0016710; F:GO:0020037	F:iron ion binding; P:lignin metabolic process; C:membrane; P:secondary metabolite biosynthetic process; P:oxidation-reduction process; F:trans-cinnamate 4-monooxygenase activity; F:heme binding
[Aligned, MAPPED, ANNOTATED]	TRIAE_CS42_7DL_TGACv1_603549_AA1985580	1.97944	cytochrome P450 superfamily [Zea mays]	P:GO:0009718; F:GO:0005506; P:GO:0044550; C:GO:0016021; F:GO:0016709; P:GO:0055114; P:GO:0010224; F:GO:0020037; P:GO:0009744	P:anthocyanin-containing compound biosynthetic process; F:iron ion binding; P:secondary metabolite biosynthetic process; C:integral component of membrane; F:oxidoreductase activity, acting on paired donors, with incorporation or reduction of molecular oxygen, NAD(P)H as one donor, and incorporation of one atom of oxygen; P:oxidation-reduction process; P:response to UV-B; F:heme binding; P:respons…
[Aligned, MAPPED, ANNOTATED]	TRIAE_CS42_3B_TGACv1_222143_AA0758190	-2.88687	cytokinin dehydrogenase 5-like	P:GO:0009690; C:GO:0005615; F:GO:0016614; F:GO:0050660; P:GO:0022900; F:GO:0019139	P:cytokinin metabolic process; C:extracellular space; F:oxidoreductase activity, acting on CH-OH group of donors; F:flavin adenine dinucleotide binding; P:electron transport chain; F:cytokinin dehydrogenase activity
[Aligned, MAPPED, ANNOTATED]	TRIAE_CS42_3DL_TGACv1_249970_AA0859480	-1.30572	cytokinin dehydrogenase 5-like	P:GO:0009690; C:GO:0005615; F:GO:0016614; F:GO:0050660; P:GO:0022900; F:GO:0019139	P:cytokinin metabolic process; C:extracellular space; F:oxidoreductase activity, acting on CH-OH group of donors; F:flavin adenine dinucleotide binding; P:electron transport chain; F:cytokinin dehydrogenase activity
[Aligned, MAPPED, ANNOTATED]	TRIAE_CS42_3B_TGACv1_220982_AA0725790	-2.07698	Cytokinin-O-glucosyltransferase 2	P:GO:0052696; F:GO:0080043; C:GO:0043231; F:GO:0080044; P:GO:0009813	P:flavonoid glucuronidation; F:quercetin 3-O-glucosyltransferase activity; C:intracellular membrane-bounded organelle; F:quercetin 7-O-glucosyltransferase activity; P:flavonoid biosynthetic process
[Aligned, MAPPED, ANNOTATED]	TRIAE_CS42_3DS_TGACv1_273403_AA0930970	-2.14518	Cytokinin-O-glucosyltransferase 2	P:GO:0052696; F:GO:0080043; C:GO:0043231; F:GO:0080044; P:GO:0009813	P:flavonoid glucuronidation; F:quercetin 3-O-glucosyltransferase activity; C:intracellular membrane-bounded organelle; F:quercetin 7-O-glucosyltransferase activity; P:flavonoid biosynthetic process
[Aligned, MAPPED, ANNOTATED]	TRIAE_CS42_6BL_TGACv1_502770_AA1626300	-3.42026	Cytokinin-O-glucosyltransferase 2	P:GO:0052696; F:GO:0080043; C:GO:0043231; F:GO:0080044; P:GO:0009813	P:flavonoid glucuronidation; F:quercetin 3-O-glucosyltransferase activity; C:intracellular membrane-bounded organelle; F:quercetin 7-O-glucosyltransferase activity; P:flavonoid biosynthetic process
[Aligned, MAPPED, ANNOTATED]	TRIAE_CS42_6DL_TGACv1_526975_AA1696470	-1.27566	Cytokinin-O-glucosyltransferase 2	F:GO:0016758; P:GO:0008152	F:transferase activity, transferring hexosyl groups; P:metabolic process
[Aligned, MAPPED, ANNOTATED]	TRIAE_CS42_6DL_TGACv1_528747_AA1715930	-1.34395	Cytokinin-O-glucosyltransferase 2	P:GO:0052696; F:GO:0080043; C:GO:0043231; F:GO:0080044; P:GO:0009813	P:flavonoid glucuronidation; F:quercetin 3-O-glucosyltransferase activity; C:intracellular membrane-bounded organelle; F:quercetin 7-O-glucosyltransferase activity; P:flavonoid biosynthetic process
[Aligned, MAPPED, ANNOTATED]	TRIAE_CS42_6DS_TGACv1_542696_AA1728130	-2.11315	Cytokinin-O-glucosyltransferase 2	P:GO:0052696; F:GO:0080043; F:GO:0080044; C:GO:0005739; F:GO:0003690; P:GO:0006355; P:GO:0009813	P:flavonoid glucuronidation; F:quercetin 3-O-glucosyltransferase activity; F:quercetin 7-O-glucosyltransferase activity; C:mitochondrion; F:double-stranded DNA binding; P:regulation of transcription, DNA-templated; P:flavonoid biosynthetic process
[Aligned, MAPPED, ANNOTATED]	TRIAE_CS42_6DS_TGACv1_543630_AA1742350	-2.54506	Cytokinin-O-glucosyltransferase 2	P:GO:0052696; F:GO:0080043; C:GO:0043231; F:GO:0080044; P:GO:0009813	P:flavonoid glucuronidation; F:quercetin 3-O-glucosyltransferase activity; C:intracellular membrane-bounded organelle; F:quercetin 7-O-glucosyltransferase activity; P:flavonoid biosynthetic process
[Aligned, MAPPED, ANNOTATED]	TRIAE_CS42_U_TGACv1_641065_AA2084010	1.9963	Cytokinin-O-glucosyltransferase 2	P:GO:0052696; F:GO:0080043; F:GO:0080044; C:GO:0005739; P:GO:0009813	P:flavonoid glucuronidation; F:quercetin 3-O-glucosyltransferase activity; F:quercetin 7-O-glucosyltransferase activity; C:mitochondrion; P:flavonoid biosynthetic process
[Aligned, MAPPED, ANNOTATED]	TRIAE_CS42_2AS_TGACv1_112552_AA0340670	-2.90655	Cytokinin-O-glucosyltransferase 3	F:GO:0035251; P:GO:0009812	F:UDP-glucosyltransferase activity; P:flavonoid metabolic process
[Aligned, MAPPED, ANNOTATED]	TRIAE_CS42_2BS_TGACv1_146212_AA0458920	-2.39732	Cytokinin-O-glucosyltransferase 3	F:GO:0035251; P:GO:0009812	F:UDP-glucosyltransferase activity; P:flavonoid metabolic process
[Aligned, MAPPED, ANNOTATED]	TRIAE_CS42_2DS_TGACv1_178637_AA0598860	2.55921	Cytokinin-O-glucosyltransferase 3	P:GO:0052696; F:GO:0080043; C:GO:0043231; F:GO:0080044; P:GO:0009813	P:flavonoid glucuronidation; F:quercetin 3-O-glucosyltransferase activity; C:intracellular membrane-bounded organelle; F:quercetin 7-O-glucosyltransferase activity; P:flavonoid biosynthetic process
[Aligned, MAPPED, ANNOTATED]	TRIAE_CS42_5AL_TGACv1_375436_AA1221540	-1.76221	Cytokinin-O-glucosyltransferase 3	P:GO:0052696; F:GO:0080043; C:GO:0043231; F:GO:0080044; P:GO:0009813	P:flavonoid glucuronidation; F:quercetin 3-O-glucosyltransferase activity; C:intracellular membrane-bounded organelle; F:quercetin 7-O-glucosyltransferase activity; P:flavonoid biosynthetic process
[Aligned, MAPPED, ANNOTATED]	TRIAE_CS42_U_TGACv1_641065_AA2083900	-2.77633	Cytokinin-O-glucosyltransferase 3	P:GO:0052696; F:GO:0080043; C:GO:0043231; F:GO:0080044; P:GO:0009813	P:flavonoid glucuronidation; F:quercetin 3-O-glucosyltransferase activity; C:intracellular membrane-bounded organelle; F:quercetin 7-O-glucosyltransferase activity; P:flavonoid biosynthetic process
[Aligned, MAPPED, ANNOTATED]	TRIAE_CS42_7BL_TGACv1_577101_AA1865950	-2.97274	cytosolic sulfotransferase 8-like isoform X3 [Zea mays]	F:GO:0008146	F:sulfotransferase activity
[Aligned, MAPPED, ANNOTATED]	TRIAE_CS42_2DS_TGACv1_177150_AA0566860	-1.66689	Cyt-P450 monooxygenase [Oryza sativa Japonica Group]	F:GO:0005506; C:GO:0016021; F:GO:0016709; P:GO:0022900; F:GO:0020037; P:GO:0051502	F:iron ion binding; C:integral component of membrane; F:oxidoreductase activity, acting on paired donors, with incorporation or reduction of molecular oxygen, NAD(P)H as one donor, and incorporation of one atom of oxygen; P:electron transport chain; F:heme binding; P:diterpene phytoalexin biosynthetic process
[Aligned, MAPPED, ANNOTATED]	TGACv1_scaffold_485360_6AS:125602-126689	-1.31282	Cyt-P450 monooxygenase [Oryza sativa Japonica Group]	F:GO:0005506; P:GO:0044550; C:GO:0016021; F:GO:0016709; P:GO:0022900; F:GO:0020037	F:iron ion binding; P:secondary metabolite biosynthetic process; C:integral component of membrane; F:oxidoreductase activity, acting on paired donors, with incorporation or reduction of molecular oxygen, NAD(P)H as one donor, and incorporation of one atom of oxygen; P:electron transport chain; F:heme binding
[Aligned, MAPPED]	TGACv1_scaffold_130606_2BL:29215-30353	1.59187	DC1 domain-containing family [Populus trichocarpa]	F:GO:0008270; C:GO:0016020; C:GO:0016021; P:GO:0035556; C:GO:0005622	F:zinc ion binding; C:membrane; C:integral component of membrane; P:intracellular signal transduction; C:intracellular
[Aligned, MAPPED, ANNOTATED]	TRIAE_CS42_5AL_TGACv1_375968_AA1229650	1.13714	dCTP pyrophosphatase 1-like	F:GO:0016787	F:hydrolase activity
[Aligned, MAPPED, ANNOTATED]	TRIAE_CS42_1BS_TGACv1_049494_AA0154850	4.4781	defensin [Triticum aestivum]	P:GO:0031640; P:GO:0050832	P:killing of cells of other organism; P:defense response to fungus
[Aligned, MAPPED, ANNOTATED]	TRIAE_CS42_1DS_TGACv1_080197_AA0242890	5.17626	defensin [Triticum aestivum]	P:GO:0031640; P:GO:0050832	P:killing of cells of other organism; P:defense response to fungus
[Aligned, MAPPED, ANNOTATED]	TRIAE_CS42_6BL_TGACv1_503207_AA1627530	5.63778	dehydrin 7 [Hordeum vulgare spontaneum]	P:GO:0006950; P:GO:0009415	P:response to stress; P:response to water
[Aligned, MAPPED, ANNOTATED]	TRIAE_CS42_6DL_TGACv1_526795_AA1692050	5.41648	dehydrin 7 [Hordeum vulgare spontaneum]	P:GO:0006950; P:GO:0009415	P:response to stress; P:response to water
[Aligned, MAPPED, ANNOTATED]	TRIAE_CS42_6AL_TGACv1_473324_AA1530170	5.54831	Dehydrin DHN3	P:GO:0006950; P:GO:0009415	P:response to stress; P:response to water
[Aligned, MAPPED, ANNOTATED]	TRIAE_CS42_6DL_TGACv1_527031_AA1697450	5.19032	Dehydrin DHN3	P:GO:0006950; P:GO:0009415	P:response to stress; P:response to water
[Aligned, MAPPED, ANNOTATED]	TRIAE_CS42_7AL_TGACv1_556589_AA1766430	2.61006	dehydrin- LEA group 2	P:GO:0006950; P:GO:0009415	P:response to stress; P:response to water
[Aligned, MAPPED, ANNOTATED]	TRIAE_CS42_6AL_TGACv1_471708_AA1513200	2.42855	dehydrin partial [Hordeum vulgare spontaneum]	P:GO:0006950; P:GO:0009415	P:response to stress; P:response to water
[Aligned, MAPPED, ANNOTATED]	TRIAE_CS42_6DL_TGACv1_526490_AA1685160	2.77072	dehydrin partial [Hordeum vulgare spontaneum]	P:GO:0006950; P:GO:0009415	P:response to stress; P:response to water
[Aligned, MAPPED, ANNOTATED]	TRIAE_CS42_1AL_TGACv1_000254_AA0007370	1.74055	delta 1-pyrroline-5-carboxylate partial	F:GO:0005524; F:GO:0050661; F:GO:0004349; C:GO:0005737; C:GO:0016021; F:GO:0004350; P:GO:0055114; P:GO:0016310; P:GO:0055129	F:ATP binding; F:NADP binding; F:glutamate 5-kinase activity; C:cytoplasm; C:integral component of membrane; F:glutamate-5-semialdehyde dehydrogenase activity; P:oxidation-reduction process; P:phosphorylation; P:L-proline biosynthetic process
[Aligned, MAPPED, ANNOTATED]	TRIAE_CS42_7BL_TGACv1_577301_AA1871590	-1.23251	delta tonoplast intrinsic TIP2 2 [Oryza sativa Japonica Group]	F:GO:0015200; F:GO:0015254; P:GO:0009651; P:GO:0009992; P:GO:0015793; P:GO:0007030; C:GO:0042807; C:GO:0009941; F:GO:0015250; C:GO:0000326; C:GO:0005794; C:GO:0009505; C:GO:0005887; C:GO:0009705; P:GO:0006833; C:GO:0009506; P:GO:0006816; P:GO:0072489	F:methylammonium transmembrane transporter activity; F:glycerol channel activity; P:response to salt stress; P:cellular water homeostasis; P:glycerol transport; P:Golgi organization; C:central vacuole; C:chloroplast envelope; F:water channel activity; C:protein storage vacuole; C:Golgi apparatus; C:plant-type cell wall; C:integral component of plasma membrane; C:plant-type vacuole membrane; P:wat…
[Aligned, MAPPED, ANNOTATED]	TRIAE_CS42_1AL_TGACv1_000254_AA0007380	1.70548	Delta-1-pyrroline-5-carboxylate synthase	F:GO:0005524; F:GO:0004349; C:GO:0005737; F:GO:0004350; P:GO:0055114; P:GO:0016310; P:GO:0055129	F:ATP binding; F:glutamate 5-kinase activity; C:cytoplasm; F:glutamate-5-semialdehyde dehydrogenase activity; P:oxidation-reduction process; P:phosphorylation; P:L-proline biosynthetic process
[Aligned, MAPPED, ANNOTATED]	TGACv1_scaffold_032531_1BL:30355-32019	1.8028	Delta-1-pyrroline-5-carboxylate synthase	F:GO:0004349; C:GO:0005737; F:GO:0004350; P:GO:0006561; P:GO:0055114; P:GO:0016310	F:glutamate 5-kinase activity; C:cytoplasm; F:glutamate-5-semialdehyde dehydrogenase activity; P:proline biosynthetic process; P:oxidation-reduction process; P:phosphorylation
[Aligned, MAPPED, ANNOTATED]	TGACv1_scaffold_063169_1DL:29319-31014	2.46718	Delta-1-pyrroline-5-carboxylate synthase	F:GO:0004349; C:GO:0005737; F:GO:0004350; P:GO:0006561; P:GO:0055114; P:GO:0016310	F:glutamate 5-kinase activity; C:cytoplasm; F:glutamate-5-semialdehyde dehydrogenase activity; P:proline biosynthetic process; P:oxidation-reduction process; P:phosphorylation
[Aligned, MAPPED, ANNOTATED]	TGACv1_scaffold_032531_1BL:36821-38497	1.49062	Delta-1-pyrroline-5-carboxylate synthetase	F:GO:0005524; F:GO:0050661; F:GO:0004349; C:GO:0005737; C:GO:0016021; F:GO:0004350; P:GO:0055114; P:GO:0016310; P:GO:0055129	F:ATP binding; F:NADP binding; F:glutamate 5-kinase activity; C:cytoplasm; C:integral component of membrane; F:glutamate-5-semialdehyde dehydrogenase activity; P:oxidation-reduction process; P:phosphorylation; P:L-proline biosynthetic process
[Aligned, MAPPED, ANNOTATED]	TGACv1_scaffold_063169_1DL:23068-24617	2.59354	Delta-1-pyrroline-5-carboxylate synthetase	F:GO:0005524; F:GO:0050661; F:GO:0004349; C:GO:0005737; C:GO:0016021; F:GO:0004350; P:GO:0055114; P:GO:0016310; P:GO:0055129	F:ATP binding; F:NADP binding; F:glutamate 5-kinase activity; C:cytoplasm; C:integral component of membrane; F:glutamate-5-semialdehyde dehydrogenase activity; P:oxidation-reduction process; P:phosphorylation; P:L-proline biosynthetic process
[Aligned, MAPPED, ANNOTATED]	TRIAE_CS42_U_TGACv1_690473_AA2160810	1.92038	Delta-1-pyrroline-5-carboxylate synthetase	F:GO:0005524; F:GO:0050661; F:GO:0004349; C:GO:0005737; C:GO:0016021; F:GO:0004350; P:GO:0055114; P:GO:0016310; P:GO:0055129	F:ATP binding; F:NADP binding; F:glutamate 5-kinase activity; C:cytoplasm; C:integral component of membrane; F:glutamate-5-semialdehyde dehydrogenase activity; P:oxidation-reduction process; P:phosphorylation; P:L-proline biosynthetic process
[Aligned, MAPPED, ANNOTATED]	TRIAE_CS42_5AS_TGACv1_392916_AA1266250	1.51521	deoxyuridine 5 -triphosphate nucleotidohydrolase	F:GO:0000287; P:GO:0006281; F:GO:0042802; F:GO:0004170; C:GO:0005829; P:GO:0006226; P:GO:0046081	F:magnesium ion binding; P:DNA repair; F:identical protein binding; F:dUTP diphosphatase activity; C:cytosol; P:dUMP biosynthetic process; P:dUTP catabolic process
[Aligned, MAPPED, ANNOTATED]	TRIAE_CS42_2BS_TGACv1_147117_AA0478270	-1.09978	DETOXIFICATION 19-like [Setaria italica]	P:GO:0006855; F:GO:0015297; C:GO:0016021; F:GO:0015238	P:drug transmembrane transport; F:antiporter activity; C:integral component of membrane; F:drug transmembrane transporter activity
[Aligned, MAPPED, ANNOTATED]	TRIAE_CS42_6BL_TGACv1_500727_AA1608920	inf*	Dhn4 [Hordeum vulgare vulgare]	P:GO:0006950; P:GO:0009415	P:response to stress; P:response to water
[Aligned, MAPPED, ANNOTATED]	TRIAE_CS42_5AL_TGACv1_375249_AA1218570	inf*	Dhn9 [Hordeum vulgare vulgare]	P:GO:0006950; P:GO:0009415	P:response to stress; P:response to water
[Aligned, MAPPED, ANNOTATED]	TRIAE_CS42_1DL_TGACv1_061597_AA0199540	1.37424	diacylglycerol kinase 1 isoform X1 [Phoenix dactylifera]	F:GO:0005524; C:GO:0016021; F:GO:0004143; P:GO:0016310; P:GO:0007205; C:GO:0005622; P:GO:0035556	F:ATP binding; C:integral component of membrane; F:diacylglycerol kinase activity; P:phosphorylation; P:protein kinase C-activating G-protein coupled receptor signaling pathway; C:intracellular; P:intracellular signal transduction
[Aligned, MAPPED, ANNOTATED]	TRIAE_CS42_3AL_TGACv1_195024_AA0643600	3.14689	diacylglycerol kinase 5-like [Phoenix dactylifera]	F:GO:0005524; C:GO:0005739; F:GO:0004143; P:GO:0016310; P:GO:0007205	F:ATP binding; C:mitochondrion; F:diacylglycerol kinase activity; P:phosphorylation; P:protein kinase C-activating G-protein coupled receptor signaling pathway
[Aligned, MAPPED, ANNOTATED]	TRIAE_CS42_3DL_TGACv1_252278_AA0889020	1.43033	diacylglycerol kinase 5-like [Phoenix dactylifera]	F:GO:0005524; C:GO:0005739; F:GO:0004143; P:GO:0016310; P:GO:0007205	F:ATP binding; C:mitochondrion; F:diacylglycerol kinase activity; P:phosphorylation; P:protein kinase C-activating G-protein coupled receptor signaling pathway
[Aligned, MAPPED, ANNOTATED]	TRIAE_CS42_2BS_TGACv1_147021_AA0476640	3.03091	DIBOA-glucoside dioxygenase BX6-like [Setaria italica]	F:GO:0046872; F:GO:0016706; P:GO:0055114	F:metal ion binding; F:oxidoreductase activity, acting on paired donors, with incorporation or reduction of molecular oxygen, 2-oxoglutarate as one donor, and incorporation of one atom each of oxygen into both donors; P:oxidation-reduction process
[Aligned, MAPPED, ANNOTATED]	TRIAE_CS42_2BS_TGACv1_147141_AA0478560	3.04286	DIBOA-glucoside dioxygenase BX6-like [Setaria italica]	F:GO:0046872; F:GO:0016706; P:GO:0055114	F:metal ion binding; F:oxidoreductase activity, acting on paired donors, with incorporation or reduction of molecular oxygen, 2-oxoglutarate as one donor, and incorporation of one atom each of oxygen into both donors; P:oxidation-reduction process
[Aligned, MAPPED, ANNOTATED]	TRIAE_CS42_5AL_TGACv1_374133_AA1191390	-1.15773	dicarboxylate transporter chloroplastic-like	P:GO:0006814; F:GO:0015131; C:GO:0016021; F:GO:0015140; P:GO:1902356; P:GO:0071423; C:GO:0009536	P:sodium ion transport; F:oxaloacetate transmembrane transporter activity; C:integral component of membrane; F:malate transmembrane transporter activity; P:oxaloacetate(2-) transmembrane transport; P:malate transmembrane transport; C:plastid
[Aligned, MAPPED, ANNOTATED]	TRIAE_CS42_5BS_TGACv1_424426_AA1389590	-1.06586	dicarboxylate transporter chloroplastic-like	P:GO:0006814; F:GO:0015131; C:GO:0016021; F:GO:0015140; P:GO:1902356; P:GO:0071423; C:GO:0009536	P:sodium ion transport; F:oxaloacetate transmembrane transporter activity; C:integral component of membrane; F:malate transmembrane transporter activity; P:oxaloacetate(2-) transmembrane transport; P:malate transmembrane transport; C:plastid
[Aligned, MAPPED, ANNOTATED]	TRIAE_CS42_6DL_TGACv1_526545_AA1686890	1.13193	dihydropyrimidine dehydrogenase [NADP(+)]-like	C:GO:0009570; P:GO:0006207; F:GO:0004152; P:GO:0006212; P:GO:0055114; F:GO:0017113	C:chloroplast stroma; P:'de novo' pyrimidine nucleobase biosynthetic process; F:dihydroorotate dehydrogenase activity; P:uracil catabolic process; P:oxidation-reduction process; F:dihydropyrimidine dehydrogenase (NADP+) activity
[Aligned, MAPPED, ANNOTATED]	TRIAE_CS42_5AL_TGACv1_376929_AA1242500	2.67695	DIMBOA UDP-glucosyltransferase BX8-like	P:GO:0052696; F:GO:0080043; C:GO:0043231; F:GO:0080044; P:GO:0009813	P:flavonoid glucuronidation; F:quercetin 3-O-glucosyltransferase activity; C:intracellular membrane-bounded organelle; F:quercetin 7-O-glucosyltransferase activity; P:flavonoid biosynthetic process
[Aligned, MAPPED, ANNOTATED]	TRIAE_CS42_U_TGACv1_641782_AA2104210	2.15299	DIMBOA UDP-glucosyltransferase BX8-like	P:GO:0052696; F:GO:0080043; C:GO:0043231; F:GO:0080044; P:GO:0009813	P:flavonoid glucuronidation; F:quercetin 3-O-glucosyltransferase activity; C:intracellular membrane-bounded organelle; F:quercetin 7-O-glucosyltransferase activity; P:flavonoid biosynthetic process
[Aligned, MAPPED, ANNOTATED]	TRIAE_CS42_2BL_TGACv1_132422_AA0437530	-1.09595	diphthamide biosynthesis 7 [Elaeis guineensis]	C:GO:0080008	C:Cul4-RING E3 ubiquitin ligase complex
[Aligned, MAPPED, ANNOTATED]	TRIAE_CS42_4BS_TGACv1_330193_AA1106450	1.2159	dirigent 21-like	F:GO:0042349; P:GO:0050790; P:GO:0009699	F:guiding stereospecific synthesis activity; P:regulation of catalytic activity; P:phenylpropanoid biosynthetic process
[Aligned, MAPPED, ANNOTATED]	TRIAE_CS42_4DS_TGACv1_362393_AA1179460	2.35361	dirigent 21-like	F:GO:0042349; P:GO:0050790; P:GO:0009699	F:guiding stereospecific synthesis activity; P:regulation of catalytic activity; P:phenylpropanoid biosynthetic process
[Aligned, MAPPED, ANNOTATED]	TRIAE_CS42_5BL_TGACv1_404323_AA1295490	-1.4636	dirigent 21-like [Setaria italica]	F:GO:0042349; P:GO:0050790; P:GO:0009699	F:guiding stereospecific synthesis activity; P:regulation of catalytic activity; P:phenylpropanoid biosynthetic process
[Aligned, MAPPED, ANNOTATED]	TRIAE_CS42_7DL_TGACv1_605661_AA2007550	1.66284	dirigent pDIR17	F:GO:0042349; P:GO:0050790; P:GO:0009699	F:guiding stereospecific synthesis activity; P:regulation of catalytic activity; P:phenylpropanoid biosynthetic process
[Aligned, MAPPED, ANNOTATED]	TRIAE_CS42_4AS_TGACv1_308132_AA1026260	2.41077	DIS3-exonuclease [Medicago truncatula]	C:GO:0016021	C:integral component of membrane
[Aligned, MAPPED, ANNOTATED]	TRIAE_CS42_1BL_TGACv1_030710_AA0098540	1.99231	Disease resistance RGA2	F:GO:0043531	F:ADP binding
[Aligned, MAPPED]	TGACv1_scaffold_129362_2BL:281914-282103	-2.30725	Disease resistance RGA2	F:GO:0043531	F:ADP binding
[Aligned, MAPPED]	TRIAE_CS42_2AS_TGACv1_112389_AA0337070	1.54332	disease resistance RGA3 [Phoenix dactylifera]	F:GO:0043531	F:ADP binding
[Aligned, MAPPED, ANNOTATED]	TRIAE_CS42_6DL_TGACv1_528400_AA1713880	1.58164	disease resistance RGA3 isoform X1 [Setaria italica]	F:GO:0043531; C:GO:0009536	F:ADP binding; C:plastid
[Aligned, MAPPED, ANNOTATED]	TRIAE_CS42_3AL_TGACv1_193801_AA0619980	-2.52344	disease resistance RGA4	P:GO:0055072; F:GO:0032550; P:GO:0007033; P:GO:0007030; P:GO:0006101; P:GO:0006102; F:GO:0043168; C:GO:0005773; P:GO:0006007; F:GO:0003994; P:GO:0006833; C:GO:0009506; F:GO:0005507; F:GO:0048027; F:GO:0016491; C:GO:0048046; P:GO:0010039; C:GO:0005829; P:GO:0009266; P:GO:0006351; P:GO:0006096; F:GO:0004252; F:GO:0046983; P:GO:0046686; P:GO:0000302; C:GO:0005886; P:GO:0006972; P:GO:0007049; F:GO:00…	P:iron ion homeostasis; F:purine ribonucleoside binding; P:vacuole organization; P:Golgi organization; P:citrate metabolic process; P:isocitrate metabolic process; F:anion binding; C:vacuole; P:glucose catabolic process; F:aconitate hydratase activity; P:water transport; C:plasmodesma; F:copper ion binding; F:mRNA 5'-UTR binding; F:oxidoreductase activity; C:apoplast; P:response to iron ion; C:cy…
[Aligned, MAPPED, ANNOTATED]	TRIAE_CS42_2BS_TGACv1_153577_AA0499150	-1.27315	Disease resistance RPM1	F:GO:0032559; F:GO:0032550; F:GO:0043168	F:adenyl ribonucleotide binding; F:purine ribonucleoside binding; F:anion binding
[Aligned, MAPPED, ANNOTATED]	TRIAE_CS42_5AL_TGACv1_374550_AA1202980	2.35803	Disease resistance RPM1	F:GO:0043531	F:ADP binding
[Aligned, MAPPED, ANNOTATED]	TRIAE_CS42_2AS_TGACv1_113536_AA0357360	-1.02641	disease resistance RPM1-like [Brachypodium distachyon]	F:GO:0043531; C:GO:0009536	F:ADP binding; C:plastid
[Aligned, MAPPED, ANNOTATED]	TRIAE_CS42_6BS_TGACv1_513382_AA1639530	-1.19295	Disease resistance RPP13	F:GO:0043531	F:ADP binding
[Aligned, MAPPED, ANNOTATED]	TRIAE_CS42_U_TGACv1_646581_AA2146730	-1.55841	disease resistance RPP13 2	C:GO:0005623; F:GO:0032559; P:GO:0050794; F:GO:0032550; F:GO:0004672; F:GO:0043168; P:GO:0006468; P:GO:0044699	C:cell; F:adenyl ribonucleotide binding; P:regulation of cellular process; F:purine ribonucleoside binding; F:protein kinase activity; F:anion binding; P:protein phosphorylation; P:single-organism process
[Aligned, MAPPED, ANNOTATED]	TRIAE_CS42_6AS_TGACv1_485261_AA1541890	1.58266	disease resistance RPP13-like [Brachypodium distachyon]	C:GO:0016021; F:GO:0043531	C:integral component of membrane; F:ADP binding
[Aligned, MAPPED, ANNOTATED]	TRIAE_CS42_4AL_TGACv1_290681_AA0988180	1.05264	disulfide isomerase	C:GO:0005788; F:GO:0003756; P:GO:0045454; P:GO:0009960; P:GO:0034975	C:endoplasmic reticulum lumen; F:protein disulfide isomerase activity; P:cell redox homeostasis; P:endosperm development; P:protein folding in endoplasmic reticulum
[Aligned, MAPPED, ANNOTATED]	TRIAE_CS42_4BS_TGACv1_328187_AA1084280	1.10786	disulfide isomerase	C:GO:0005788; F:GO:0003756; P:GO:0045454; P:GO:0009960; P:GO:0034976; P:GO:0034975	C:endoplasmic reticulum lumen; F:protein disulfide isomerase activity; P:cell redox homeostasis; P:endosperm development; P:response to endoplasmic reticulum stress; P:protein folding in endoplasmic reticulum
[Aligned, MAPPED, ANNOTATED]	TRIAE_CS42_5DL_TGACv1_432921_AA1394300	-1.83334	disulfide oxidoreductase monooxygenase oxidoreductase [Zea mays]	F:GO:0050661; F:GO:0050660; C:GO:0016021; P:GO:0055114; F:GO:0004499	F:NADP binding; F:flavin adenine dinucleotide binding; C:integral component of membrane; P:oxidation-reduction process; F:N,N-dimethylaniline monooxygenase activity
[Aligned, MAPPED, ANNOTATED]	TRIAE_CS42_3B_TGACv1_222310_AA0761900	2.16702	DNA binding [Ricinus communis]	F:GO:0003700; F:GO:0008270; C:GO:0090575; F:GO:0000977; F:GO:0046983; P:GO:0006357	F:transcription factor activity, sequence-specific DNA binding; F:zinc ion binding; C:RNA polymerase II transcription factor complex; F:RNA polymerase II regulatory region sequence-specific DNA binding; F:protein dimerization activity; P:regulation of transcription from RNA polymerase II promoter
[Aligned, MAPPED, ANNOTATED]	TRIAE_CS42_2BL_TGACv1_129640_AA0391310	2.57945	DNA binding like [Zea mays]	P:GO:0008152; F:GO:0046983; F:GO:0016597	P:metabolic process; F:protein dimerization activity; F:amino acid binding
[Aligned, MAPPED, ANNOTATED]	TRIAE_CS42_6AL_TGACv1_475510_AA1536580	1.54919	DNA ligase-like [Oryza sativa Japonica Group]	P:GO:0031848; P:GO:0036297; F:GO:0035312; P:GO:0006303; F:GO:0003684; C:GO:0000784	P:protection from non-homologous end joining at telomere; P:interstrand cross-link repair; F:5'-3' exodeoxyribonuclease activity; P:double-strand break repair via nonhomologous end joining; F:damaged DNA binding; C:nuclear chromosome, telomeric region
[Aligned, MAPPED, ANNOTATED]	TGACv1_scaffold_050795_1BS:7-1999	-1.11175	DNA polymerase epsilon subunit 3	F:GO:0046982	F:protein heterodimerization activity
[Aligned, MAPPED]	TGACv1_scaffold_629883_7DS:1291-3187	inf*	DNA repair and recombination RAD26	F:GO:0005524; C:GO:0016020	F:ATP binding; C:membrane
[Aligned, MAPPED, ANNOTATED]	TRIAE_CS42_5DL_TGACv1_433588_AA1416810	1.61399	DNA repair XRCC4	C:GO:0005634; F:GO:0003677; P:GO:0006310; P:GO:0006302	C:nucleus; F:DNA binding; P:DNA recombination; P:double-strand break repair
[Aligned, MAPPED, ANNOTATED]	TRIAE_CS42_3AL_TGACv1_194388_AA0632310	-1.4638	dnaJ homolog 1-like	F:GO:0051082; P:GO:0006457	F:unfolded protein binding; P:protein folding
[Aligned, MAPPED, ANNOTATED]	TRIAE_CS42_2AL_TGACv1_094574_AA0299820	-1.00798	dof zinc finger [Zea mays]	F:GO:0003677; P:GO:0006355	F:DNA binding; P:regulation of transcription, DNA-templated
[Aligned, MAPPED, ANNOTATED]	TRIAE_CS42_3B_TGACv1_222185_AA0759270	-2.20672	dof zinc finger partial	F:GO:0003677; F:GO:0005516; F:GO:0046872; P:GO:0006355; P:GO:0006950	F:DNA binding; F:calmodulin binding; F:metal ion binding; P:regulation of transcription, DNA-templated; P:response to stress
[Aligned, MAPPED, ANNOTATED]	TRIAE_CS42_6BL_TGACv1_501100_AA1613420	1.26233	drought-induced 1 [Zea mays]	F:GO:0031072; F:GO:0051082	F:heat shock protein binding; F:unfolded protein binding
[Aligned, MAPPED, ANNOTATED]	TRIAE_CS42_6DL_TGACv1_528782_AA1716220	1.97859	drought-induced 1 [Zea mays]	F:GO:0031072; F:GO:0051082	F:heat shock protein binding; F:unfolded protein binding
[Aligned]	TRIAE_CS42_1AL_TGACv1_000327_AA0008940	1.2252	DUF1421 domain family [Zea mays]
[Aligned, MAPPED, ANNOTATED]	TRIAE_CS42_6DL_TGACv1_528006_AA1710710	-3.15663	DUF506 family [Medicago truncatula]	C:GO:0005739	C:mitochondrion
[Aligned, MAPPED, ANNOTATED]	TRIAE_CS42_2BL_TGACv1_130582_AA0414030	1.84593	E3 ubiquitin- ligase	F:GO:0008270; F:GO:0031624; F:GO:0061630; C:GO:0000151; C:GO:0005737; P:GO:0000209; C:GO:0016021; P:GO:0032436; F:GO:0016874; P:GO:0042787	F:zinc ion binding; F:ubiquitin conjugating enzyme binding; F:ubiquitin protein ligase activity; C:ubiquitin ligase complex; C:cytoplasm; P:protein polyubiquitination; C:integral component of membrane; P:positive regulation of proteasomal ubiquitin-dependent protein catabolic process; F:ligase activity; P:protein ubiquitination involved in ubiquitin-dependent protein catabolic process
[Aligned, MAPPED, ANNOTATED]	TRIAE_CS42_2DL_TGACv1_158998_AA0530270	1.90942	E3 ubiquitin- ligase	F:GO:0008270; F:GO:0031624; F:GO:0061630; C:GO:0000151; C:GO:0005737; P:GO:0000209; C:GO:0016021; P:GO:0032436; F:GO:0016874; P:GO:0042787	F:zinc ion binding; F:ubiquitin conjugating enzyme binding; F:ubiquitin protein ligase activity; C:ubiquitin ligase complex; C:cytoplasm; P:protein polyubiquitination; C:integral component of membrane; P:positive regulation of proteasomal ubiquitin-dependent protein catabolic process; F:ligase activity; P:protein ubiquitination involved in ubiquitin-dependent protein catabolic process
[Aligned, MAPPED, ANNOTATED]	TRIAE_CS42_3AL_TGACv1_195726_AA0653170	2.24752	E3 ubiquitin- ligase At4g11680 [Gossypium raimondii]	F:GO:0008270; F:GO:0061630; P:GO:0043161; C:GO:0016021; F:GO:0016874; P:GO:0016567	F:zinc ion binding; F:ubiquitin protein ligase activity; P:proteasome-mediated ubiquitin-dependent protein catabolic process; C:integral component of membrane; F:ligase activity; P:protein ubiquitination
[Aligned, MAPPED, ANNOTATED]	TRIAE_CS42_2BL_TGACv1_129365_AA0380500	1.02055	E3 ubiquitin ligase BIG BROTHER-related-like isoform X1 [Phoenix dactylifera]	F:GO:0008270; F:GO:0061630; P:GO:0043161; P:GO:0048437; P:GO:0046621; C:GO:0009536; F:GO:0016874; P:GO:0016567	F:zinc ion binding; F:ubiquitin protein ligase activity; P:proteasome-mediated ubiquitin-dependent protein catabolic process; P:floral organ development; P:negative regulation of organ growth; C:plastid; F:ligase activity; P:protein ubiquitination
[Aligned, MAPPED, ANNOTATED]	TGACv1_scaffold_064293_1DL:22678-23819	-1.23399	E3 ubiquitin- ligase CIP8	P:GO:0006281; F:GO:0008270; C:GO:0035267; P:GO:0015074; P:GO:0006355; F:GO:0008146; C:GO:0005730; F:GO:0003676; P:GO:0006338; P:GO:0048235; P:GO:0048574; C:GO:0016021; C:GO:0031011; F:GO:0016874	P:DNA repair; F:zinc ion binding; C:NuA4 histone acetyltransferase complex; P:DNA integration; P:regulation of transcription, DNA-templated; F:sulfotransferase activity; C:nucleolus; F:nucleic acid binding; P:chromatin remodeling; P:pollen sperm cell differentiation; P:long-day photoperiodism, flowering; C:integral component of membrane; C:Ino80 complex; F:ligase activity
[Aligned, MAPPED, ANNOTATED]	TRIAE_CS42_7AL_TGACv1_557283_AA1779240	1.08878	E3 ubiquitin- ligase RGLG2-like isoform X1 [Phoenix dactylifera]	F:GO:0008270	F:zinc ion binding
[Aligned, MAPPED, ANNOTATED]	TRIAE_CS42_2AS_TGACv1_113384_AA0355290	1.29104	E3 ubiquitin- ligase RHA2A-like	P:GO:0048364; P:GO:0051301; F:GO:0008270; F:GO:0061630; P:GO:0043161; P:GO:0000209; C:GO:0005886; P:GO:0042787	P:root development; P:cell division; F:zinc ion binding; F:ubiquitin protein ligase activity; P:proteasome-mediated ubiquitin-dependent protein catabolic process; P:protein polyubiquitination; C:plasma membrane; P:protein ubiquitination involved in ubiquitin-dependent protein catabolic process
[Aligned, MAPPED, ANNOTATED]	TRIAE_CS42_2DS_TGACv1_178780_AA0600860	1.27593	E3 ubiquitin- ligase RHA2A-like	P:GO:0048364; P:GO:0051301; F:GO:0008270; F:GO:0061630; P:GO:0043161; P:GO:0000209; C:GO:0005886; P:GO:0042787	P:root development; P:cell division; F:zinc ion binding; F:ubiquitin protein ligase activity; P:proteasome-mediated ubiquitin-dependent protein catabolic process; P:protein polyubiquitination; C:plasma membrane; P:protein ubiquitination involved in ubiquitin-dependent protein catabolic process
[Aligned, MAPPED, ANNOTATED]	TRIAE_CS42_5BS_TGACv1_424820_AA1391930	-1.19095	E3 ubiquitin- ligase RMA1H1-like [Glycine max]	F:GO:0008270; C:GO:0016021; F:GO:0016874	F:zinc ion binding; C:integral component of membrane; F:ligase activity
[Aligned, MAPPED, ANNOTATED]	TRIAE_CS42_5DS_TGACv1_457477_AA1486920	-1.3266	E3 ubiquitin- ligase RMA1H1-like [Glycine max]	F:GO:0008270; C:GO:0016021; F:GO:0016874	F:zinc ion binding; C:integral component of membrane; F:ligase activity
[Aligned, MAPPED, ANNOTATED]	TRIAE_CS42_5AS_TGACv1_393065_AA1267850	-1.13169	E3 ubiquitin- ligase RMA1H1-like [Musa acuminata malaccensis]	F:GO:0008270; C:GO:0016021; F:GO:0016874	F:zinc ion binding; C:integral component of membrane; F:ligase activity
[Aligned, MAPPED, ANNOTATED]	TRIAE_CS42_3B_TGACv1_225621_AA0810450	#NAME?*	Early nodulin 1	F:GO:0009055; C:GO:0016021; C:GO:0046658	F:electron carrier activity; C:integral component of membrane; C:anchored component of plasma membrane
[Aligned, MAPPED, ANNOTATED]	TRIAE_CS42_6AS_TGACv1_486350_AA1560250	-1.35611	Early nodulin 2	F:GO:0009055; C:GO:0016021; C:GO:0046658	F:electron carrier activity; C:integral component of membrane; C:anchored component of plasma membrane
[Aligned, MAPPED, ANNOTATED]	TGACv1_scaffold_000765_1AL:36223-36849	inf*	Ec Metallothionein(class II) [Triticum aestivum]	F:GO:0008270	F:zinc ion binding
[Aligned, MAPPED, ANNOTATED]	TRIAE_CS42_1BL_TGACv1_033706_AA0141480	inf*	Ec Metallothionein(class II) [Triticum aestivum]	F:GO:0008270	F:zinc ion binding
[Aligned, MAPPED, ANNOTATED]	TRIAE_CS42_1AL_TGACv1_000860_AA0020540	1.86768	ECERIFERUM 1-like	P:GO:0010143; F:GO:0005506; F:GO:0016491; P:GO:0048653; C:GO:0016021; C:GO:0005783; P:GO:0055114; P:GO:0006633; C:GO:0043668; P:GO:0010025	P:cutin biosynthetic process; F:iron ion binding; F:oxidoreductase activity; P:anther development; C:integral component of membrane; C:endoplasmic reticulum; P:oxidation-reduction process; P:fatty acid biosynthetic process; C:exine; P:wax biosynthetic process
[Aligned, MAPPED, ANNOTATED]	TRIAE_CS42_1AL_TGACv1_000860_AA0020560	2.80558	ECERIFERUM 1-like	P:GO:0010143; F:GO:0005506; F:GO:0016491; P:GO:0048653; C:GO:0016021; C:GO:0005783; P:GO:0055114; P:GO:0006633; C:GO:0043668; P:GO:0010025	P:cutin biosynthetic process; F:iron ion binding; F:oxidoreductase activity; P:anther development; C:integral component of membrane; C:endoplasmic reticulum; P:oxidation-reduction process; P:fatty acid biosynthetic process; C:exine; P:wax biosynthetic process
[Aligned, MAPPED, ANNOTATED]	TRIAE_CS42_1BL_TGACv1_030536_AA0093450	1.47624	ECERIFERUM 1-like	P:GO:0010143; F:GO:0005506; F:GO:0016491; P:GO:0048653; C:GO:0016021; C:GO:0005783; P:GO:0055114; P:GO:0006633; C:GO:0043668; P:GO:0010025	P:cutin biosynthetic process; F:iron ion binding; F:oxidoreductase activity; P:anther development; C:integral component of membrane; C:endoplasmic reticulum; P:oxidation-reduction process; P:fatty acid biosynthetic process; C:exine; P:wax biosynthetic process
[Aligned, MAPPED, ANNOTATED]	TRIAE_CS42_1BL_TGACv1_031639_AA0117690	2.73021	ECERIFERUM 1-like	P:GO:0010143; F:GO:0005506; F:GO:0016491; P:GO:0048653; C:GO:0016021; C:GO:0005783; P:GO:0055114; P:GO:0006633; C:GO:0043668; P:GO:0010025	P:cutin biosynthetic process; F:iron ion binding; F:oxidoreductase activity; P:anther development; C:integral component of membrane; C:endoplasmic reticulum; P:oxidation-reduction process; P:fatty acid biosynthetic process; C:exine; P:wax biosynthetic process
[Aligned, MAPPED, ANNOTATED]	TRIAE_CS42_U_TGACv1_642462_AA2118060	3.51911	ECERIFERUM 1-like	P:GO:0010143; F:GO:0005506; F:GO:0016491; P:GO:0048653; C:GO:0016021; C:GO:0005783; P:GO:0055114; P:GO:0006633; C:GO:0043668; P:GO:0010025	P:cutin biosynthetic process; F:iron ion binding; F:oxidoreductase activity; P:anther development; C:integral component of membrane; C:endoplasmic reticulum; P:oxidation-reduction process; P:fatty acid biosynthetic process; C:exine; P:wax biosynthetic process
[Aligned, MAPPED, ANNOTATED]	TRIAE_CS42_4BS_TGACv1_328089_AA1082590	1.48622	ECERIFERUM 26-like	F:GO:0016747	F:transferase activity, transferring acyl groups other than amino-acyl groups
[Aligned, MAPPED, ANNOTATED]	TRIAE_CS42_2AS_TGACv1_112398_AA0337320	1.11148	EF hand family [Zea mays]	F:GO:0005509; C:GO:0016021	F:calcium ion binding; C:integral component of membrane
[Aligned, MAPPED, ANNOTATED]	TRIAE_CS42_2BS_TGACv1_146282_AA0461310	1.01435	EF hand family [Zea mays]	F:GO:0005509; C:GO:0016021	F:calcium ion binding; C:integral component of membrane
[Aligned, MAPPED, ANNOTATED]	TRIAE_CS42_2DS_TGACv1_177260_AA0571010	1.1352	EF hand family [Zea mays]	F:GO:0005509; C:GO:0016021	F:calcium ion binding; C:integral component of membrane
[Aligned, MAPPED, ANNOTATED]	TRIAE_CS42_U_TGACv1_642037_AA2110000	1.09587	EF hand family expressed [Oryza sativa Japonica Group]	F:GO:0005509; C:GO:0009536	F:calcium ion binding; C:plastid
[Aligned, MAPPED, ANNOTATED]	TRIAE_CS42_7DL_TGACv1_602538_AA1959790	-1.07939	EIN3-binding F-box 1-like [Setaria italica]	C:GO:0005739	C:mitochondrion
[Aligned, MAPPED, ANNOTATED]	TRIAE_CS42_7DL_TGACv1_603328_AA1981060	1.56016	EL5 [Oryza sativa Japonica Group]	P:GO:0048364; P:GO:0051301; F:GO:0004842; F:GO:0046872; C:GO:0016021; C:GO:0005886; P:GO:0006511; P:GO:0016567	P:root development; P:cell division; F:ubiquitin-protein transferase activity; F:metal ion binding; C:integral component of membrane; C:plasma membrane; P:ubiquitin-dependent protein catabolic process; P:protein ubiquitination
[Aligned, MAPPED, ANNOTATED]	TRIAE_CS42_5DL_TGACv1_434217_AA1431920	1.07018	Electron transfer flavo subunit mitochondrial	F:GO:0003995; P:GO:0033539; F:GO:0005507; C:GO:0005759; F:GO:0000062; F:GO:0050660; F:GO:0009055; F:GO:0052890; P:GO:0055088	F:acyl-CoA dehydrogenase activity; P:fatty acid beta-oxidation using acyl-CoA dehydrogenase; F:copper ion binding; C:mitochondrial matrix; F:fatty-acyl-CoA binding; F:flavin adenine dinucleotide binding; F:electron carrier activity; F:oxidoreductase activity, acting on the CH-CH group of donors, with a flavin as acceptor; P:lipid homeostasis
[Aligned, MAPPED, ANNOTATED]	TRIAE_CS42_2AL_TGACv1_096418_AA0319060	-1.03413	EMB1873 partial	F:GO:0004668; P:GO:0009446; F:GO:0047632	F:protein-arginine deiminase activity; P:putrescine biosynthetic process; F:agmatine deiminase activity
[Aligned, MAPPED, ANNOTATED]	TRIAE_CS42_5DL_TGACv1_434793_AA1441760	1.20121	endo-1,3(4)-beta-glucanase 2	F:GO:0052861; P:GO:0006076; F:GO:0042973; C:GO:0009986	F:glucan endo-1,3-beta-glucanase activity, C-3 substituted reducing group; P:(1->3)-beta-D-glucan catabolic process; F:glucan endo-1,3-beta-D-glucosidase activity; C:cell surface
[Aligned, MAPPED, ANNOTATED]	TRIAE_CS42_U_TGACv1_642072_AA2110630	1.20152	endo-1,3(4)-beta-glucanase 2	F:GO:0052861; P:GO:0006076; F:GO:0042973; C:GO:0009986	F:glucan endo-1,3-beta-glucanase activity, C-3 substituted reducing group; P:(1->3)-beta-D-glucan catabolic process; F:glucan endo-1,3-beta-D-glucosidase activity; C:cell surface
[Aligned, MAPPED, ANNOTATED]	TRIAE_CS42_5AL_TGACv1_377806_AA1249600	1.21303	endo-beta-1,4-glucanase precursor [Oryza sativa Japonica Group]	P:GO:0071555; C:GO:0005576; P:GO:0030245; F:GO:0008810	P:cell wall organization; C:extracellular region; P:cellulose catabolic process; F:cellulase activity
[Aligned, MAPPED, ANNOTATED]	TRIAE_CS42_6DS_TGACv1_543379_AA1739260	1.72731	endoglucanase 11-like	P:GO:0071555; C:GO:0005576; P:GO:0030245; F:GO:0008810	P:cell wall organization; C:extracellular region; P:cellulose catabolic process; F:cellulase activity
[Aligned, MAPPED, ANNOTATED]	TRIAE_CS42_5AL_TGACv1_376446_AA1237070	1.07655	endoglucanase 24-like	C:GO:0016021; P:GO:0071555; C:GO:0005576; P:GO:0030245; F:GO:0008810	C:integral component of membrane; P:cell wall organization; C:extracellular region; P:cellulose catabolic process; F:cellulase activity
[Aligned, MAPPED, ANNOTATED]	TRIAE_CS42_5BL_TGACv1_406697_AA1348870	1.13434	endoglucanase 24-like	C:GO:0016021; P:GO:0071555; C:GO:0005576; P:GO:0030245; F:GO:0008810	C:integral component of membrane; P:cell wall organization; C:extracellular region; P:cellulose catabolic process; F:cellulase activity
[Aligned, MAPPED, ANNOTATED]	TRIAE_CS42_5DL_TGACv1_434940_AA1443920	1.11148	endoglucanase 24-like	C:GO:0016021; P:GO:0071555; C:GO:0005576; P:GO:0030245; F:GO:0008810	C:integral component of membrane; P:cell wall organization; C:extracellular region; P:cellulose catabolic process; F:cellulase activity
[Aligned, MAPPED, ANNOTATED]	TRIAE_CS42_2AL_TGACv1_095387_AA0310350	-1.87343	endonuclease 2-like	F:GO:0005524; F:GO:0008270; P:GO:0006145; C:GO:0005783; P:GO:0006298; F:GO:0030983; F:GO:0004038; P:GO:0000256; P:GO:0010136; F:GO:0050897	F:ATP binding; F:zinc ion binding; P:purine nucleobase catabolic process; C:endoplasmic reticulum; P:mismatch repair; F:mismatched DNA binding; F:allantoinase activity; P:allantoin catabolic process; P:ureide catabolic process; F:cobalt ion binding
[Aligned, MAPPED, ANNOTATED]	TRIAE_CS42_2BL_TGACv1_129785_AA0395850	-3.07606	endonuclease 2-like	F:GO:0005524; F:GO:0008270; P:GO:0006145; C:GO:0005783; P:GO:0006298; F:GO:0030983; F:GO:0004038; P:GO:0000256; P:GO:0010136; F:GO:0050897	F:ATP binding; F:zinc ion binding; P:purine nucleobase catabolic process; C:endoplasmic reticulum; P:mismatch repair; F:mismatched DNA binding; F:allantoinase activity; P:allantoin catabolic process; P:ureide catabolic process; F:cobalt ion binding
[Aligned, MAPPED, ANNOTATED]	TRIAE_CS42_2DL_TGACv1_158900_AA0528270	-2.74219	endonuclease 2-like	F:GO:0005524; F:GO:0008270; P:GO:0006145; C:GO:0005783; P:GO:0006298; F:GO:0030983; F:GO:0004038; P:GO:0000256; P:GO:0010136; F:GO:0050897	F:ATP binding; F:zinc ion binding; P:purine nucleobase catabolic process; C:endoplasmic reticulum; P:mismatch repair; F:mismatched DNA binding; F:allantoinase activity; P:allantoin catabolic process; P:ureide catabolic process; F:cobalt ion binding
[Aligned, MAPPED, ANNOTATED]	TRIAE_CS42_3B_TGACv1_223412_AA0781750	1.08293	endonuclease 2-like	F:GO:0003676; P:GO:0006308; P:GO:0090305; F:GO:0004519	F:nucleic acid binding; P:DNA catabolic process; P:nucleic acid phosphodiester bond hydrolysis; F:endonuclease activity
[Aligned, MAPPED, ANNOTATED]	TRIAE_CS42_2DL_TGACv1_159551_AA0539690	-1.6375	Ent-kaurene synthase 3	F:GO:0000287; P:GO:0008152; P:GO:0006952; C:GO:0009536; F:GO:0010333	F:magnesium ion binding; P:metabolic process; P:defense response; C:plastid; F:terpene synthase activity
[Aligned, MAPPED, ANNOTATED]	TRIAE_CS42_2AS_TGACv1_112471_AA0338690	4.64009	ervatamin-B-like [Setaria italica]	P:GO:0006508; F:GO:0008234	P:proteolysis; F:cysteine-type peptidase activity
[Aligned, MAPPED, ANNOTATED]	TRIAE_CS42_2DS_TGACv1_177184_AA0568090	4.70195	ervatamin-B-like [Setaria italica]	P:GO:0006508; F:GO:0008234	P:proteolysis; F:cysteine-type peptidase activity
[Aligned, MAPPED, ANNOTATED]	TRIAE_CS42_3AL_TGACv1_196503_AA0660940	1.05733	esterase precursor [Zea mays]	F:GO:0016788; C:GO:0005739	F:hydrolase activity, acting on ester bonds; C:mitochondrion
[Aligned, MAPPED, ANNOTATED]	TRIAE_CS42_3B_TGACv1_220906_AA0723370	1.30344	esterase precursor [Zea mays]	F:GO:0016788; C:GO:0005739	F:hydrolase activity, acting on ester bonds; C:mitochondrion
[Aligned, MAPPED, ANNOTATED]	TRIAE_CS42_5AL_TGACv1_375502_AA1222790	1.4188	ethanolamine-phosphate cytidylyltransferase-like	F:GO:0016779; C:GO:0016021; P:GO:0009058	F:nucleotidyltransferase activity; C:integral component of membrane; P:biosynthetic process
[Aligned, MAPPED, ANNOTATED]	TRIAE_CS42_5AL_TGACv1_374195_AA1193230	-1.40138	ETHYLENE INSENSITIVE 3-like 3	F:GO:0016788; P:GO:0010363; P:GO:0042538; P:GO:0009743; P:GO:0006355; P:GO:0042762; P:GO:0043069; P:GO:0006612; P:GO:0009867; P:GO:0009723; P:GO:0009414; P:GO:0009733; C:GO:0005634; F:GO:0003677; P:GO:0000165; P:GO:0009409; F:GO:0003700; P:GO:0009738; F:GO:0016491; P:GO:0050832; P:GO:0031348	F:hydrolase activity, acting on ester bonds; P:regulation of plant-type hypersensitive response; P:hyperosmotic salinity response; P:response to carbohydrate; P:regulation of transcription, DNA-templated; P:regulation of sulfur metabolic process; P:negative regulation of programmed cell death; P:protein targeting to membrane; P:jasmonic acid mediated signaling pathway; P:response to ethylene; P:r…
[Aligned, MAPPED, ANNOTATED]	TRIAE_CS42_4BS_TGACv1_329963_AA1105090	1.31437	Ethylene-insensitive 2	C:GO:0016021; P:GO:0009873; P:GO:0006810; C:GO:0005622; F:GO:0005215	C:integral component of membrane; P:ethylene-activated signaling pathway; P:transport; C:intracellular; F:transporter activity
[Aligned, MAPPED, ANNOTATED]	TRIAE_CS42_4BL_TGACv1_320969_AA1052810	-1.82967	ethylene-responsive element binding 2	C:GO:0005634; F:GO:0003677; F:GO:0003700; P:GO:0006351; P:GO:0006355	C:nucleus; F:DNA binding; F:transcription factor activity, sequence-specific DNA binding; P:transcription, DNA-templated; P:regulation of transcription, DNA-templated
[Aligned, MAPPED, ANNOTATED]	TRIAE_CS42_U_TGACv1_643085_AA2127120	-1.09533	ethylene-responsive element binding 2 [Zea mays]	C:GO:0005634; F:GO:0003677; F:GO:0003700; P:GO:0006351; P:GO:0006355; P:GO:0009873; P:GO:0034059; P:GO:0071456	C:nucleus; F:DNA binding; F:transcription factor activity, sequence-specific DNA binding; P:transcription, DNA-templated; P:regulation of transcription, DNA-templated; P:ethylene-activated signaling pathway; P:response to anoxia; P:cellular response to hypoxia
[Aligned, MAPPED, ANNOTATED]	TRIAE_CS42_5AL_TGACv1_374826_AA1209700	-1.61252	Ethylene-responsive transcription factor 1	C:GO:0005634; F:GO:0003677; F:GO:0003700; P:GO:0006351; P:GO:0006355; P:GO:0009620	C:nucleus; F:DNA binding; F:transcription factor activity, sequence-specific DNA binding; P:transcription, DNA-templated; P:regulation of transcription, DNA-templated; P:response to fungus
[Aligned, MAPPED]	TRIAE_CS42_4BS_TGACv1_329268_AA1099450	-1.73758	Ethylene-responsive transcription factor 1B	F:GO:0003677; C:GO:0005634; F:GO:0003700; P:GO:0006351; P:GO:0006355	F:DNA binding; C:nucleus; F:transcription factor activity, sequence-specific DNA binding; P:transcription, DNA-templated; P:regulation of transcription, DNA-templated
[Aligned, MAPPED, ANNOTATED]	TRIAE_CS42_4DS_TGACv1_362027_AA1175790	-2.17234	Ethylene-responsive transcription factor 1B	C:GO:0005634; F:GO:0003677; F:GO:0003700; P:GO:0006351; P:GO:0006355	C:nucleus; F:DNA binding; F:transcription factor activity, sequence-specific DNA binding; P:transcription, DNA-templated; P:regulation of transcription, DNA-templated
[Aligned, MAPPED, ANNOTATED]	TRIAE_CS42_3B_TGACv1_225151_AA0805500	-2.19118	ethylene-responsive transcription factor ABR1-like	C:GO:0005634; F:GO:0003677; F:GO:0003700; P:GO:0006351; P:GO:0006355	C:nucleus; F:DNA binding; F:transcription factor activity, sequence-specific DNA binding; P:transcription, DNA-templated; P:regulation of transcription, DNA-templated
[Aligned, MAPPED, ANNOTATED]	TRIAE_CS42_4AL_TGACv1_288513_AA0950680	-1.31618	ethylene-responsive transcription factor CRF4-like [Brassica napus]	C:GO:0005634; F:GO:0003677; F:GO:0003700; P:GO:0006351; P:GO:0006355	C:nucleus; F:DNA binding; F:transcription factor activity, sequence-specific DNA binding; P:transcription, DNA-templated; P:regulation of transcription, DNA-templated
[Aligned, MAPPED, ANNOTATED]	TRIAE_CS42_1BL_TGACv1_031346_AA0112090	2.93805	ethylene-responsive transcription factor ERF061-like	C:GO:0005634; F:GO:0003677; F:GO:0003700; P:GO:0006351; P:GO:0006355	C:nucleus; F:DNA binding; F:transcription factor activity, sequence-specific DNA binding; P:transcription, DNA-templated; P:regulation of transcription, DNA-templated
[Aligned, MAPPED, ANNOTATED]	TRIAE_CS42_1BL_TGACv1_032814_AA0134350	1.17899	ethylene-responsive transcription factor ERF105-like	C:GO:0005634; F:GO:0003677; F:GO:0003700; P:GO:0006351; P:GO:0006355	C:nucleus; F:DNA binding; F:transcription factor activity, sequence-specific DNA binding; P:transcription, DNA-templated; P:regulation of transcription, DNA-templated
[Aligned, MAPPED]	TRIAE_CS42_7DS_TGACv1_623962_AA2057840	3.48945	ethylene-responsive transcription factor ERF113	F:GO:0003677; C:GO:0005634; F:GO:0003700; P:GO:0006351; P:GO:0006355	F:DNA binding; C:nucleus; F:transcription factor activity, sequence-specific DNA binding; P:transcription, DNA-templated; P:regulation of transcription, DNA-templated
[Aligned, MAPPED]	TRIAE_CS42_3AL_TGACv1_193584_AA0613780	2.37028	ethylene-responsive transcription factor ERF113-like	F:GO:0003677; C:GO:0005634; F:GO:0003700; P:GO:0006351; P:GO:0006355	F:DNA binding; C:nucleus; F:transcription factor activity, sequence-specific DNA binding; P:transcription, DNA-templated; P:regulation of transcription, DNA-templated
[Aligned, MAPPED]	TRIAE_CS42_7BS_TGACv1_592530_AA1939910	3.13899	ethylene-responsive transcription factor ERF113-like	F:GO:0003677; C:GO:0005634; F:GO:0003700; P:GO:0006351; P:GO:0006355	F:DNA binding; C:nucleus; F:transcription factor activity, sequence-specific DNA binding; P:transcription, DNA-templated; P:regulation of transcription, DNA-templated
[Aligned, MAPPED, ANNOTATED]	TRIAE_CS42_1AL_TGACv1_002415_AA0041640	2.76936	Eukaryotic peptide chain release factor subunit 1-2	P:GO:0006415; C:GO:0005737; F:GO:0016149	P:translational termination; C:cytoplasm; F:translation release factor activity, codon specific
[Aligned, MAPPED, ANNOTATED]	TRIAE_CS42_1BL_TGACv1_030290_AA0085570	2.52184	Eukaryotic peptide chain release factor subunit 1-2	P:GO:0006415; C:GO:0005737; F:GO:0016149	P:translational termination; C:cytoplasm; F:translation release factor activity, codon specific
[Aligned, MAPPED, ANNOTATED]	TRIAE_CS42_1DL_TGACv1_061597_AA0199590	3.33833	Eukaryotic peptide chain release factor subunit 1-2	P:GO:0006415; C:GO:0005737; F:GO:0016149	P:translational termination; C:cytoplasm; F:translation release factor activity, codon specific
[Aligned, MAPPED, ANNOTATED]	TRIAE_CS42_4BS_TGACv1_328524_AA1089460	-2.22611	expressed [Oryza sativa Japonica Group]	C:GO:0016021	C:integral component of membrane
[Aligned, MAPPED, ANNOTATED]	TRIAE_CS42_4DS_TGACv1_361603_AA1170580	1.34139	expressed [Oryza sativa Japonica Group]	P:GO:0055085; C:GO:0016021; F:GO:0005215	P:transmembrane transport; C:integral component of membrane; F:transporter activity
[Aligned, MAPPED, ANNOTATED]	TRIAE_CS42_U_TGACv1_642849_AA2124070	-1.54758	expressed [Oryza sativa Japonica Group]	C:GO:0016021	C:integral component of membrane
[Aligned, MAPPED, ANNOTATED]	TRIAE_CS42_7AL_TGACv1_556025_AA1753020	1.86525	external alternative NAD(P)H-ubiquinone oxidoreductase mitochondrial-like	F:GO:0016491; F:GO:0005509; C:GO:0005739; P:GO:0055114	F:oxidoreductase activity; F:calcium ion binding; C:mitochondrion; P:oxidation-reduction process
[Aligned, MAPPED, ANNOTATED]	TRIAE_CS42_7DL_TGACv1_605306_AA2005920	1.11425	external alternative NAD(P)H-ubiquinone oxidoreductase mitochondrial-like	F:GO:0016491; F:GO:0005509; C:GO:0005739; P:GO:0055114	F:oxidoreductase activity; F:calcium ion binding; C:mitochondrion; P:oxidation-reduction process
[Aligned, MAPPED, ANNOTATED]	TRIAE_CS42_7BL_TGACv1_579483_AA1907760	1.26389	factor of DNA methylation 1-like isoform X2 [Brachypodium distachyon]	P:GO:0090502; F:GO:0004526; F:GO:0008270; P:GO:0031047; C:GO:0005655	P:RNA phosphodiester bond hydrolysis, endonucleolytic; F:ribonuclease P activity; F:zinc ion binding; P:gene silencing by RNA; C:nucleolar ribonuclease P complex
[Aligned, MAPPED, ANNOTATED]	TGACv1_scaffold_405149_5BL:98200-104383	-1.015	FAR1-RELATED SEQUENCE 5	F:GO:0003676; F:GO:0008270; P:GO:0006355	F:nucleic acid binding; F:zinc ion binding; P:regulation of transcription, DNA-templated
[Aligned, MAPPED, ANNOTATED]	TRIAE_CS42_6AS_TGACv1_485938_AA1554400	1.87255	FAR1-RELATED SEQUENCE 5-like	F:GO:0003676; F:GO:0008408; P:GO:0090305; P:GO:0006355	F:nucleic acid binding; F:3'-5' exonuclease activity; P:nucleic acid phosphodiester bond hydrolysis; P:regulation of transcription, DNA-templated
[Aligned, MAPPED]	TRIAE_CS42_2DL_TGACv1_160950_AA0555540	1.83099	FAR1-RELATED SEQUENCE 5-like isoform X1 [Brachypodium distachyon]	F:GO:0003676; F:GO:0008270; P:GO:0006355	F:nucleic acid binding; F:zinc ion binding; P:regulation of transcription, DNA-templated
[Aligned, MAPPED]	TRIAE_CS42_1BL_TGACv1_030590_AA0094910	#NAME?*	FAR-RED ELONGATED HYPOCOTYL 3	F:GO:0008270; P:GO:0006355	F:zinc ion binding; P:regulation of transcription, DNA-templated
[Aligned]	TRIAE_CS42_1BL_TGACv1_031033_AA0106350	1.27742	fasciclin-like arabinogalactan 7 precursor [Zea mays]
[Aligned, MAPPED, ANNOTATED]	TRIAE_CS42_7AS_TGACv1_570293_AA1833400	-2.59324	fasciclin-like arabinogalactan 7 precursor [Zea mays]	C:GO:0016021	C:integral component of membrane
[Aligned, MAPPED, ANNOTATED]	TRIAE_CS42_7DS_TGACv1_624179_AA2059510	-3.64748	fasciclin-like arabinogalactan 7 precursor [Zea mays]	C:GO:0016021	C:integral component of membrane
[Aligned]	TRIAE_CS42_U_TGACv1_642438_AA2117630	1.49957	fasciclin-like arabinogalactan 7 precursor [Zea mays]
[Aligned]	TRIAE_CS42_1DL_TGACv1_062666_AA0218000	1.66837	fasciclin-like arabinogalactan 9
[Aligned, MAPPED, ANNOTATED]	TRIAE_CS42_1DL_TGACv1_061250_AA0190040	-2.24836	fatty acid 2-hydroxylase 1-like	F:GO:0005506; F:GO:0080132; C:GO:0016021; C:GO:0005783; P:GO:0055114; P:GO:0006633	F:iron ion binding; F:fatty acid alpha-hydroxylase activity; C:integral component of membrane; C:endoplasmic reticulum; P:oxidation-reduction process; P:fatty acid biosynthetic process
[Aligned, MAPPED, ANNOTATED]	TRIAE_CS42_5AS_TGACv1_392642_AA1262600	-2.16978	fatty acid 2-hydroxylase 1-like	F:GO:0005506; F:GO:0080132; C:GO:0016021; C:GO:0005783; P:GO:0055114; P:GO:0006633	F:iron ion binding; F:fatty acid alpha-hydroxylase activity; C:integral component of membrane; C:endoplasmic reticulum; P:oxidation-reduction process; P:fatty acid biosynthetic process
[Aligned, MAPPED, ANNOTATED]	TRIAE_CS42_5BS_TGACv1_423493_AA1378050	-3.50613	fatty acid 2-hydroxylase 1-like	F:GO:0005506; F:GO:0080132; C:GO:0016021; C:GO:0005783; P:GO:0055114; P:GO:0006633	F:iron ion binding; F:fatty acid alpha-hydroxylase activity; C:integral component of membrane; C:endoplasmic reticulum; P:oxidation-reduction process; P:fatty acid biosynthetic process
[Aligned, MAPPED, ANNOTATED]	TRIAE_CS42_4BS_TGACv1_329011_AA1096790	1.27123	Fatty acyl- reductase 1	C:GO:0043231; C:GO:0016021; P:GO:0055114; F:GO:0080019; P:GO:0010345; P:GO:0035336	C:intracellular membrane-bounded organelle; C:integral component of membrane; P:oxidation-reduction process; F:fatty-acyl-CoA reductase (alcohol-forming) activity; P:suberin biosynthetic process; P:long-chain fatty-acyl-CoA metabolic process
[Aligned, MAPPED, ANNOTATED]	TRIAE_CS42_7BS_TGACv1_592366_AA1936620	1.30818	fatty-acid-binding 2-like	F:GO:0016872	F:intramolecular lyase activity
[Aligned, MAPPED, ANNOTATED]	TRIAE_CS42_3DL_TGACv1_249021_AA0834620	-1.24978	F-box At1g67340-like	C:GO:0005739	C:mitochondrion
[Aligned, MAPPED, ANNOTATED]	TRIAE_CS42_3B_TGACv1_220596_AA0710400	-1.13261	F-box At2g32560-like	F:GO:0005524; C:GO:0016021; F:GO:0051082	F:ATP binding; C:integral component of membrane; F:unfolded protein binding
[Aligned]	TRIAE_CS42_3B_TGACv1_220934_AA0724360	1.02776	F-box At2g32560-like
[Aligned]	TRIAE_CS42_6BS_TGACv1_514644_AA1662730	-1.00359	F-box At3g16210 [Brachypodium distachyon]
[Aligned]	TRIAE_CS42_3AL_TGACv1_197167_AA0665190	1.37709	F-box At5g07610-like
[Aligned]	TRIAE_CS42_3B_TGACv1_228651_AA0827330	1.67528	F-box At5g07610-like
[Aligned]	TRIAE_CS42_3DL_TGACv1_249239_AA0842710	2.27769	F-box At5g07610-like
[Aligned, MAPPED]	TRIAE_CS42_7BL_TGACv1_580830_AA1915660	-1.06797	F-box At5g07610-like [Brachypodium distachyon]	F:GO:0004842; P:GO:0031146; C:GO:0019005; P:GO:0016567	F:ubiquitin-protein transferase activity; P:SCF-dependent proteasomal ubiquitin-dependent protein catabolic process; C:SCF ubiquitin ligase complex; P:protein ubiquitination
[Aligned, MAPPED]	TRIAE_CS42_1BL_TGACv1_031558_AA0116070	-1.07092	F-box domain containing [Oryza sativa Japonica Group]	F:GO:0004842; P:GO:0031146; C:GO:0019005; P:GO:0016567	F:ubiquitin-protein transferase activity; P:SCF-dependent proteasomal ubiquitin-dependent protein catabolic process; C:SCF ubiquitin ligase complex; P:protein ubiquitination
[Aligned, MAPPED, ANNOTATED]	TRIAE_CS42_5DL_TGACv1_435120_AA1446360	-1.00012	F-box kelch-repeat At5g42350-like	C:GO:0005634; F:GO:0004842; C:GO:0005739; C:GO:0031463; P:GO:0010114	C:nucleus; F:ubiquitin-protein transferase activity; C:mitochondrion; C:Cul3-RING ubiquitin ligase complex; P:response to red light
[Aligned, MAPPED, ANNOTATED]	TRIAE_CS42_2BL_TGACv1_130072_AA0402800	1.32068	F-box kelch-repeat At5g60570-like [Elaeis guineensis]	C:GO:0005634; C:GO:0016021	C:nucleus; C:integral component of membrane
[Aligned, MAPPED, ANNOTATED]	TRIAE_CS42_6BL_TGACv1_501622_AA1619430	1.34015	F-box kelch-repeat SKIP11-like [Musa acuminata malaccensis]	C:GO:0016021	C:integral component of membrane
[Aligned, MAPPED, ANNOTATED]	TRIAE_CS42_6DL_TGACv1_526323_AA1679490	1.00212	F-box kelch-repeat SKIP11-like [Musa acuminata malaccensis]	C:GO:0016021	C:integral component of membrane
[Aligned, MAPPED]	TRIAE_CS42_7DL_TGACv1_605567_AA2007190	-1.21629	F-box kelch-repeat SKIP25-like	F:GO:0004842; C:GO:0031463; P:GO:0016567	F:ubiquitin-protein transferase activity; C:Cul3-RING ubiquitin ligase complex; P:protein ubiquitination
[Aligned]	TRIAE_CS42_6BS_TGACv1_515958_AA1673150	-2.04857	F-box LRR-repeat At5g02700
[Aligned]	TRIAE_CS42_6DS_TGACv1_544516_AA1748610	-1.48592	F-box LRR-repeat At5g02700
[Aligned]	TRIAE_CS42_2AL_TGACv1_093136_AA0272960	1.10709	F-box PP2-A13-like
[Aligned, MAPPED, ANNOTATED]	TRIAE_CS42_2AL_TGACv1_093662_AA0284760	#NAME?*	FD-like isoform X1 [Brassica napus]	F:GO:0003700; P:GO:2000241; P:GO:0006355; F:GO:0043565; P:GO:0048580	F:transcription factor activity, sequence-specific DNA binding; P:regulation of reproductive process; P:regulation of transcription, DNA-templated; F:sequence-specific DNA binding; P:regulation of post-embryonic development
[Aligned, MAPPED, ANNOTATED]	TRIAE_CS42_4AL_TGACv1_290824_AA0989740	1.50783	ferredoxin [Zea mays]	C:GO:0009507; F:GO:0046872; F:GO:0009055; F:GO:0016829; P:GO:0009741; P:GO:0006661; P:GO:0022900; F:GO:0051537	C:chloroplast; F:metal ion binding; F:electron carrier activity; F:lyase activity; P:response to brassinosteroid; P:phosphatidylinositol biosynthetic process; P:electron transport chain; F:2 iron, 2 sulfur cluster binding
[Aligned, MAPPED, ANNOTATED]	TRIAE_CS42_2AL_TGACv1_096975_AA0322390	-1.84964	ferredoxin-3 [Zea mays]	F:GO:0046872; F:GO:0009055; P:GO:0009688; P:GO:0022900; F:GO:0051537; C:GO:0009536	F:metal ion binding; F:electron carrier activity; P:abscisic acid biosynthetic process; P:electron transport chain; F:2 iron, 2 sulfur cluster binding; C:plastid
[Aligned, MAPPED, ANNOTATED]	TRIAE_CS42_2AL_TGACv1_093999_AA0290910	-2.36246	ferric reduction oxidase 2-like	F:GO:0003676; F:GO:0016491; C:GO:0016021; P:GO:0055114	F:nucleic acid binding; F:oxidoreductase activity; C:integral component of membrane; P:oxidation-reduction process
[Aligned, MAPPED, ANNOTATED]	TRIAE_CS42_2BL_TGACv1_129792_AA0396070	-2.07667	ferric reduction oxidase 2-like	F:GO:0003676; F:GO:0016491; C:GO:0016021; P:GO:0055114	F:nucleic acid binding; F:oxidoreductase activity; C:integral component of membrane; P:oxidation-reduction process
[Aligned, MAPPED, ANNOTATED]	TRIAE_CS42_2DL_TGACv1_160193_AA0547970	-2.90793	ferric reduction oxidase 2-like	F:GO:0003676; F:GO:0016491; C:GO:0016021; P:GO:0055114	F:nucleic acid binding; F:oxidoreductase activity; C:integral component of membrane; P:oxidation-reduction process
[Aligned, MAPPED, ANNOTATED]	TRIAE_CS42_2BL_TGACv1_130340_AA0409100	-1.21891	ferric reduction oxidase chloroplastic-like	F:GO:0000293; F:GO:0005506; C:GO:0016021; P:GO:0055114	F:ferric-chelate reductase activity; F:iron ion binding; C:integral component of membrane; P:oxidation-reduction process
[Aligned, MAPPED, ANNOTATED]	TRIAE_CS42_2DL_TGACv1_159911_AA0544270	-1.55236	ferric reduction oxidase chloroplastic-like	F:GO:0000293; F:GO:0005506; C:GO:0016021; P:GO:0055114	F:ferric-chelate reductase activity; F:iron ion binding; C:integral component of membrane; P:oxidation-reduction process
[Aligned]	TRIAE_CS42_4AL_TGACv1_289146_AA0965980	1.22442	filament-like plant 3 [Brachypodium distachyon]
[Aligned]	TRIAE_CS42_6AL_TGACv1_472590_AA1523930	2.67832	filament-like plant 7 isoform X1 [Brachypodium distachyon]
[Aligned]	TRIAE_CS42_6BL_TGACv1_501535_AA1618460	1.72254	filament-like plant 7 isoform X1 [Brachypodium distachyon]
[Aligned]	TRIAE_CS42_6DL_TGACv1_528310_AA1713200	1.78891	filament-like plant 7 isoform X1 [Brachypodium distachyon]
[Aligned]	TRIAE_CS42_2DL_TGACv1_160471_AA0550830	-2.10401	FIP1 [Zea mays]
[Aligned, MAPPED, ANNOTATED]	TRIAE_CS42_7DL_TGACv1_603686_AA1987300	-1.52396	Flap endonuclease GEN-like 2	C:GO:0005634; F:GO:0003677; P:GO:0006281; P:GO:0090305; F:GO:0046872; F:GO:0015098; C:GO:0005739; C:GO:0016021; C:GO:0005773; F:GO:0008821; P:GO:0015689	C:nucleus; F:DNA binding; P:DNA repair; P:nucleic acid phosphodiester bond hydrolysis; F:metal ion binding; F:molybdate ion transmembrane transporter activity; C:mitochondrion; C:integral component of membrane; C:vacuole; F:crossover junction endodeoxyribonuclease activity; P:molybdate ion transport
[Aligned, MAPPED, ANNOTATED]	TGACv1_scaffold_225733_3B:9838-15963	-1.90203	Flavone O-methyltransferase 1	P:GO:0006813; C:GO:0009507; F:GO:0015299; C:GO:0016021; P:GO:1902600; F:GO:0016740; P:GO:0044237	P:potassium ion transport; C:chloroplast; F:solute:proton antiporter activity; C:integral component of membrane; P:hydrogen ion transmembrane transport; F:transferase activity; P:cellular metabolic process
[Aligned, MAPPED, ANNOTATED]	TRIAE_CS42_5DL_TGACv1_434375_AA1434860	1.50777	Flavonoid 3 -monooxygenase	F:GO:0005506; P:GO:0044550; C:GO:0016021; F:GO:0016709; P:GO:0055114; F:GO:0020037	F:iron ion binding; P:secondary metabolite biosynthetic process; C:integral component of membrane; F:oxidoreductase activity, acting on paired donors, with incorporation or reduction of molecular oxygen, NAD(P)H as one donor, and incorporation of one atom of oxygen; P:oxidation-reduction process; F:heme binding
[Aligned, MAPPED, ANNOTATED]	TGACv1_scaffold_580319_7BL:13876-14409	2.16521	Flavonoid 3 -monooxygenase	P:GO:0009718; F:GO:0005506; P:GO:0044550; C:GO:0016021; F:GO:0016709; P:GO:0055114; P:GO:0010224; F:GO:0020037; P:GO:0009744	P:anthocyanin-containing compound biosynthetic process; F:iron ion binding; P:secondary metabolite biosynthetic process; C:integral component of membrane; F:oxidoreductase activity, acting on paired donors, with incorporation or reduction of molecular oxygen, NAD(P)H as one donor, and incorporation of one atom of oxygen; P:oxidation-reduction process; P:response to UV-B; F:heme binding; P:respons…
[Aligned, MAPPED, ANNOTATED]	TRIAE_CS42_1BL_TGACv1_031152_AA0108780	1.62266	flavonol glucosyltransferase [Oryza sativa Japonica Group]	P:GO:0052696; F:GO:0080043; C:GO:0043231; F:GO:0080044; C:GO:0016021; P:GO:0009813	P:flavonoid glucuronidation; F:quercetin 3-O-glucosyltransferase activity; C:intracellular membrane-bounded organelle; F:quercetin 7-O-glucosyltransferase activity; C:integral component of membrane; P:flavonoid biosynthetic process
[Aligned]	TRIAE_CS42_3B_TGACv1_222654_AA0768630	-1.27614	flowering-promoting factor 1 1
[Aligned]	TRIAE_CS42_3DL_TGACv1_251797_AA0885060	-1.70224	flowering-promoting factor 1 1
[Aligned, MAPPED, ANNOTATED]	TRIAE_CS42_7DS_TGACv1_622795_AA2045480	1.41792	Formate mitochondrial	P:GO:0042183; F:GO:0051287; C:GO:0005739; F:GO:0004617; F:GO:0008863; P:GO:0055114; P:GO:0009070	P:formate catabolic process; F:NAD binding; C:mitochondrion; F:phosphoglycerate dehydrogenase activity; F:formate dehydrogenase (NAD+) activity; P:oxidation-reduction process; P:serine family amino acid biosynthetic process
[Aligned, MAPPED, ANNOTATED]	TRIAE_CS42_5AL_TGACv1_375903_AA1228620	2.10365	formate--tetrahydrofolate ligase-like	C:GO:0016021	C:integral component of membrane
[Aligned, MAPPED, ANNOTATED]	TRIAE_CS42_3DL_TGACv1_249703_AA0854820	-1.32278	Formin 1	C:GO:0016021	C:integral component of membrane
[Aligned, MAPPED, ANNOTATED]	TRIAE_CS42_2BS_TGACv1_147373_AA0482320	-1.60246	Formin 11	C:GO:0016021	C:integral component of membrane
[Aligned, MAPPED, ANNOTATED]	TRIAE_CS42_5BL_TGACv1_405371_AA1326010	1.54405	fructan exohydrolase	P:GO:0005975; F:GO:0016491; C:GO:0005618; C:GO:0048046; C:GO:0016021; P:GO:0006520; P:GO:0055114; F:GO:0004575	P:carbohydrate metabolic process; F:oxidoreductase activity; C:cell wall; C:apoplast; C:integral component of membrane; P:cellular amino acid metabolic process; P:oxidation-reduction process; F:sucrose alpha-glucosidase activity
[Aligned, MAPPED, ANNOTATED]	TRIAE_CS42_4AL_TGACv1_288169_AA0939360	2.23721	fructan:fructan 1-fructosyltransferase	P:GO:0005975; C:GO:0016021; F:GO:0050306; F:GO:0004575; F:GO:0047207	P:carbohydrate metabolic process; C:integral component of membrane; F:sucrose 1F-fructosyltransferase activity; F:sucrose alpha-glucosidase activity; F:1,2-beta-fructan 1F-fructosyltransferase activity
[Aligned, MAPPED, ANNOTATED]	TRIAE_CS42_3AL_TGACv1_195795_AA0654050	-1.20296	fructose-1,6- cytosolic-like	C:GO:0005634; P:GO:0005986; P:GO:0009737; P:GO:0009750; F:GO:0046872; F:GO:0042132; C:GO:0005829; P:GO:0015979; P:GO:0005983; P:GO:0016311; P:GO:0030388	C:nucleus; P:sucrose biosynthetic process; P:response to abscisic acid; P:response to fructose; F:metal ion binding; F:fructose 1,6-bisphosphate 1-phosphatase activity; C:cytosol; P:photosynthesis; P:starch catabolic process; P:dephosphorylation; P:fructose 1,6-bisphosphate metabolic process
[Aligned, MAPPED, ANNOTATED]	TRIAE_CS42_5AS_TGACv1_392499_AA1259600	-1.30822	Fructose-bisphosphate chloroplastic	C:GO:0009507; P:GO:0006096; F:GO:0004332	C:chloroplast; P:glycolytic process; F:fructose-bisphosphate aldolase activity
[Aligned, MAPPED, ANNOTATED]	TRIAE_CS42_5DS_TGACv1_456793_AA1478070	-1.49388	Fructose-bisphosphate chloroplastic	C:GO:0009507; P:GO:0006096; F:GO:0004332	C:chloroplast; P:glycolytic process; F:fructose-bisphosphate aldolase activity
[Aligned, MAPPED, ANNOTATED]	TRIAE_CS42_7AL_TGACv1_557283_AA1779230	-1.21411	Fructose-bisphosphate cytoplasmic isozyme 1	F:GO:0005524; F:GO:0042626; P:GO:0055085; P:GO:0006096; C:GO:0016021; F:GO:0004332	F:ATP binding; F:ATPase activity, coupled to transmembrane movement of substances; P:transmembrane transport; P:glycolytic process; C:integral component of membrane; F:fructose-bisphosphate aldolase activity
[Aligned, MAPPED, ANNOTATED]	TRIAE_CS42_7DL_TGACv1_603309_AA1980610	-1.44983	Fructose-bisphosphate cytoplasmic isozyme 1	F:GO:0005524; F:GO:0042626; P:GO:0016192; P:GO:0055085; P:GO:0006096; C:GO:0016021; F:GO:0004332	F:ATP binding; F:ATPase activity, coupled to transmembrane movement of substances; P:vesicle-mediated transport; P:transmembrane transport; P:glycolytic process; C:integral component of membrane; F:fructose-bisphosphate aldolase activity
[Aligned, MAPPED, ANNOTATED]	TGACv1_scaffold_095184_2AL:14329-14689	#NAME?*	Fruit bromelain	C:GO:0005615; C:GO:0016021; F:GO:0004197; P:GO:0051603; C:GO:0005764	C:extracellular space; C:integral component of membrane; F:cysteine-type endopeptidase activity; P:proteolysis involved in cellular protein catabolic process; C:lysosome
[Aligned, MAPPED, ANNOTATED]	TRIAE_CS42_2AL_TGACv1_104208_AA0328120	-2.54366	Fruit bromelain	C:GO:0005615; F:GO:0004197; P:GO:0051603; C:GO:0005764	C:extracellular space; F:cysteine-type endopeptidase activity; P:proteolysis involved in cellular protein catabolic process; C:lysosome
[Aligned, MAPPED, ANNOTATED]	TGACv1_scaffold_176655_2DL:30-450	#NAME?*	Fruit bromelain	C:GO:0005615; F:GO:0004197; P:GO:0051603; C:GO:0005764	C:extracellular space; F:cysteine-type endopeptidase activity; P:proteolysis involved in cellular protein catabolic process; C:lysosome
[Aligned, MAPPED, ANNOTATED]	TRIAE_CS42_3DL_TGACv1_249368_AA0846860	-4.09773	Fruit bromelain	C:GO:0005615; F:GO:0004197; P:GO:0051603; C:GO:0005764	C:extracellular space; F:cysteine-type endopeptidase activity; P:proteolysis involved in cellular protein catabolic process; C:lysosome
[Aligned, MAPPED, ANNOTATED]	TRIAE_CS42_U_TGACv1_679682_AA2157820	-3.45072	Fruit bromelain	C:GO:0005615; F:GO:0004197; P:GO:0051603; C:GO:0005764	C:extracellular space; F:cysteine-type endopeptidase activity; P:proteolysis involved in cellular protein catabolic process; C:lysosome
[Aligned, MAPPED, ANNOTATED]	TGACv1_scaffold_702919_U:527-728	#NAME?*	Fruit bromelain	P:GO:0006508; F:GO:0008234	P:proteolysis; F:cysteine-type peptidase activity
[Aligned, MAPPED, ANNOTATED]	TRIAE_CS42_3AL_TGACv1_194180_AA0628010	1.42384	GABA transporter 1-like	F:GO:0015185; C:GO:0016021; F:GO:0005275; P:GO:0015812; C:GO:0005886; P:GO:0003333	F:gamma-aminobutyric acid transmembrane transporter activity; C:integral component of membrane; F:amine transmembrane transporter activity; P:gamma-aminobutyric acid transport; C:plasma membrane; P:amino acid transmembrane transport
[Aligned, MAPPED, ANNOTATED]	TRIAE_CS42_4BL_TGACv1_321883_AA1066600	1.61874	galactinol synthase 1-like	F:GO:0047216; P:GO:0006012	F:inositol 3-alpha-galactosyltransferase activity; P:galactose metabolic process
[Aligned, MAPPED, ANNOTATED]	TRIAE_CS42_2BS_TGACv1_147575_AA0485010	-1.26719	galactinol synthase 2-like	F:GO:0047216; P:GO:0006012	F:inositol 3-alpha-galactosyltransferase activity; P:galactose metabolic process
[Aligned, MAPPED, ANNOTATED]	TRIAE_CS42_4AS_TGACv1_306597_AA1010860	2.49153	galactinol synthase 2-like	F:GO:0047216; P:GO:0006012	F:inositol 3-alpha-galactosyltransferase activity; P:galactose metabolic process
[Aligned, MAPPED, ANNOTATED]	TRIAE_CS42_1DL_TGACv1_061682_AA0201630	1.06473	gamma-glutamyl hydrolase 2-like	P:GO:0006508; P:GO:0006541; C:GO:0005773; F:GO:0034722; P:GO:0046900	P:proteolysis; P:glutamine metabolic process; C:vacuole; F:gamma-glutamyl-peptidase activity; P:tetrahydrofolylpolyglutamate metabolic process
[Aligned, MAPPED, ANNOTATED]	TRIAE_CS42_5AS_TGACv1_393239_AA1270200	-1.01921	GATA type zinc finger transcription factor family [Medicago truncatula]	C:GO:0005634; C:GO:0005667; F:GO:0008270; F:GO:0001085; F:GO:0000977; P:GO:0030154; P:GO:0006366; F:GO:0001228; F:GO:0003682; P:GO:0045944	C:nucleus; C:transcription factor complex; F:zinc ion binding; F:RNA polymerase II transcription factor binding; F:RNA polymerase II regulatory region sequence-specific DNA binding; P:cell differentiation; P:transcription from RNA polymerase II promoter; F:transcriptional activator activity, RNA polymerase II transcription regulatory region sequence-specific binding; F:chromatin binding; P:positi…
[Aligned, MAPPED, ANNOTATED]	TRIAE_CS42_5DS_TGACv1_457051_AA1481540	-1.30562	GATA type zinc finger transcription factor family [Medicago truncatula]	C:GO:0005634; C:GO:0005667; F:GO:0008270; F:GO:0001085; F:GO:0000977; P:GO:0030154; P:GO:0006366; F:GO:0001228; F:GO:0003682; P:GO:0045944	C:nucleus; C:transcription factor complex; F:zinc ion binding; F:RNA polymerase II transcription factor binding; F:RNA polymerase II regulatory region sequence-specific DNA binding; P:cell differentiation; P:transcription from RNA polymerase II promoter; F:transcriptional activator activity, RNA polymerase II transcription regulatory region sequence-specific binding; F:chromatin binding; P:positi…
[Aligned, MAPPED, ANNOTATED]	TRIAE_CS42_5AL_TGACv1_376927_AA1242480	-1.11972	GDP-mannose transporter GONST1 [Nelumbo nucifera]	P:GO:0015784; C:GO:0016021; P:GO:0008643	P:GDP-mannose transport; C:integral component of membrane; P:carbohydrate transport
[Aligned, MAPPED, ANNOTATED]	TRIAE_CS42_3AS_TGACv1_212070_AA0697370	1.65671	GDSL esterase lipase	F:GO:0016788; C:GO:0005739	F:hydrolase activity, acting on ester bonds; C:mitochondrion
[Aligned, MAPPED, ANNOTATED]	TRIAE_CS42_3DS_TGACv1_272149_AA0915720	1.19788	GDSL esterase lipase	F:GO:0016788; C:GO:0005739	F:hydrolase activity, acting on ester bonds; C:mitochondrion
[Aligned, MAPPED, ANNOTATED]	TRIAE_CS42_3DS_TGACv1_272149_AA0915730	2.51276	GDSL esterase lipase	F:GO:0016788; C:GO:0005739	F:hydrolase activity, acting on ester bonds; C:mitochondrion
[Aligned, MAPPED, ANNOTATED]	TRIAE_CS42_4AL_TGACv1_289489_AA0971820	-1.29866	GDSL esterase lipase	F:GO:0016788; C:GO:0016021	F:hydrolase activity, acting on ester bonds; C:integral component of membrane
[Aligned, MAPPED, ANNOTATED]	TRIAE_CS42_4AL_TGACv1_290301_AA0983780	-3.21265	GDSL esterase lipase APG	F:GO:0016788	F:hydrolase activity, acting on ester bonds
[Aligned, MAPPED, ANNOTATED]	TRIAE_CS42_4AL_TGACv1_288157_AA0938830	-2.79081	GDSL esterase lipase APG-like	F:GO:0016788; C:GO:0016020	F:hydrolase activity, acting on ester bonds; C:membrane
[Aligned, MAPPED, ANNOTATED]	TRIAE_CS42_7AS_TGACv1_569716_AA1822480	-1.12078	GDSL esterase lipase APG-like	F:GO:0016788	F:hydrolase activity, acting on ester bonds
[Aligned, MAPPED, ANNOTATED]	TRIAE_CS42_7DS_TGACv1_626162_AA2066350	-3.35021	GDSL esterase lipase APG-like	F:GO:0016788; C:GO:0016020	F:hydrolase activity, acting on ester bonds; C:membrane
[Aligned, MAPPED, ANNOTATED]	TRIAE_CS42_7AL_TGACv1_556979_AA1774650	-1.2978	GDSL esterase lipase At1g29670-like	F:GO:0016788	F:hydrolase activity, acting on ester bonds
[Aligned]	TRIAE_CS42_3AL_TGACv1_195449_AA0649740	-1.52531	GDSL esterase lipase At4g10955-like
[Aligned, MAPPED]	TRIAE_CS42_5AL_TGACv1_377387_AA1246390	-1.84769	GDSL esterase lipase At4g10955-like [Setaria italica]	P:GO:0006629; F:GO:0016787	P:lipid metabolic process; F:hydrolase activity
[Aligned, MAPPED]	TRIAE_CS42_5DL_TGACv1_437119_AA1465280	-1.82428	GDSL esterase lipase At4g10955-like [Setaria italica]	P:GO:0006629; F:GO:0016787	P:lipid metabolic process; F:hydrolase activity
[Aligned, MAPPED, ANNOTATED]	TRIAE_CS42_6AL_TGACv1_474118_AA1534150	2.21156	GDSL esterase lipase At5g55050-like	F:GO:0016788; C:GO:0016021	F:hydrolase activity, acting on ester bonds; C:integral component of membrane
[Aligned, MAPPED, ANNOTATED]	TRIAE_CS42_7DL_TGACv1_604239_AA1995620	inf*	GDSL esterase lipase At5g55050-like	F:GO:0016788	F:hydrolase activity, acting on ester bonds
[Aligned, MAPPED, ANNOTATED]	TRIAE_CS42_1DS_TGACv1_080995_AA0256520	-1.07338	GDSL esterase lipase LIP-4-like	F:GO:0016788; C:GO:0005739	F:hydrolase activity, acting on ester bonds; C:mitochondrion
[Aligned, MAPPED, ANNOTATED]	TRIAE_CS42_2AL_TGACv1_096698_AA0320740	-1.8689	GDSL esterase lipase LIP-4-like	F:GO:0016788; C:GO:0005739	F:hydrolase activity, acting on ester bonds; C:mitochondrion
[Aligned, MAPPED, ANNOTATED]	TRIAE_CS42_2BL_TGACv1_132769_AA0439690	-2.0802	GDSL esterase lipase LIP-4-like	F:GO:0016788	F:hydrolase activity, acting on ester bonds
[Aligned, MAPPED, ANNOTATED]	TRIAE_CS42_2DL_TGACv1_160107_AA0546860	-1.12697	GDSL esterase lipase LIP-4-like	F:GO:0016788; C:GO:0005739	F:hydrolase activity, acting on ester bonds; C:mitochondrion
[Aligned, MAPPED, ANNOTATED]	TRIAE_CS42_3B_TGACv1_221971_AA0754090	-1.09952	GDT1 chloroplastic	C:GO:0031969; C:GO:0016021; P:GO:0042631	C:chloroplast membrane; C:integral component of membrane; P:cellular response to water deprivation
[Aligned, MAPPED, ANNOTATED]	TRIAE_CS42_5DL_TGACv1_435998_AA1457130	1.88833	GEM 5	P:GO:0010286; P:GO:0098755; C:GO:0005737; P:GO:0009793; P:GO:0010029; P:GO:0009845	P:heat acclimation; P:maintenance of seed dormancy by absisic acid; C:cytoplasm; P:embryo development ending in seed dormancy; P:regulation of seed germination; P:seed germination
[Aligned, MAPPED, ANNOTATED]	TRIAE_CS42_4AL_TGACv1_289933_AA0978970	-1.1369	geraniol 8-hydroxylase-like	F:GO:0005506; P:GO:0044550; C:GO:0016021; F:GO:0016709; P:GO:0055114; F:GO:0020037	F:iron ion binding; P:secondary metabolite biosynthetic process; C:integral component of membrane; F:oxidoreductase activity, acting on paired donors, with incorporation or reduction of molecular oxygen, NAD(P)H as one donor, and incorporation of one atom of oxygen; P:oxidation-reduction process; F:heme binding
[Aligned, MAPPED, ANNOTATED]	TRIAE_CS42_6DS_TGACv1_543448_AA1740250	-1.05243	geranylgeranyl pyrophosphate synthase chloroplastic-like	F:GO:0032440; P:GO:0055114; P:GO:0008299; F:GO:0004311; C:GO:0009536; P:GO:0051501	F:2-alkenal reductase [NAD(P)] activity; P:oxidation-reduction process; P:isoprenoid biosynthetic process; F:farnesyltranstransferase activity; C:plastid; P:diterpene phytoalexin metabolic process
[Aligned, MAPPED, ANNOTATED]	TRIAE_CS42_3AS_TGACv1_211797_AA0694240	1.59579	germin 5-1	P:GO:2000280; C:GO:0009506; F:GO:0046564; P:GO:0019430; P:GO:0033609; C:GO:0005618; C:GO:0048046; F:GO:0030145; P:GO:0055114; F:GO:0004784; F:GO:0045735; P:GO:0010497	P:regulation of root development; C:plasmodesma; F:oxalate decarboxylase activity; P:removal of superoxide radicals; P:oxalate metabolic process; C:cell wall; C:apoplast; F:manganese ion binding; P:oxidation-reduction process; F:superoxide dismutase activity; F:nutrient reservoir activity; P:plasmodesmata-mediated intercellular transport
[Aligned, MAPPED, ANNOTATED]	TRIAE_CS42_4DS_TGACv1_361391_AA1166890	1.53369	gibberellin 20 oxidase 2 [Zea mays]	F:GO:0051213; F:GO:0005506; P:GO:0055114	F:dioxygenase activity; F:iron ion binding; P:oxidation-reduction process
[Aligned, MAPPED, ANNOTATED]	TRIAE_CS42_3B_TGACv1_222891_AA0772640	4.47863	gibberellin 2-oxidase	F:GO:0005506; P:GO:0045487; P:GO:0055114; P:GO:0009416; F:GO:0052634	F:iron ion binding; P:gibberellin catabolic process; P:oxidation-reduction process; P:response to light stimulus; F:C-19 gibberellin 2-beta-dioxygenase activity
[Aligned, MAPPED, ANNOTATED]	TRIAE_CS42_5AL_TGACv1_374988_AA1213350	1.10187	gibberellin receptor GID1L2 [Zea mays]	P:GO:0008152; F:GO:0016787	P:metabolic process; F:hydrolase activity
[Aligned, MAPPED, ANNOTATED]	TRIAE_CS42_6BS_TGACv1_515466_AA1670270	1.34752	gibberellin receptor GID1L2 [Zea mays]	P:GO:0008152; F:GO:0016787	P:metabolic process; F:hydrolase activity
[Aligned, MAPPED, ANNOTATED]	TRIAE_CS42_6DS_TGACv1_543292_AA1738070	1.54953	gibberellin receptor GID1L2 [Zea mays]	P:GO:0008152; F:GO:0016787	P:metabolic process; F:hydrolase activity
[Aligned, MAPPED, ANNOTATED]	TRIAE_CS42_7BL_TGACv1_577498_AA1877040	1.54941	gl1 [Zea mays]	P:GO:0046184; F:GO:0005506; F:GO:0016491; C:GO:0016021; P:GO:0055114; P:GO:0006633; P:GO:0010025; P:GO:0043447	P:aldehyde biosynthetic process; F:iron ion binding; F:oxidoreductase activity; C:integral component of membrane; P:oxidation-reduction process; P:fatty acid biosynthetic process; P:wax biosynthetic process; P:alkane biosynthetic process
[Aligned, MAPPED, ANNOTATED]	TRIAE_CS42_7DL_TGACv1_605387_AA2006380	1.65341	gl1 [Zea mays]	P:GO:0046184; F:GO:0005506; F:GO:0016491; C:GO:0016021; P:GO:0055114; P:GO:0006633; P:GO:0010025; P:GO:0043447	P:aldehyde biosynthetic process; F:iron ion binding; F:oxidoreductase activity; C:integral component of membrane; P:oxidation-reduction process; P:fatty acid biosynthetic process; P:wax biosynthetic process; P:alkane biosynthetic process
[Aligned, MAPPED, ANNOTATED]	TRIAE_CS42_4BS_TGACv1_328661_AA1091810	1.83123	Globulin-1 S allele	C:GO:0009505; F:GO:0045735; P:GO:0009735	C:plant-type cell wall; F:nutrient reservoir activity; P:response to cytokinin
[Aligned, MAPPED, ANNOTATED]	TRIAE_CS42_4BS_TGACv1_328661_AA1091800	2.61451	Globulin-1 S allele	C:GO:0009505; F:GO:0045735; P:GO:0009735	C:plant-type cell wall; F:nutrient reservoir activity; P:response to cytokinin
[Aligned, MAPPED, ANNOTATED]	TRIAE_CS42_1BS_TGACv1_050149_AA0168110	-1.87542	Glucan 1,3-beta-glucosidase	F:GO:0051015; P:GO:0005975; P:GO:0007015; F:GO:0004553	F:actin filament binding; P:carbohydrate metabolic process; P:actin filament organization; F:hydrolase activity, hydrolyzing O-glycosyl compounds
[Aligned, MAPPED, ANNOTATED]	TRIAE_CS42_5DS_TGACv1_457073_AA1481820	-1.78268	Glucan 1,3-beta-glucosidase	F:GO:0051015; P:GO:0005975; P:GO:0007015; F:GO:0004553; F:GO:0030674	F:actin filament binding; P:carbohydrate metabolic process; P:actin filament organization; F:hydrolase activity, hydrolyzing O-glycosyl compounds; F:protein binding, bridging
[Aligned, MAPPED, ANNOTATED]	TRIAE_CS42_6BL_TGACv1_501386_AA1616850	2.36166	glucan endo-1,3-beta-glucosidase 10-like	P:GO:0005975; F:GO:0004553; C:GO:0046658; F:GO:0030247	P:carbohydrate metabolic process; F:hydrolase activity, hydrolyzing O-glycosyl compounds; C:anchored component of plasma membrane; F:polysaccharide binding
[Aligned, MAPPED, ANNOTATED]	TRIAE_CS42_5AL_TGACv1_374914_AA1211820	-1.37949	Glucan endo-1,3-beta-glucosidase 13	P:GO:0005975; F:GO:0004553; C:GO:0046658; F:GO:0030247	P:carbohydrate metabolic process; F:hydrolase activity, hydrolyzing O-glycosyl compounds; C:anchored component of plasma membrane; F:polysaccharide binding
[Aligned, MAPPED, ANNOTATED]	TRIAE_CS42_2BL_TGACv1_129711_AA0393440	-1.69977	Glucan endo-1,3-beta-glucosidase 14	P:GO:0005975; C:GO:0016021; F:GO:0004553; C:GO:0046658; F:GO:0030247	P:carbohydrate metabolic process; C:integral component of membrane; F:hydrolase activity, hydrolyzing O-glycosyl compounds; C:anchored component of plasma membrane; F:polysaccharide binding
[Aligned, MAPPED, ANNOTATED]	TRIAE_CS42_2DL_TGACv1_160915_AA0555170	-1.29238	Glucan endo-1,3-beta-glucosidase 14	P:GO:0005975; C:GO:0016021; F:GO:0004553; C:GO:0046658; F:GO:0030247	P:carbohydrate metabolic process; C:integral component of membrane; F:hydrolase activity, hydrolyzing O-glycosyl compounds; C:anchored component of plasma membrane; F:polysaccharide binding
[Aligned, MAPPED, ANNOTATED]	TGACv1_scaffold_376042_5AL:29362-30724	1.2173	glucan endo-1,3-beta-glucosidase 8-like	P:GO:0005975; C:GO:0016021; F:GO:0004553; C:GO:0046658; F:GO:0030247	P:carbohydrate metabolic process; C:integral component of membrane; F:hydrolase activity, hydrolyzing O-glycosyl compounds; C:anchored component of plasma membrane; F:polysaccharide binding
[Aligned, MAPPED, ANNOTATED]	TRIAE_CS42_5BL_TGACv1_404885_AA1314160	1.38029	glucan endo-1,3-beta-glucosidase 8-like	P:GO:0005975; C:GO:0016021; F:GO:0004553; C:GO:0046658; F:GO:0030247	P:carbohydrate metabolic process; C:integral component of membrane; F:hydrolase activity, hydrolyzing O-glycosyl compounds; C:anchored component of plasma membrane; F:polysaccharide binding
[Aligned, MAPPED, ANNOTATED]	TRIAE_CS42_3DL_TGACv1_250312_AA0865920	1.24216	Glucan endo-1,3-beta-glucosidase GII	P:GO:0005975; F:GO:0042973; C:GO:0046658; F:GO:0030247	P:carbohydrate metabolic process; F:glucan endo-1,3-beta-D-glucosidase activity; C:anchored component of plasma membrane; F:polysaccharide binding
[Aligned, MAPPED, ANNOTATED]	TRIAE_CS42_2BS_TGACv1_146299_AA0461810	-2.56852	Glucose-6-phosphate phosphate translocator chloroplastic	C:GO:0016021; P:GO:0034219; F:GO:0005215	C:integral component of membrane; P:carbohydrate transmembrane transport; F:transporter activity
[Aligned, MAPPED, ANNOTATED]	TRIAE_CS42_7DS_TGACv1_623547_AA2054360	2.83771	glucosyltransferase-10 [Oryza sativa Japonica Group]	P:GO:0052696; F:GO:0080043; C:GO:0043231; F:GO:0080044; P:GO:0009813	P:flavonoid glucuronidation; F:quercetin 3-O-glucosyltransferase activity; C:intracellular membrane-bounded organelle; F:quercetin 7-O-glucosyltransferase activity; P:flavonoid biosynthetic process
[Aligned, MAPPED, ANNOTATED]	TRIAE_CS42_5DL_TGACv1_433863_AA1424040	1.0785	glucuronoxylan 4-O-methyltransferase 3-like	P:GO:0045492	P:xylan biosynthetic process
[Aligned, MAPPED, ANNOTATED]	TRIAE_CS42_4AL_TGACv1_291775_AA0996540	1.24738	glutamate decarboxylase 1-like	F:GO:0030170; P:GO:0006536; F:GO:0004351; C:GO:0009536	F:pyridoxal phosphate binding; P:glutamate metabolic process; F:glutamate decarboxylase activity; C:plastid
[Aligned, MAPPED, ANNOTATED]	TRIAE_CS42_2BL_TGACv1_129728_AA0393950	1.06788	glutamate dehydrogenase 2-like	F:GO:0008270; P:GO:0009698; F:GO:0004353; P:GO:0042398; F:GO:0004352; C:GO:0005774; P:GO:0006598; P:GO:0046482; F:GO:0005524; F:GO:0005507; C:GO:0005739; P:GO:0055114; F:GO:0050897	F:zinc ion binding; P:phenylpropanoid metabolic process; F:glutamate dehydrogenase [NAD(P)+] activity; P:cellular modified amino acid biosynthetic process; F:glutamate dehydrogenase (NAD+) activity; C:vacuolar membrane; P:polyamine catabolic process; P:para-aminobenzoic acid metabolic process; F:ATP binding; F:copper ion binding; C:mitochondrion; P:oxidation-reduction process; F:cobalt ion binding
[Aligned, MAPPED, ANNOTATED]	TRIAE_CS42_2DL_TGACv1_159307_AA0536210	1.24014	glutamate dehydrogenase 2-like	F:GO:0008270; P:GO:0009698; F:GO:0004353; P:GO:0042398; F:GO:0004352; C:GO:0005774; P:GO:0006598; P:GO:0046482; F:GO:0005524; F:GO:0005507; C:GO:0005739; P:GO:0055114; F:GO:0050897	F:zinc ion binding; P:phenylpropanoid metabolic process; F:glutamate dehydrogenase [NAD(P)+] activity; P:cellular modified amino acid biosynthetic process; F:glutamate dehydrogenase (NAD+) activity; C:vacuolar membrane; P:polyamine catabolic process; P:para-aminobenzoic acid metabolic process; F:ATP binding; F:copper ion binding; C:mitochondrion; P:oxidation-reduction process; F:cobalt ion binding
[Aligned, MAPPED, ANNOTATED]	TRIAE_CS42_U_TGACv1_642275_AA2114800	1.04271	Glutamate receptor	P:GO:0006811; C:GO:0016021; P:GO:0035235; F:GO:0004970	P:ion transport; C:integral component of membrane; P:ionotropic glutamate receptor signaling pathway; F:ionotropic glutamate receptor activity
[Aligned, MAPPED, ANNOTATED]	TRIAE_CS42_5AL_TGACv1_376286_AA1234920	1.19811	glutamate receptor -like	F:GO:0004930; P:GO:0006811; P:GO:0007186; C:GO:0016021; P:GO:0035235; F:GO:0004970	F:G-protein coupled receptor activity; P:ion transport; P:G-protein coupled receptor signaling pathway; C:integral component of membrane; P:ionotropic glutamate receptor signaling pathway; F:ionotropic glutamate receptor activity
[Aligned, MAPPED, ANNOTATED]	TRIAE_CS42_5BL_TGACv1_407437_AA1356880	1.09485	glutamate receptor -like	P:GO:0006811; C:GO:0016021; P:GO:0035235; F:GO:0004970	P:ion transport; C:integral component of membrane; P:ionotropic glutamate receptor signaling pathway; F:ionotropic glutamate receptor activity
[Aligned, MAPPED, ANNOTATED]	TRIAE_CS42_5DL_TGACv1_432944_AA1395510	1.28988	glutamate receptor -like	P:GO:0006811; C:GO:0016021; P:GO:0035235; F:GO:0004970	P:ion transport; C:integral component of membrane; P:ionotropic glutamate receptor signaling pathway; F:ionotropic glutamate receptor activity
[Aligned, MAPPED, ANNOTATED]	TRIAE_CS42_6DL_TGACv1_526595_AA1687820	2.834	glutamate receptor -like	F:GO:0004930; P:GO:0006811; P:GO:0007186; C:GO:0016021; P:GO:0035235; F:GO:0004970	F:G-protein coupled receptor activity; P:ion transport; P:G-protein coupled receptor signaling pathway; C:integral component of membrane; P:ionotropic glutamate receptor signaling pathway; F:ionotropic glutamate receptor activity
[Aligned, MAPPED, ANNOTATED]	TRIAE_CS42_7AS_TGACv1_570947_AA1842840	2.78893	glutamate receptor -like	C:GO:0016020	C:membrane
[Aligned, MAPPED, ANNOTATED]	TRIAE_CS42_7DL_TGACv1_603811_AA1989610	1.50236	GLUTAMINE DUMPER 2-like	C:GO:0016021	C:integral component of membrane
[Aligned, MAPPED, ANNOTATED]	TRIAE_CS42_7AL_TGACv1_556205_AA1758240	1.59953	GLUTAMINE DUMPER 3	C:GO:0016021	C:integral component of membrane
[Aligned, MAPPED, ANNOTATED]	TRIAE_CS42_1BS_TGACv1_050930_AA0176780	-1.22557	glutamyl tRNA reductase	F:GO:0003676; P:GO:0015995; C:GO:0009507; F:GO:0050661; F:GO:0008883; P:GO:0055114; P:GO:0006782	F:nucleic acid binding; P:chlorophyll biosynthetic process; C:chloroplast; F:NADP binding; F:glutamyl-tRNA reductase activity; P:oxidation-reduction process; P:protoporphyrinogen IX biosynthetic process
[Aligned, MAPPED, ANNOTATED]	TGACv1_scaffold_392873_5AS:109766-111028	-3.66978	Glutaredoxin-C1	F:GO:0015035; C:GO:0005737; F:GO:0009055; C:GO:0016021; P:GO:0045454; P:GO:0055114	F:protein disulfide oxidoreductase activity; C:cytoplasm; F:electron carrier activity; C:integral component of membrane; P:cell redox homeostasis; P:oxidation-reduction process
[Aligned, MAPPED, ANNOTATED]	TRIAE_CS42_5AS_TGACv1_393557_AA1273800	-1.37066	Glutaredoxin-C1	F:GO:0015035; C:GO:0005737; F:GO:0009055; C:GO:0016021; P:GO:0045454; P:GO:0055114	F:protein disulfide oxidoreductase activity; C:cytoplasm; F:electron carrier activity; C:integral component of membrane; P:cell redox homeostasis; P:oxidation-reduction process
[Aligned, MAPPED, ANNOTATED]	TRIAE_CS42_5BS_TGACv1_423287_AA1373430	-2.24821	Glutaredoxin-C1	F:GO:0015035; C:GO:0005737; F:GO:0009055; C:GO:0016021; P:GO:0045454; P:GO:0055114	F:protein disulfide oxidoreductase activity; C:cytoplasm; F:electron carrier activity; C:integral component of membrane; P:cell redox homeostasis; P:oxidation-reduction process
[Aligned, MAPPED, ANNOTATED]	TRIAE_CS42_5BS_TGACv1_423287_AA1373450	-2.83389	Glutaredoxin-C1	F:GO:0015035; C:GO:0005737; F:GO:0009055; C:GO:0016021; P:GO:0045454; P:GO:0055114	F:protein disulfide oxidoreductase activity; C:cytoplasm; F:electron carrier activity; C:integral component of membrane; P:cell redox homeostasis; P:oxidation-reduction process
[Aligned, MAPPED, ANNOTATED]	TRIAE_CS42_5BS_TGACv1_423880_AA1384600	-2.78366	Glutaredoxin-C1	F:GO:0015035; C:GO:0005737; F:GO:0009055; C:GO:0016021; P:GO:0045454; P:GO:0055114	F:protein disulfide oxidoreductase activity; C:cytoplasm; F:electron carrier activity; C:integral component of membrane; P:cell redox homeostasis; P:oxidation-reduction process
[Aligned, MAPPED, ANNOTATED]	TRIAE_CS42_5DS_TGACv1_456659_AA1475700	-2.363	Glutaredoxin-C1	F:GO:0015035; C:GO:0005737; F:GO:0009055; C:GO:0016021; P:GO:0045454; P:GO:0055114	F:protein disulfide oxidoreductase activity; C:cytoplasm; F:electron carrier activity; C:integral component of membrane; P:cell redox homeostasis; P:oxidation-reduction process
[Aligned, MAPPED, ANNOTATED]	TRIAE_CS42_5DS_TGACv1_456659_AA1475720	-2.13374	Glutaredoxin-C1	F:GO:0015035; C:GO:0005737; F:GO:0009055; C:GO:0016021; P:GO:0045454; P:GO:0055114	F:protein disulfide oxidoreductase activity; C:cytoplasm; F:electron carrier activity; C:integral component of membrane; P:cell redox homeostasis; P:oxidation-reduction process
[Aligned, MAPPED, ANNOTATED]	TRIAE_CS42_5DS_TGACv1_458071_AA1491970	-1.4057	Glutaredoxin-C1	F:GO:0015035; C:GO:0005737; F:GO:0009055; C:GO:0016021; P:GO:0045454; P:GO:0055114	F:protein disulfide oxidoreductase activity; C:cytoplasm; F:electron carrier activity; C:integral component of membrane; P:cell redox homeostasis; P:oxidation-reduction process
[Aligned, MAPPED, ANNOTATED]	TRIAE_CS42_7DL_TGACv1_602877_AA1970850	1.21728	glutathione chloroplastic-like	F:GO:0000287; F:GO:0005524; F:GO:0042803; F:GO:0043295; C:GO:0005739; P:GO:0006750; F:GO:0004363; C:GO:0009536	F:magnesium ion binding; F:ATP binding; F:protein homodimerization activity; F:glutathione binding; C:mitochondrion; P:glutathione biosynthetic process; F:glutathione synthase activity; C:plastid
[Aligned, MAPPED, ANNOTATED]	TRIAE_CS42_6AS_TGACv1_486348_AA1560130	1.7244	Glutathione S-transferase family isoform 1 [Theobroma cacao]	F:GO:0016740	F:transferase activity
[Aligned, MAPPED, ANNOTATED]	TRIAE_CS42_U_TGACv1_646418_AA2146460	1.60983	Glutathione S-transferase family isoform 1 [Theobroma cacao]	F:GO:0016740	F:transferase activity
[Aligned, MAPPED, ANNOTATED]	TRIAE_CS42_3B_TGACv1_220865_AA0721670	2.22356	glutathione S-transferase GSTU6 [Zea mays]	P:GO:0009407; P:GO:0006749; C:GO:0005739; F:GO:0004364	P:toxin catabolic process; P:glutathione metabolic process; C:mitochondrion; F:glutathione transferase activity
[Aligned, MAPPED]	TRIAE_CS42_7DS_TGACv1_624053_AA2058590	2.4246	glutathione S-transferase T3-like	F:GO:0003677; C:GO:0005737; P:GO:0006749; F:GO:0004364; C:GO:0005840	F:DNA binding; C:cytoplasm; P:glutathione metabolic process; F:glutathione transferase activity; C:ribosome
[Aligned, MAPPED, ANNOTATED]	TGACv1_scaffold_019036_1AS:48891-50242	1.07618	glutathione transferase	C:GO:0005737; P:GO:0006749; F:GO:0004364	C:cytoplasm; P:glutathione metabolic process; F:glutathione transferase activity
[Aligned, MAPPED, ANNOTATED]	TRIAE_CS42_5BL_TGACv1_407952_AA1360610	-1.17408	glutathione transferase	P:GO:0009407; C:GO:0005737; P:GO:0006749; F:GO:0004364	P:toxin catabolic process; C:cytoplasm; P:glutathione metabolic process; F:glutathione transferase activity
[Aligned, MAPPED, ANNOTATED]	TRIAE_CS42_5BS_TGACv1_423355_AA1374980	1.03001	glutathione transferase F4	F:GO:0004364	F:glutathione transferase activity
[Aligned, MAPPED, ANNOTATED]	TRIAE_CS42_4BL_TGACv1_321146_AA1056160	-1.27296	Glyceraldehyde-3-phosphate dehydrogenase chloroplastic	C:GO:0009570; P:GO:0090501; P:GO:0006096; F:GO:0004540; F:GO:0004672; P:GO:0046686; P:GO:0006397; P:GO:0006006; P:GO:0006468; F:GO:0004365; P:GO:0009416; C:GO:0009535; P:GO:0009744; F:GO:0005524; P:GO:0009409; F:GO:0050661; F:GO:0051287; C:GO:0031969; C:GO:0010319; C:GO:0048046; F:GO:0047100; P:GO:0019253; C:GO:0005829; P:GO:0055114	C:chloroplast stroma; P:RNA phosphodiester bond hydrolysis; P:glycolytic process; F:ribonuclease activity; F:protein kinase activity; P:response to cadmium ion; P:mRNA processing; P:glucose metabolic process; P:protein phosphorylation; F:glyceraldehyde-3-phosphate dehydrogenase (NAD+) (phosphorylating) activity; P:response to light stimulus; C:chloroplast thylakoid membrane; P:response to sucrose…
[Aligned, MAPPED, ANNOTATED]	TRIAE_CS42_4DL_TGACv1_342886_AA1124730	-1.42181	Glyceraldehyde-3-phosphate dehydrogenase chloroplastic	C:GO:0009570; P:GO:0090501; P:GO:0006096; F:GO:0004540; F:GO:0004672; P:GO:0046686; P:GO:0006397; P:GO:0006006; P:GO:0006468; F:GO:0004365; P:GO:0009416; C:GO:0009535; P:GO:0009744; F:GO:0005524; P:GO:0009409; F:GO:0050661; F:GO:0051287; C:GO:0031969; C:GO:0010319; C:GO:0048046; F:GO:0047100; P:GO:0019253; C:GO:0005829; P:GO:0055114	C:chloroplast stroma; P:RNA phosphodiester bond hydrolysis; P:glycolytic process; F:ribonuclease activity; F:protein kinase activity; P:response to cadmium ion; P:mRNA processing; P:glucose metabolic process; P:protein phosphorylation; F:glyceraldehyde-3-phosphate dehydrogenase (NAD+) (phosphorylating) activity; P:response to light stimulus; C:chloroplast thylakoid membrane; P:response to sucrose…
[Aligned, MAPPED, ANNOTATED]	TRIAE_CS42_5AL_TGACv1_376050_AA1231400	-1.42481	Glyceraldehyde-3-phosphate dehydrogenase chloroplastic	C:GO:0009570; P:GO:0090501; P:GO:0006096; F:GO:0004540; F:GO:0004672; P:GO:0046686; P:GO:0006397; P:GO:0006006; P:GO:0006468; F:GO:0004365; P:GO:0009416; C:GO:0009535; P:GO:0009744; F:GO:0005524; P:GO:0009409; F:GO:0050661; F:GO:0051287; C:GO:0031969; C:GO:0010319; C:GO:0048046; F:GO:0047100; P:GO:0019253; C:GO:0005829; P:GO:0055114	C:chloroplast stroma; P:RNA phosphodiester bond hydrolysis; P:glycolytic process; F:ribonuclease activity; F:protein kinase activity; P:response to cadmium ion; P:mRNA processing; P:glucose metabolic process; P:protein phosphorylation; F:glyceraldehyde-3-phosphate dehydrogenase (NAD+) (phosphorylating) activity; P:response to light stimulus; C:chloroplast thylakoid membrane; P:response to sucrose…
[Aligned, MAPPED, ANNOTATED]	TRIAE_CS42_2AL_TGACv1_093283_AA0276660	-1.62808	glyceraldehyde-3-phosphate dehydrogenase chloroplastic-like isoform X1	C:GO:0009507; F:GO:0050661; F:GO:0051287; F:GO:0047100; P:GO:0019253; P:GO:0055114; P:GO:0006006	C:chloroplast; F:NADP binding; F:NAD binding; F:glyceraldehyde-3-phosphate dehydrogenase (NADP+) (phosphorylating) activity; P:reductive pentose-phosphate cycle; P:oxidation-reduction process; P:glucose metabolic process
[Aligned, MAPPED, ANNOTATED]	TRIAE_CS42_3DL_TGACv1_251103_AA0877420	-2.46477	Glycerophosphodiester phosphodiesterase GDE1	C:GO:0005623; P:GO:0046475; F:GO:0008889; P:GO:0030643	C:cell; P:glycerophospholipid catabolic process; F:glycerophosphodiester phosphodiesterase activity; P:cellular phosphate ion homeostasis
[Aligned, MAPPED, ANNOTATED]	TRIAE_CS42_4AL_TGACv1_288351_AA0945880	-1.87187	Glycerophosphodiester phosphodiesterase GDE1	C:GO:0005623; P:GO:0046475; F:GO:0008889; P:GO:0030643	C:cell; P:glycerophospholipid catabolic process; F:glycerophosphodiester phosphodiesterase activity; P:cellular phosphate ion homeostasis
[Aligned, MAPPED, ANNOTATED]	TRIAE_CS42_1AS_TGACv1_019035_AA0058480	-1.00966	Glycerophosphoryl diester phosphodiesterase	P:GO:0006629; F:GO:0008889	P:lipid metabolic process; F:glycerophosphodiester phosphodiesterase activity
[Aligned, MAPPED, ANNOTATED]	TRIAE_CS42_1BS_TGACv1_050022_AA0166100	-1.48251	Glycerophosphoryl diester phosphodiesterase	P:GO:0006629; F:GO:0008889	P:lipid metabolic process; F:glycerophosphodiester phosphodiesterase activity
[Aligned, MAPPED, ANNOTATED]	TRIAE_CS42_1DS_TGACv1_081280_AA0259510	-1.34833	Glycerophosphoryl diester phosphodiesterase	P:GO:0006629; F:GO:0008889	P:lipid metabolic process; F:glycerophosphodiester phosphodiesterase activity
[Aligned, MAPPED, ANNOTATED]	TRIAE_CS42_6BL_TGACv1_500846_AA1610620	-1.13952	glycerophosphoryl diester phosphodiesterase 1	P:GO:0006629; F:GO:0008889	P:lipid metabolic process; F:glycerophosphodiester phosphodiesterase activity
[Aligned, MAPPED, ANNOTATED]	TRIAE_CS42_1AL_TGACv1_000016_AA0000470	-1.18592	Glycine cleavage system H mitochondrial	C:GO:0005739; P:GO:0019464; C:GO:0005960	C:mitochondrion; P:glycine decarboxylation via glycine cleavage system; C:glycine cleavage complex
[Aligned, MAPPED, ANNOTATED]	TRIAE_CS42_6AL_TGACv1_471012_AA1500940	-1.21789	Glycine cleavage system H mitochondrial	C:GO:0005739; P:GO:0019464; C:GO:0005960	C:mitochondrion; P:glycine decarboxylation via glycine cleavage system; C:glycine cleavage complex
[Aligned, MAPPED, ANNOTATED]	TRIAE_CS42_6BS_TGACv1_513194_AA1633900	1.10353	Glycine cleavage system H mitochondrial	F:GO:0005524; C:GO:0005739; P:GO:0019464; C:GO:0005960	F:ATP binding; C:mitochondrion; P:glycine decarboxylation via glycine cleavage system; C:glycine cleavage complex
[Aligned, MAPPED, ANNOTATED]	TRIAE_CS42_6DL_TGACv1_527011_AA1697160	-1.10832	Glycine cleavage system H mitochondrial	C:GO:0005739; P:GO:0019464; C:GO:0005960	C:mitochondrion; P:glycine decarboxylation via glycine cleavage system; C:glycine cleavage complex
[Aligned, MAPPED, ANNOTATED]	TRIAE_CS42_6AS_TGACv1_485264_AA1542040	2.02912	glycine cleavage system H mitochondrial-like	F:GO:0005524; C:GO:0005739; P:GO:0019464; C:GO:0005960	F:ATP binding; C:mitochondrion; P:glycine decarboxylation via glycine cleavage system; C:glycine cleavage complex
[Aligned]	TRIAE_CS42_2AL_TGACv1_093918_AA0289330	1.33384	glycine-rich cell wall structural -like
[Aligned]	TRIAE_CS42_2DL_TGACv1_157949_AA0503110	1.71225	glycine-rich cell wall structural -like
[Aligned]	TRIAE_CS42_2DL_TGACv1_158033_AA0506710	1.90419	glycine-rich cell wall structural precursor [Zea mays]
[Aligned]	TRIAE_CS42_6DL_TGACv1_528969_AA1717090	-1.52558	glycine-rich DOT1
[Aligned, MAPPED, ANNOTATED]	TRIAE_CS42_6DL_TGACv1_526384_AA1681460	-1.67329	glycine-rich RNA binding [Oryza sativa Japonica Group]	F:GO:0000166; F:GO:0003676; P:GO:0016310; F:GO:0016301	F:nucleotide binding; F:nucleic acid binding; P:phosphorylation; F:kinase activity
[Aligned, MAPPED, ANNOTATED]	TRIAE_CS42_U_TGACv1_642434_AA2117550	-2.21379	glycine-rich RNA binding [Oryza sativa Japonica Group]	F:GO:0000166; F:GO:0003676; P:GO:0016310; F:GO:0016301	F:nucleotide binding; F:nucleic acid binding; P:phosphorylation; F:kinase activity
[Aligned, MAPPED, ANNOTATED]	TRIAE_CS42_4AL_TGACv1_288772_AA0957720	-1.33248	glycoside family 28	P:GO:0005975; F:GO:0004650; P:GO:0071555; C:GO:0005576	P:carbohydrate metabolic process; F:polygalacturonase activity; P:cell wall organization; C:extracellular region
[Aligned, MAPPED, ANNOTATED]	TRIAE_CS42_7AS_TGACv1_571853_AA1850330	-1.20773	glycoside family 28	P:GO:0005975; F:GO:0004650; P:GO:0071555; C:GO:0005576	P:carbohydrate metabolic process; F:polygalacturonase activity; P:cell wall organization; C:extracellular region
[Aligned, MAPPED, ANNOTATED]	TRIAE_CS42_2AL_TGACv1_096798_AA0321400	1.56385	glycosyltransferase [Zea mays]	P:GO:0010417; F:GO:0042285; C:GO:0016021; C:GO:0000139; P:GO:0071555; P:GO:0009834; F:GO:0015018	P:glucuronoxylan biosynthetic process; F:xylosyltransferase activity; C:integral component of membrane; C:Golgi membrane; P:cell wall organization; P:plant-type secondary cell wall biogenesis; F:galactosylgalactosylxylosylprotein 3-beta-glucuronosyltransferase activity
[Aligned, MAPPED, ANNOTATED]	TRIAE_CS42_2DL_TGACv1_161921_AA0561100	1.30098	glycosyltransferase [Zea mays]	P:GO:0010417; F:GO:0042285; C:GO:0016021; C:GO:0000139; P:GO:0071555; P:GO:0009834; F:GO:0015018	P:glucuronoxylan biosynthetic process; F:xylosyltransferase activity; C:integral component of membrane; C:Golgi membrane; P:cell wall organization; P:plant-type secondary cell wall biogenesis; F:galactosylgalactosylxylosylprotein 3-beta-glucuronosyltransferase activity
[Aligned, MAPPED]	TRIAE_CS42_6AL_TGACv1_474177_AA1534410	-1.16143	GPI-anchored LORELEI-like [Populus euphratica]	C:GO:0016020; C:GO:0016021	C:membrane; C:integral component of membrane
[Aligned, MAPPED, ANNOTATED]	TRIAE_CS42_2AL_TGACv1_093163_AA0273760	1.29227	granule-bound starch synthase II	P:GO:0010264; P:GO:0001666; P:GO:0019252; C:GO:0009501; F:GO:0004373; F:GO:0033840; C:GO:0009569	P:myo-inositol hexakisphosphate biosynthetic process; P:response to hypoxia; P:starch biosynthetic process; C:amyloplast; F:glycogen (starch) synthase activity; F:NDP-glucose-starch glucosyltransferase activity; C:chloroplast starch grain
[Aligned, MAPPED, ANNOTATED]	TRIAE_CS42_2DL_TGACv1_157939_AA0502660	1.6713	granule-bound starch synthase II	P:GO:0010264; P:GO:0001666; P:GO:0019252; C:GO:0009501; F:GO:0004373; F:GO:0033840; C:GO:0009569	P:myo-inositol hexakisphosphate biosynthetic process; P:response to hypoxia; P:starch biosynthetic process; C:amyloplast; F:glycogen (starch) synthase activity; F:NDP-glucose-starch glucosyltransferase activity; C:chloroplast starch grain
[Aligned, MAPPED, ANNOTATED]	TRIAE_CS42_2BL_TGACv1_129612_AA0390510	-1.98052	Group XV phospholipase A2	F:GO:0008374; P:GO:0006629	F:O-acyltransferase activity; P:lipid metabolic process
[Aligned]	TRIAE_CS42_4DL_TGACv1_342900_AA1124990	-1.4798	group3 late embryogenesis abundant
[Aligned]	TRIAE_CS42_5AL_TGACv1_374254_AA1195330	-2.45797	group3 late embryogenesis abundant
[Aligned, MAPPED, ANNOTATED]	TRIAE_CS42_3AS_TGACv1_211980_AA0696290	1.34981	Grx_A2 - glutaredoxin subgroup III [Zea mays]	F:GO:0015035; C:GO:0005737; F:GO:0046872; F:GO:0009055; P:GO:0045454; P:GO:0055114; F:GO:0051537	F:protein disulfide oxidoreductase activity; C:cytoplasm; F:metal ion binding; F:electron carrier activity; P:cell redox homeostasis; P:oxidation-reduction process; F:2 iron, 2 sulfur cluster binding
[Aligned, MAPPED, ANNOTATED]	TRIAE_CS42_7BL_TGACv1_577993_AA1887420	-1.24816	G-type lectin S-receptor-like serine threonine- kinase At2g19130	F:GO:0005524; P:GO:0048544; C:GO:0016021; F:GO:0004674; P:GO:0006468; C:GO:0005886	F:ATP binding; P:recognition of pollen; C:integral component of membrane; F:protein serine/threonine kinase activity; P:protein phosphorylation; C:plasma membrane
[Aligned, MAPPED, ANNOTATED]	H2A-9	-1.07547	H2A [Triticum aestivum]	C:GO:0005634; F:GO:0003677; F:GO:0046982; C:GO:0000786	C:nucleus; F:DNA binding; F:protein heterodimerization activity; C:nucleosome
[Aligned, MAPPED, ANNOTATED]	TRIAE_CS42_5AL_TGACv1_374155_AA1191930	1.8494	HAK4 [Oryza sativa Japonica Group]	F:GO:0015079; P:GO:0071805; C:GO:0016021	F:potassium ion transmembrane transporter activity; P:potassium ion transmembrane transport; C:integral component of membrane
[Aligned, MAPPED, ANNOTATED]	TRIAE_CS42_2AS_TGACv1_112628_AA0342540	1.3739	Haloacid dehalogenase-like hydrolase domain-containing 3	C:GO:0005739; P:GO:0008152; F:GO:0016787	C:mitochondrion; P:metabolic process; F:hydrolase activity
[Aligned, MAPPED, ANNOTATED]	TRIAE_CS42_2BS_TGACv1_146515_AA0467270	2.08856	Haloacid dehalogenase-like hydrolase domain-containing 3	C:GO:0005739; P:GO:0008152; F:GO:0016787	C:mitochondrion; P:metabolic process; F:hydrolase activity
[Aligned, MAPPED, ANNOTATED]	TRIAE_CS42_2DS_TGACv1_177425_AA0576730	1.22729	Haloacid dehalogenase-like hydrolase domain-containing 3	C:GO:0005739; P:GO:0008152; F:GO:0016787	C:mitochondrion; P:metabolic process; F:hydrolase activity
[Aligned, MAPPED, ANNOTATED]	TRIAE_CS42_2AL_TGACv1_093976_AA0290500	-1.09617	haloacid dehalogenase-like hydrolase domain-containing At4g39970	C:GO:0009570; C:GO:0009941; F:GO:0008531; P:GO:0016310; F:GO:0016787	C:chloroplast stroma; C:chloroplast envelope; F:riboflavin kinase activity; P:phosphorylation; F:hydrolase activity
[Aligned, MAPPED, ANNOTATED]	TRIAE_CS42_2BL_TGACv1_131087_AA0422320	-1.64518	haloacid dehalogenase-like hydrolase domain-containing At4g39970	C:GO:0009570; P:GO:0008152; C:GO:0009941; F:GO:0016787	C:chloroplast stroma; P:metabolic process; C:chloroplast envelope; F:hydrolase activity
[Aligned, MAPPED, ANNOTATED]	TRIAE_CS42_2DL_TGACv1_160070_AA0546350	-1.44939	haloacid dehalogenase-like hydrolase domain-containing At4g39970	C:GO:0009570; C:GO:0009941; F:GO:0008531; P:GO:0016310; F:GO:0016787	C:chloroplast stroma; C:chloroplast envelope; F:riboflavin kinase activity; P:phosphorylation; F:hydrolase activity
[Aligned, MAPPED, ANNOTATED]	TRIAE_CS42_7BS_TGACv1_593752_AA1954160	-1.03951	heat shock 90 [Triticum aestivum]	F:GO:0005524; C:GO:0005737; F:GO:0051082; P:GO:0006457; P:GO:0006950	F:ATP binding; C:cytoplasm; F:unfolded protein binding; P:protein folding; P:response to stress
[Aligned, MAPPED, ANNOTATED]	TRIAE_CS42_4AS_TGACv1_306693_AA1012190	2.97351	heat shock cognate 70 kDa 2-like	F:GO:0005524	F:ATP binding
[Aligned, MAPPED, ANNOTATED]	TRIAE_CS42_4DL_TGACv1_342480_AA1114720	1.82728	heat shock cognate 70 kDa 2-like	F:GO:0005524	F:ATP binding
[Aligned, MAPPED, ANNOTATED]	TRIAE_CS42_5AL_TGACv1_374310_AA1196580	1.18943	heat stress transcription factor B-1-like	C:GO:0005634; F:GO:0003700; P:GO:0010583; P:GO:0042538; P:GO:0045892; C:GO:0005737; P:GO:0006351; F:GO:0043565; P:GO:0034976; P:GO:0006984; P:GO:0009414	C:nucleus; F:transcription factor activity, sequence-specific DNA binding; P:response to cyclopentenone; P:hyperosmotic salinity response; P:negative regulation of transcription, DNA-templated; C:cytoplasm; P:transcription, DNA-templated; F:sequence-specific DNA binding; P:response to endoplasmic reticulum stress; P:ER-nucleus signaling pathway; P:response to water deprivation
[Aligned, MAPPED, ANNOTATED]	TRIAE_CS42_5BL_TGACv1_404669_AA1307960	1.22323	heat stress transcription factor B-1-like	C:GO:0005634; F:GO:0003700; P:GO:0010583; P:GO:0042538; P:GO:0045892; C:GO:0005737; P:GO:0006351; F:GO:0043565; P:GO:0034976; P:GO:0006984; P:GO:0009414	C:nucleus; F:transcription factor activity, sequence-specific DNA binding; P:response to cyclopentenone; P:hyperosmotic salinity response; P:negative regulation of transcription, DNA-templated; C:cytoplasm; P:transcription, DNA-templated; F:sequence-specific DNA binding; P:response to endoplasmic reticulum stress; P:ER-nucleus signaling pathway; P:response to water deprivation
[Aligned, MAPPED, ANNOTATED]	TRIAE_CS42_5DL_TGACv1_433651_AA1418380	1.00434	heat stress transcription factor B-1-like	C:GO:0005634; F:GO:0003700; P:GO:0010583; P:GO:0042538; P:GO:0045892; C:GO:0005737; P:GO:0006351; F:GO:0043565; P:GO:0034976; P:GO:0006984; P:GO:0009414	C:nucleus; F:transcription factor activity, sequence-specific DNA binding; P:response to cyclopentenone; P:hyperosmotic salinity response; P:negative regulation of transcription, DNA-templated; C:cytoplasm; P:transcription, DNA-templated; F:sequence-specific DNA binding; P:response to endoplasmic reticulum stress; P:ER-nucleus signaling pathway; P:response to water deprivation
[Aligned, MAPPED, ANNOTATED]	TRIAE_CS42_7BL_TGACv1_578989_AA1902670	-1.5261	Heavy metal transport detoxification superfamily [Theobroma cacao]	P:GO:0046916; F:GO:0046914; P:GO:0030001; C:GO:0009536	P:cellular transition metal ion homeostasis; F:transition metal ion binding; P:metal ion transport; C:plastid
[Aligned, MAPPED, ANNOTATED]	TRIAE_CS42_7DL_TGACv1_603863_AA1990400	-2.22192	heavy metal transporting P1B-ATPase 2	F:GO:0000166; C:GO:0005887; F:GO:0046872; P:GO:0070574; C:GO:0043231; F:GO:0015086; F:GO:0016463; P:GO:0071577	F:nucleotide binding; C:integral component of plasma membrane; F:metal ion binding; P:cadmium ion transmembrane transport; C:intracellular membrane-bounded organelle; F:cadmium ion transmembrane transporter activity; F:zinc-exporting ATPase activity; P:zinc II ion transmembrane transport
[Aligned, MAPPED, ANNOTATED]	TRIAE_CS42_2DS_TGACv1_179008_AA0603420	1.16424	heavy metal-associated isoprenylated plant 26-like	P:GO:0046916; F:GO:0046914; C:GO:0005737; P:GO:0030001	P:cellular transition metal ion homeostasis; F:transition metal ion binding; C:cytoplasm; P:metal ion transport
[Aligned, MAPPED, ANNOTATED]	TRIAE_CS42_7AL_TGACv1_557370_AA1780480	3.11826	heavy metal-associated isoprenylated plant 26-like	P:GO:0046916; F:GO:0046914; C:GO:0005737; P:GO:0030001	P:cellular transition metal ion homeostasis; F:transition metal ion binding; C:cytoplasm; P:metal ion transport
[Aligned, MAPPED, ANNOTATED]	TRIAE_CS42_7BL_TGACv1_577981_AA1887200	3.96136	heavy metal-associated isoprenylated plant 26-like	P:GO:0046916; F:GO:0046914; C:GO:0005737; P:GO:0030001	P:cellular transition metal ion homeostasis; F:transition metal ion binding; C:cytoplasm; P:metal ion transport
[Aligned, MAPPED, ANNOTATED]	TRIAE_CS42_7DL_TGACv1_603182_AA1977750	2.67709	heavy metal-associated isoprenylated plant 26-like	P:GO:0046916; F:GO:0046914; C:GO:0005737; P:GO:0030001	P:cellular transition metal ion homeostasis; F:transition metal ion binding; C:cytoplasm; P:metal ion transport
[Aligned, MAPPED, ANNOTATED]	TRIAE_CS42_3DL_TGACv1_251098_AA0877320	-1.14597	Heparan-alpha-glucosaminide N-acetyltransferase	C:GO:0016021; F:GO:0016740; P:GO:0016556	C:integral component of membrane; F:transferase activity; P:mRNA modification
[Aligned, MAPPED]	TRIAE_CS42_4AL_TGACv1_288348_AA0945730	2.25157	hessian fly response gene 1	F:GO:0042349; P:GO:0050790; P:GO:0009699	F:guiding stereospecific synthesis activity; P:regulation of catalytic activity; P:phenylpropanoid biosynthetic process
[Aligned, MAPPED]	TRIAE_CS42_4AL_TGACv1_288565_AA0952200	3.14136	hessian fly response gene 1	F:GO:0042349; P:GO:0050790; P:GO:0009699	F:guiding stereospecific synthesis activity; P:regulation of catalytic activity; P:phenylpropanoid biosynthetic process
[Aligned, MAPPED]	TRIAE_CS42_4DS_TGACv1_363025_AA1183060	3.35526	hessian fly response gene 1	F:GO:0042349; P:GO:0050790; P:GO:0009699	F:guiding stereospecific synthesis activity; P:regulation of catalytic activity; P:phenylpropanoid biosynthetic process
[Aligned, MAPPED]	TRIAE_CS42_7DS_TGACv1_621992_AA2030750	2.14086	hessian fly response gene 1	F:GO:0042349; P:GO:0050790; P:GO:0009699	F:guiding stereospecific synthesis activity; P:regulation of catalytic activity; P:phenylpropanoid biosynthetic process
[Aligned, MAPPED, ANNOTATED]	TRIAE_CS42_4BS_TGACv1_329140_AA1098170	-2.42386	high light [Hordeum vulgare]	F:GO:0005488; P:GO:0044237; P:GO:0071704	F:binding; P:cellular metabolic process; P:organic substance metabolic process
[Aligned, MAPPED, ANNOTATED]	TRIAE_CS42_4DS_TGACv1_361520_AA1169560	-1.82633	high light [Hordeum vulgare]	F:GO:0005488	F:binding
[Aligned, MAPPED, ANNOTATED]	TRIAE_CS42_2DL_TGACv1_158352_AA0516430	1.60604	high-affinity potassium transporter	F:GO:0015079; P:GO:0071805; C:GO:0016021; C:GO:0005886	F:potassium ion transmembrane transporter activity; P:potassium ion transmembrane transport; C:integral component of membrane; C:plasma membrane
[Aligned, MAPPED, ANNOTATED]	TRIAE_CS42_5AL_TGACv1_374029_AA1188270	-1.18168	Hippocampus abundant transcript 1	F:GO:0003723; P:GO:0055085; C:GO:0071013; C:GO:0016021; C:GO:0071006; F:GO:0005215; P:GO:0000398	F:RNA binding; P:transmembrane transport; C:catalytic step 2 spliceosome; C:integral component of membrane; C:U2-type catalytic step 1 spliceosome; F:transporter activity; P:mRNA splicing, via spliceosome
[Aligned, MAPPED, ANNOTATED]	TRIAE_CS42_5DL_TGACv1_435971_AA1456830	-2.68631	Hippocampus abundant transcript 1	F:GO:0003723; P:GO:0055085; C:GO:0071013; C:GO:0016021; C:GO:0071006; F:GO:0005215; P:GO:0000398	F:RNA binding; P:transmembrane transport; C:catalytic step 2 spliceosome; C:integral component of membrane; C:U2-type catalytic step 1 spliceosome; F:transporter activity; P:mRNA splicing, via spliceosome
[Aligned, MAPPED, ANNOTATED]	TRIAE_CS42_6BL_TGACv1_499832_AA1592730	1.31383	hippocampus abundant transcript 1 -like	P:GO:0055085; C:GO:0016021; F:GO:0005215	P:transmembrane transport; C:integral component of membrane; F:transporter activity
[Aligned, MAPPED, ANNOTATED]	TRIAE_CS42_6DL_TGACv1_526990_AA1696870	1.66339	hippocampus abundant transcript 1 -like	P:GO:0055085; C:GO:0016021; F:GO:0005215	P:transmembrane transport; C:integral component of membrane; F:transporter activity
[Aligned, MAPPED, ANNOTATED]	TRIAE_CS42_5BL_TGACv1_408832_AA1364560	-1.92954	his-containing phosphotransfer [Zea mays]	F:GO:0009927; C:GO:0005634; P:GO:0000160; C:GO:0005829; P:GO:0016310; P:GO:0080038; F:GO:0043424; P:GO:0009736	F:histidine phosphotransfer kinase activity; C:nucleus; P:phosphorelay signal transduction system; C:cytosol; P:phosphorylation; P:positive regulation of cytokinin-activated signaling pathway; F:protein histidine kinase binding; P:cytokinin-activated signaling pathway
[Aligned, MAPPED, ANNOTATED]	TRIAE_CS42_U_TGACv1_644958_AA2142450	#NAME?*	his-containing phosphotransfer [Zea mays]	F:GO:0009927; C:GO:0005634; P:GO:0000160; C:GO:0005829; P:GO:0016310; P:GO:0080038; F:GO:0043424; P:GO:0009736	F:histidine phosphotransfer kinase activity; C:nucleus; P:phosphorelay signal transduction system; C:cytosol; P:phosphorylation; P:positive regulation of cytokinin-activated signaling pathway; F:protein histidine kinase binding; P:cytokinin-activated signaling pathway
[Aligned, MAPPED, ANNOTATED]	TRIAE_CS42_3DS_TGACv1_272101_AA0914680	-1.04767	histone [Zea mays]	F:GO:0003677; F:GO:0046982; C:GO:0000788; P:GO:0006334	F:DNA binding; F:protein heterodimerization activity; C:nuclear nucleosome; P:nucleosome assembly
[Aligned, MAPPED, ANNOTATED]	TRIAE_CS42_4BS_TGACv1_328806_AA1093860	-1.0418	histone [Zea mays]	F:GO:0003677; F:GO:0046982; C:GO:0000788; P:GO:0006334	F:DNA binding; F:protein heterodimerization activity; C:nuclear nucleosome; P:nucleosome assembly
[Aligned, MAPPED, ANNOTATED]	TRIAE_CS42_U_TGACv1_640949_AA2080400	-2.65576	histone [Zea mays]	F:GO:0003677; F:GO:0046982; C:GO:0000788; P:GO:0006334	F:DNA binding; F:protein heterodimerization activity; C:nuclear nucleosome; P:nucleosome assembly
[Aligned, MAPPED, ANNOTATED]	TRIAE_CS42_5AL_TGACv1_377385_AA1246370	-1.2037	histone H1	C:GO:0005634; F:GO:0003677; C:GO:0000786; P:GO:0006334	C:nucleus; F:DNA binding; C:nucleosome; P:nucleosome assembly
[Aligned, MAPPED, ANNOTATED]	TRIAE_CS42_5BL_TGACv1_404429_AA1299600	-1.14199	histone H1	C:GO:0005634; F:GO:0003677; C:GO:0000786; P:GO:0006334	C:nucleus; F:DNA binding; C:nucleosome; P:nucleosome assembly
[Aligned, MAPPED, ANNOTATED]	TRIAE_CS42_6BL_TGACv1_499410_AA1581870	1.84858	Histone H2AX	F:GO:0003677; C:GO:0000790; F:GO:0046982; P:GO:0006342; C:GO:0000786	F:DNA binding; C:nuclear chromatin; F:protein heterodimerization activity; P:chromatin silencing; C:nucleosome
[Aligned, MAPPED, ANNOTATED]	TRIAE_CS42_7AL_TGACv1_558570_AA1794420	-1.01777	histone H3 [Zea mays]	C:GO:0005634; F:GO:0046982; F:GO:0031492; C:GO:0016021; C:GO:0000786; P:GO:0006334	C:nucleus; F:protein heterodimerization activity; F:nucleosomal DNA binding; C:integral component of membrane; C:nucleosome; P:nucleosome assembly
[Aligned, MAPPED, ANNOTATED]	TRIAE_CS42_3B_TGACv1_221249_AA0735150	#NAME?*	histone H4	C:GO:0005634; F:GO:0003677; F:GO:0046982; C:GO:0000786; P:GO:0006334	C:nucleus; F:DNA binding; F:protein heterodimerization activity; C:nucleosome; P:nucleosome assembly
[Aligned, MAPPED, ANNOTATED]	TRIAE_CS42_1BL_TGACv1_032167_AA0126220	#NAME?*	histone H4 [Zea mays]	C:GO:0000788; C:GO:0005794; C:GO:0005730; C:GO:0005774; C:GO:0005886; P:GO:0006334; C:GO:0009579; P:GO:0009414; F:GO:0003677; C:GO:0009507; C:GO:0009506; F:GO:0042393; F:GO:0046982; C:GO:0005829	C:nuclear nucleosome; C:Golgi apparatus; C:nucleolus; C:vacuolar membrane; C:plasma membrane; P:nucleosome assembly; C:thylakoid; P:response to water deprivation; F:DNA binding; C:chloroplast; C:plasmodesma; F:histone binding; F:protein heterodimerization activity; C:cytosol
[Aligned, MAPPED, ANNOTATED]	TRIAE_CS42_6BL_TGACv1_500141_AA1599900	#NAME?*	histone-fold-containing [Coccomyxa subellipsoidea C-169]	F:GO:0003677; C:GO:0000790; F:GO:0046982; P:GO:0006342; C:GO:0000786	F:DNA binding; C:nuclear chromatin; F:protein heterodimerization activity; P:chromatin silencing; C:nucleosome
[Aligned, MAPPED, ANNOTATED]	TRIAE_CS42_1BS_TGACv1_049353_AA0149970	-1.15549	HLH DNA-binding domain superfamily [Zea mays]	F:GO:0001046; C:GO:0005634; P:GO:0006366; F:GO:0001228; F:GO:0046983; P:GO:0045944	F:core promoter sequence-specific DNA binding; C:nucleus; P:transcription from RNA polymerase II promoter; F:transcriptional activator activity, RNA polymerase II transcription regulatory region sequence-specific binding; F:protein dimerization activity; P:positive regulation of transcription from RNA polymerase II promoter
[Aligned, MAPPED, ANNOTATED]	TRIAE_CS42_3B_TGACv1_221074_AA0729320	2.22563	HLH DNA-binding domain superfamily [Zea mays]	F:GO:0003700; F:GO:0008270; C:GO:0090575; F:GO:0000977; F:GO:0046983; P:GO:0006357	F:transcription factor activity, sequence-specific DNA binding; F:zinc ion binding; C:RNA polymerase II transcription factor complex; F:RNA polymerase II regulatory region sequence-specific DNA binding; F:protein dimerization activity; P:regulation of transcription from RNA polymerase II promoter
[Aligned, MAPPED, ANNOTATED]	TRIAE_CS42_6AL_TGACv1_472636_AA1524290	-2.36472	HLH DNA-binding domain superfamily [Zea mays]	P:GO:0048364; C:GO:0005634; F:GO:0003700; C:GO:0005739; C:GO:0005829; P:GO:0006355; F:GO:0046983; F:GO:0004674; P:GO:0006468; P:GO:0035556	P:root development; C:nucleus; F:transcription factor activity, sequence-specific DNA binding; C:mitochondrion; C:cytosol; P:regulation of transcription, DNA-templated; F:protein dimerization activity; F:protein serine/threonine kinase activity; P:protein phosphorylation; P:intracellular signal transduction
[Aligned, MAPPED, ANNOTATED]	TRIAE_CS42_2BL_TGACv1_129818_AA0397160	4.92807	homeobox-leucine zipper HOX22-like	C:GO:0005634; F:GO:0003700; P:GO:0006351; P:GO:0006355; F:GO:0043565	C:nucleus; F:transcription factor activity, sequence-specific DNA binding; P:transcription, DNA-templated; P:regulation of transcription, DNA-templated; F:sequence-specific DNA binding
[Aligned, MAPPED, ANNOTATED]	TRIAE_CS42_2DL_TGACv1_161464_AA0558720	3.03963	homeobox-leucine zipper HOX22-like	C:GO:0005634; F:GO:0003700; P:GO:0006351; P:GO:0006355; F:GO:0043565	C:nucleus; F:transcription factor activity, sequence-specific DNA binding; P:transcription, DNA-templated; P:regulation of transcription, DNA-templated; F:sequence-specific DNA binding
[Aligned, MAPPED, ANNOTATED]	TRIAE_CS42_1BL_TGACv1_032445_AA0129920	3.30044	homeobox-leucine zipper HOX7-like	C:GO:0005634; F:GO:0003700; P:GO:0006355; F:GO:0043565	C:nucleus; F:transcription factor activity, sequence-specific DNA binding; P:regulation of transcription, DNA-templated; F:sequence-specific DNA binding
[Aligned, MAPPED, ANNOTATED]	TRIAE_CS42_4DL_TGACv1_345275_AA1152550	-1.21102	homeodomain-leucine zipper transcription factor ipI-1 [Zea mays]	C:GO:0005634; F:GO:0003700; P:GO:0006355; F:GO:0043565	C:nucleus; F:transcription factor activity, sequence-specific DNA binding; P:regulation of transcription, DNA-templated; F:sequence-specific DNA binding
[Aligned, MAPPED]	TRIAE_CS42_2AL_TGACv1_093717_AA0285630	-1.9867	homeodomain-like transcription factor superfamily [Zea mays]	F:GO:0003677	F:DNA binding
[Aligned, MAPPED, ANNOTATED]	TRIAE_CS42_4AS_TGACv1_307275_AA1019080	2.13187	Homocysteine S-methyltransferase 1	P:GO:0009086; F:GO:0008270; C:GO:0005737; F:GO:0047150; F:GO:0008898; P:GO:0032259	P:methionine biosynthetic process; F:zinc ion binding; C:cytoplasm; F:betaine-homocysteine S-methyltransferase activity; F:S-adenosylmethionine-homocysteine S-methyltransferase activity; P:methylation
[Aligned, MAPPED, ANNOTATED]	TRIAE_CS42_4BL_TGACv1_320349_AA1036310	3.32363	Homocysteine S-methyltransferase 1	P:GO:0009086; F:GO:0008270; C:GO:0005737; F:GO:0047150; F:GO:0008898; P:GO:0032259	P:methionine biosynthetic process; F:zinc ion binding; C:cytoplasm; F:betaine-homocysteine S-methyltransferase activity; F:S-adenosylmethionine-homocysteine S-methyltransferase activity; P:methylation
[Aligned, MAPPED, ANNOTATED]	TRIAE_CS42_4DL_TGACv1_343385_AA1133850	3.07011	Homocysteine S-methyltransferase 1	P:GO:0009086; F:GO:0008270; C:GO:0005737; F:GO:0047150; F:GO:0008898; P:GO:0032259	P:methionine biosynthetic process; F:zinc ion binding; C:cytoplasm; F:betaine-homocysteine S-methyltransferase activity; F:S-adenosylmethionine-homocysteine S-methyltransferase activity; P:methylation
[truncated: 3,067 more rows]
