# Supplementary material for: Transcriptome analysis of bread wheat leaves in response to salt stress
Source: PLoS One. 2021 Jul 9;16(7):e0254189. doi: 10.1371/journal.pone.0254189 (PMC8270127; doi:10.1371/journal.pone.0254189)
Supplement: S6 Table — (XLSX) [file pone.0254189.s013.xlsx]

## Sheet: STL specific genes
S6 Table. List of the genes exclusively expressed under salt stress
test_id	description	GO Names	gene	locus	value_1	value_2	log2(fold_change)	p_value	q_value	significant
XLOC_001148	Ec Metallothionein(class II) [Triticum aestivum]	F:zinc ion binding	-	TGACv1_scaffold_000765_1AL:36223-36849	0	18.4617	inf	5e-05	0.000808934	yes
XLOC_002821	---NA---	0	-	TGACv1_scaffold_002654_1AL:11588-11963	0	1.57341	inf	0.00015	0.00214121	yes
XLOC_009068	---NA---	0	-	TGACv1_scaffold_035870_1BL:993-1221	0	20.2392	inf	0.0002	0.00273715	yes
XLOC_009296	---NA---	0	-	TGACv1_scaffold_049395_1BS:246941-247321	0	1.66842	inf	0.0002	0.00273715	yes
XLOC_009407	---NA---	0	-	TGACv1_scaffold_049461_1BS:152363-152943	0	1.57915	inf	5e-05	0.000808934	yes
XLOC_010425	transposon En Spm sub-class	0	-	TGACv1_scaffold_050384_1BS:1861-4467	0	0.576022	inf	5e-05	0.000808934	yes
XLOC_010426	---NA---	0	-	TGACv1_scaffold_050384_1BS:4704-5271	0	2.43423	inf	5e-05	0.000808934	yes
XLOC_010447	hypothetical protein F775_24663	0	-	TGACv1_scaffold_050401_1BS:7813-11280	0	0.590666	inf	5e-05	0.000808934	yes
XLOC_010804	---NA---	calcium-transporting ATPase plasma membrane-type	-	TGACv1_scaffold_051143_1BS:31854-32881	0	1.31815	inf	5e-05	0.000808934	yes
XLOC_011066	hypothetical protein TRIUR3_14105	0	-	TGACv1_scaffold_058546_1BS:292-764	0	1.90839	inf	5e-05	0.000808934	yes
XLOC_012743	calcium-transporting ATPase plasma membrane-type	C:integral component of plasma membrane; F:ATP binding; F:transcription factor activity, sequence-specific DNA binding; F:calmodulin binding; F:metal ion binding; P:calcium ion transmembrane transport; P:regulation of transcription, DNA-templated; F:protein kinase activity; F:sequence-specific DNA binding; P:protein phosphorylation; F:calcium-transporting ATPase activity; C:plastid	-	TGACv1_scaffold_062156_1DL:54227-54851	0	1.37327	inf	5e-05	0.000808934	yes
XLOC_014386	hypothetical protein F775_16189	0	-	TGACv1_scaffold_064462_1DL:8397-8929	0	1.10557	inf	5e-05	0.000808934	yes
XLOC_015796	---NA---	0	-	TGACv1_scaffold_081196_1DS:22109-22799	0	0.925495	inf	5e-05	0.000808934	yes
XLOC_027200	---NA---	0	-	TGACv1_scaffold_139237_2BL:20-392	0	1.06716	inf	0.00275	0.0235696	yes
XLOC_029373	---NA---	0	-	TGACv1_scaffold_147423_2BS:53587-53956	0	2.3059	inf	5e-05	0.000808934	yes
XLOC_037661	pleiotropic drug resistance 3-like	F:ATP binding; F:ATPase activity, coupled to transmembrane movement of substances; P:transmembrane transport; C:integral component of membrane; C:plasma membrane	-	TGACv1_scaffold_193897_3AL:126675-126964	0	6.95112	inf	5e-05	0.000808934	yes
XLOC_039751	---NA---	0	-	TGACv1_scaffold_195911_3AL:33524-34094	0	0.968568	inf	5e-05	0.000808934	yes
XLOC_040881	---NA---	0	-	TGACv1_scaffold_210530_3AS:86355-87127	0	0.684367	inf	5e-05	0.000808934	yes
XLOC_041636	Os11g0267400 [Oryza sativa Japonica Group]	F:ATP binding; P:proteolysis; F:peptidase activity	-	TGACv1_scaffold_211259_3AS:53857-54368	0	1.62024	inf	5e-05	0.000808934	yes
XLOC_044715	---NA---	0	-	TGACv1_scaffold_221410_3B:123118-125507	0	0.805188	inf	5e-05	0.000808934	yes
XLOC_044716	---NA---	0	-	TGACv1_scaffold_221410_3B:127429-128977	0	0.622607	inf	0.0002	0.00273715	yes
XLOC_044788	---NA---	0	-	TGACv1_scaffold_221445_3B:13363-14317	0	0.557895	inf	5e-05	0.000808934	yes
XLOC_051915	hypothetical protein F775_24402	0	-	TGACv1_scaffold_250218_3DL:67308-67885	0	1.35669	inf	5e-05	0.000808934	yes
XLOC_055945	hypothetical protein F775_42601	C:plastid	-	TGACv1_scaffold_273389_3DS:5173-6102	0	1.43364	inf	5e-05	0.000808934	yes
XLOC_058278	---NA---	0	-	TGACv1_scaffold_289508_4AL:19992-21009	0	1.22163	inf	5e-05	0.000808934	yes
XLOC_066093	Os12g0187800 [Oryza sativa Japonica Group]	0	-	TGACv1_scaffold_329684_4BS:34075-34676	0	1.69572	inf	5e-05	0.000808934	yes
XLOC_066320	---NA---	0	-	TGACv1_scaffold_330244_4BS:23914-25282	0	0.930701	inf	5e-05	0.000808934	yes
XLOC_071262	---NA---	0	-	TGACv1_scaffold_374010_5AL:163834-165000	0	2.70193	inf	5e-05	0.000808934	yes
XLOC_072389	hypothetical protein TRIUR3_33508	0	-	TGACv1_scaffold_374656_5AL:113525-114479	0	0.65462	inf	0.0001	0.00150482	yes
XLOC_076732	---NA---	0	-	TGACv1_scaffold_393702_5AS:3319-3662	0	3.14679	inf	5e-05	0.000808934	yes
XLOC_079320	---NA---	0	-	TGACv1_scaffold_405032_5BL:120293-121172	0	3.64952	inf	5e-05	0.000808934	yes
XLOC_079544	protein kinase	F:ATP binding; F:protein serine/threonine kinase activity; P:protein phosphorylation	-	TGACv1_scaffold_405193_5BL:9923-10116	0	97.7558	inf	0.0003	0.00388037	yes
XLOC_080301	---NA---	0	-	TGACv1_scaffold_405723_5BL:54271-55566	0	3.30713	inf	5e-05	0.000808934	yes
XLOC_081112	---NA---	0	-	TGACv1_scaffold_406537_5BL:20724-22208	0	1.93236	inf	5e-05	0.000808934	yes
XLOC_088667	---NA---	0	-	TGACv1_scaffold_438542_5DL:3479-3900	0	2.32297	inf	5e-05	0.000808934	yes
XLOC_090683	Metal transporter Nramp2	F:pyridoxal phosphate binding; F:catalytic activity; P:biosynthetic process	-	TGACv1_scaffold_471157_6AL:130096-132102	0	0.537718	inf	5e-05	0.000808934	yes
XLOC_095029	cytochrome b6 f complex subunit V (chloroplast) [Oryza sativa Indica Group]	F:copper ion binding; C:cytochrome b6f complex; C:integral component of membrane; P:photosynthesis; P:oxidation-reduction process; F:electron transporter, transferring electrons within cytochrome b6/f complex of photosystem II activity; P:cytochrome complex assembly; C:chloroplast thylakoid membrane	-	TGACv1_scaffold_489359_6AS:3969-4159	0	82.5393	inf	0.0022	0.0197734	yes
XLOC_100380	---NA---	0	-	TGACv1_scaffold_515282_6BS:15390-17074	0	0.426893	inf	5e-05	0.000808934	yes
XLOC_100826	Prolyl endopeptidase	P:proteolysis; F:serine-type endopeptidase activity; F:serine-type exopeptidase activity	-	TGACv1_scaffold_517241_6BS:8245-8550	0	13.8483	inf	0.0003	0.00388037	yes
XLOC_105676	---NA---	0	-	TGACv1_scaffold_556208_7AL:145110-145902	0	0.555665	inf	5e-05	0.000808934	yes
XLOC_109740	---NA---	0	-	TGACv1_scaffold_570027_7AS:42328-42705	0	1.89095	inf	5e-05	0.000808934	yes
XLOC_110609	---NA---	0	-	TGACv1_scaffold_571009_7AS:18848-19551	0	0.578798	inf	5e-05	0.000808934	yes
XLOC_111809	cytochrome b5-like [Brachypodium distachyon]	F:metal ion binding; C:integral component of membrane; F:heme binding	-	TGACv1_scaffold_577062_7BL:153769-154033	0	6.48225	inf	0.00015	0.00214121	yes
XLOC_118095	---NA---	0	-	TGACv1_scaffold_603040_7DL:50032-50724	0	0.615245	inf	5e-05	0.000808934	yes
XLOC_118096	hypothetical protein TRIUR3_13071	C:membrane	-	TGACv1_scaffold_603040_7DL:51286-51979	0	0.928315	inf	5e-05	0.000808934	yes
XLOC_122595	hypothetical protein TRIUR3_13071	C:membrane; C:integral component of membrane	-	TGACv1_scaffold_623250_7DS:17088-17778	0	0.571487	inf	0.0001	0.00150482	yes
XLOC_123556	DNA repair and recombination RAD26	F:ATP binding; C:membrane	-	TGACv1_scaffold_629883_7DS:1291-3187	0	0.692452	inf	5e-05	0.000808934	yes
XLOC_127261	cytochrome P450 71A1-like	F:iron ion binding; C:membrane; P:secondary metabolite biosynthetic process; F:oxidoreductase activity, acting on paired donors, with incorporation or reduction of molecular oxygen, NAD(P)H as one donor, and incorporation of one atom of oxygen; P:oxidation-reduction process; F:heme binding	-	TGACv1_scaffold_643213_U:19008-19502	0	2.22592	inf	5e-05	0.000808934	yes
XLOC_128684	unnamed protein product	0	-	TGACv1_scaffold_668706_U:257-1757	0	0.575756	inf	5e-05	0.000808934	yes
XLOC_128898	O-methyltransferase ZRP4	F:O-methyltransferase activity; F:protein dimerization activity; F:S-adenosylmethionine-dependent methyltransferase activity; P:aromatic compound biosynthetic process; P:methylation	-	TGACv1_scaffold_682294_U:7-395	0	12.0745	inf	5e-05	0.000808934	yes
XLOC_008732	Ec Metallothionein(class II) [Triticum aestivum]	F:zinc ion binding	TRIAE_CS42_1BL_TGACv1_033706_AA0141480	TGACv1_scaffold_033706_1BL:591-1082	0	3.33163	inf	5e-05	0.000808934	yes
XLOC_009158	O-methyltransferase ZRP4	F:O-methyltransferase activity; F:protein dimerization activity; F:S-adenosylmethionine-dependent methyltransferase activity; P:aromatic compound biosynthetic process; P:methylation	TRIAE_CS42_1BL_TGACv1_046447_AA0149120	TGACv1_scaffold_046447_1BL:0-745	0	0.55156	inf	0.0003	0.00388037	yes
XLOC_129705	O-methyltransferase ZRP4	F:O-methyltransferase activity; F:protein dimerization activity; F:S-adenosylmethionine-dependent methyltransferase activity; P:aromatic compound biosynthetic process; P:methylation	TRIAE_CS42_1BL_TGACv1_726346_AA2170290	TGACv1_scaffold_726346_1BL:0-718	0	4.12403	inf	5e-05	0.000808934	yes
XLOC_011227	non-specific lipid-transfer AKCS9	0	TRIAE_CS42_1DL_TGACv1_061102_AA0185290	TGACv1_scaffold_061102_1DL:8005-8616	0	0.664792	inf	5e-05	0.000808934	yes
XLOC_011228	non-specific lipid-transfer AKCS9	0	TRIAE_CS42_1DL_TGACv1_061102_AA0185300	TGACv1_scaffold_061102_1DL:54567-55349	0	3.28118	inf	5e-05	0.000808934	yes
XLOC_012407	non-specific lipid-transfer AKCS9	0	TRIAE_CS42_1DL_TGACv1_061859_AA0204490	TGACv1_scaffold_061859_1DL:57471-58415	0	8.15144	inf	5e-05	0.000808934	yes
XLOC_012436	Os05g0552800 [Oryza sativa Japonica Group]	0	TRIAE_CS42_1DL_TGACv1_061869_AA0204910	TGACv1_scaffold_061869_1DL:53954-55241	0	0.453787	inf	0.0001	0.00150482	yes
XLOC_013079	Bowman-Birk type wound-induced protease inhibitor [Triticum dicoccoides]	F:serine-type endopeptidase inhibitor activity; P:negative regulation of endopeptidase activity; C:extracellular region	TRIAE_CS42_1DL_TGACv1_062449_AA0214640	TGACv1_scaffold_062449_1DL:13135-13798	0	0.439153	inf	0.00085	0.00913835	yes
XLOC_013484	[Hordeum vulgare vulgare]	0	TRIAE_CS42_1DL_TGACv1_062823_AA0220500	TGACv1_scaffold_062823_1DL:27544-28469	0	1.56065	inf	5e-05	0.000808934	yes
XLOC_013488	Os03g0812400 [Oryza sativa Japonica Group]	F:calcium ion binding; C:integral component of membrane	TRIAE_CS42_1DL_TGACv1_062825_AA0220560	TGACv1_scaffold_062825_1DL:14945-15779	0	0.538406	inf	5e-05	0.000808934	yes
XLOC_019231	[Oryza sativa Japonica Group]	C:integral component of membrane	TRIAE_CS42_2AL_TGACv1_095688_AA0313840	TGACv1_scaffold_095688_2AL:39316-39965	0	0.715014	inf	5e-05	0.000808934	yes
XLOC_020337	probable phosphatase 2C 37	F:protein serine/threonine phosphatase activity; P:response to abscisic acid; F:metal ion binding; P:protein dephosphorylation	TRIAE_CS42_2AS_TGACv1_112193_AA0332790	TGACv1_scaffold_112193_2AS:30765-40770	0	1.02018	inf	5e-05	0.000808934	yes
XLOC_023444	hypothetical protein TRIUR3_16135	C:integral component of membrane	TRIAE_CS42_2BL_TGACv1_129420_AA0382890	TGACv1_scaffold_129420_2BL:3786-4615	0	0.651077	inf	5e-05	0.000808934	yes
XLOC_025174	Pathogenesis-related 1	C:nucleus; F:protein phosphatase inhibitor activity; P:response to biotic stimulus; P:abscisic acid-activated signaling pathway; P:negative regulation of catalytic activity; P:regulation of protein serine/threonine phosphatase activity; C:cytoplasm; F:abscisic acid binding; F:receptor activity; P:defense response	TRIAE_CS42_2BL_TGACv1_130448_AA0411630	TGACv1_scaffold_130448_2BL:35885-36450	0	0.714136	inf	5e-05	0.000808934	yes
XLOC_027576	isocitrate lyase	P:glyoxylate cycle; F:metal ion binding; P:tricarboxylic acid cycle; F:isocitrate lyase activity; F:transferase activity, transferring acyl groups, acyl groups converted into alkyl on transfer; C:glyoxysome	TRIAE_CS42_2BS_TGACv1_145994_AA0452210	TGACv1_scaffold_145994_2BS:8614-11165	0	2.17758	inf	5e-05	0.000808934	yes
XLOC_030428	lipid binding [Zea mays]	0	TRIAE_CS42_2DL_TGACv1_157922_AA0501820	TGACv1_scaffold_157922_2DL:51328-52135	0	0.690459	inf	5e-05	0.000808934	yes
XLOC_034134	lysine-rich arabinogalactan 19-like [Brachypodium distachyon]	C:integral component of membrane	TRIAE_CS42_2DL_TGACv1_162110_AA0561880	TGACv1_scaffold_162110_2DL:3964-6085	0	1.23719	inf	5e-05	0.000808934	yes
XLOC_039827	unnamed protein product	C:integral component of membrane	TRIAE_CS42_3AL_TGACv1_196050_AA0656820	TGACv1_scaffold_196050_3AL:27725-28310	0	0.500081	inf	0.0001	0.00150482	yes
XLOC_041334	[Hordeum vulgare vulgare]	F:ATP binding; P:cellular amino acid catabolic process; F:protein homodimerization activity; P:L-asparagine biosynthetic process; P:glutamine metabolic process; C:cytosol; F:asparagine synthase (glutamine-hydrolyzing) activity; P:response to absence of light	TRIAE_CS42_3AS_TGACv1_210989_AA0682630	TGACv1_scaffold_210989_3AS:73746-77975	0	0.606203	inf	5e-05	0.000808934	yes
XLOC_042569	Bowman-Birk type trypsin inhibitor	F:serine-type endopeptidase inhibitor activity; P:negative regulation of endopeptidase activity; C:extracellular region	TRIAE_CS42_3AS_TGACv1_212619_AA0702120	TGACv1_scaffold_212619_3AS:21032-22145	0	0.500995	inf	5e-05	0.000808934	yes
XLOC_046107	Os01g0719000 [Oryza sativa Japonica Group]	0	TRIAE_CS42_3B_TGACv1_222421_AA0764260	TGACv1_scaffold_222421_3B:99015-101110	0	0.601724	inf	5e-05	0.000808934	yes
XLOC_050063	Os01g0138900 [Oryza sativa Japonica Group]	P:metabolic process; C:plastid; F:isomerase activity	TRIAE_CS42_3B_TGACv1_237709_AA0832860	TGACv1_scaffold_237709_3B:175-1969	0	0.677381	inf	5e-05	0.000808934	yes
XLOC_050155	invertase inhibitor	P:negative regulation of catalytic activity; F:pectinesterase inhibitor activity; C:cell periphery; F:pectinesterase activity	TRIAE_CS42_3DL_TGACv1_249025_AA0834850	TGACv1_scaffold_249025_3DL:95375-96239	0	0.650603	inf	5e-05	0.000808934	yes
XLOC_050334	Os12g0187800 [Oryza sativa Japonica Group]	0	TRIAE_CS42_3DL_TGACv1_249118_AA0838350	TGACv1_scaffold_249118_3DL:173673-176025	0	0.614992	inf	5e-05	0.000808934	yes
XLOC_050684	Os01g0654400 [Oryza sativa Japonica Group]	C:plastid	TRIAE_CS42_3DL_TGACv1_249279_AA0843990	TGACv1_scaffold_249279_3DL:68578-69155	0	6.15408	inf	5e-05	0.000808934	yes
XLOC_050890	unnamed protein product	C:integral component of membrane	TRIAE_CS42_3DL_TGACv1_249381_AA0847160	TGACv1_scaffold_249381_3DL:99813-100575	0	1.10315	inf	5e-05	0.000808934	yes
XLOC_058968	probable inactive leucine-rich repeat receptor kinase At1g66830	F:ATP binding; C:integral component of membrane; F:protein kinase activity; P:protein phosphorylation			0	0.495333	inf	5e-05	0.000808934	yes
XLOC_062901	Os03g0305600 [Oryza sativa Japonica Group]	C:mitochondrial inner membrane presequence translocase complex; C:integral component of mitochondrial inner membrane; F:protein channel activity; P:protein import into mitochondrial matrix	TRIAE_CS42_4BL_TGACv1_320861_AA1050470	TGACv1_scaffold_320861_4BL:23776-25315	0	1.75584	inf	5e-05	0.000808934	yes
XLOC_064918	hypothetical protein F775_30593	0	TRIAE_CS42_4BS_TGACv1_328176_AA1084030	TGACv1_scaffold_328176_4BS:1943-2685	0	2.98108	inf	5e-05	0.000808934	yes
XLOC_066869	asparagine synthetase	F:ATP binding; F:protein homodimerization activity; P:L-asparagine biosynthetic process; P:glutamine metabolic process; C:cytosol; F:asparagine synthase (glutamine-hydrolyzing) activity; P:response to absence of light	TRIAE_CS42_4DL_TGACv1_342578_AA1117080	TGACv1_scaffold_342578_4DL:56318-60345	0	0.380486	inf	5e-05	0.000808934	yes
XLOC_067647	---NA---	0	TRIAE_CS42_4DL_TGACv1_343125_AA1130260	TGACv1_scaffold_343125_4DL:7453-10905	0	1.10964	inf	5e-05	0.000808934	yes
XLOC_068315	Os03g0305600 [Oryza sativa Japonica Group]	C:mitochondrial inner membrane presequence translocase complex; C:integral component of mitochondrial inner membrane; F:protein channel activity; P:protein import into mitochondrial matrix	TRIAE_CS42_4DL_TGACv1_343846_AA1140340	TGACv1_scaffold_343846_4DL:3244-4784	0	1.60059	inf	5e-05	0.000808934	yes
XLOC_069326	pore-forming toxin Hfr-2	C:extracellular region; P:pathogenesis	TRIAE_CS42_4DL_TGACv1_352475_AA1157140	TGACv1_scaffold_352475_4DL:185-2145	0	1.48165	inf	5e-05	0.000808934	yes
XLOC_073226	Dhn9 [Hordeum vulgare vulgare]	P:response to stress; P:response to water		TGACv1_scaffold_375249_5AL:19475-20439	0	1.81186	inf	5e-05	0.000808934	yes
XLOC_078639	beta purothionin [Triticum monococcum aegilopoides]	P:defense response	TRIAE_CS42_5BL_TGACv1_404654_AA1307470	TGACv1_scaffold_404654_5BL:61566-62495	0	0.586184	inf	5e-05	0.000808934	yes
XLOC_082702	[Hordeum vulgare vulgare]	F:oxalate decarboxylase activity; P:oxalate metabolic process; C:cell wall; C:apoplast; F:manganese ion binding; F:nutrient reservoir activity	TRIAE_CS42_5BS_TGACv1_423287_AA1373440	TGACv1_scaffold_423287_5BS:179205-180570	0	0.582441	inf	5e-05	0.000808934	yes
XLOC_084784	hypothetical protein TRIUR3_33508	0	TRIAE_CS42_5DL_TGACv1_433261_AA1407410	TGACv1_scaffold_433261_5DL:112385-113164	0	1.13898	inf	0.0003	0.00388037	yes
XLOC_090509	M-1 [Triticum kiharae]	P:defense response to fungus	TRIAE_CS42_6AL_TGACv1_471007_AA1500870	TGACv1_scaffold_471007_6AL:152460-153715	0	0.529612	inf	5e-05	0.000808934	yes
XLOC_096858	Dhn4 [Hordeum vulgare vulgare]	P:response to stress; P:response to water	TRIAE_CS42_6BL_TGACv1_500727_AA1608920	TGACv1_scaffold_500727_6BL:40155-41410	0	17.9748	inf	5e-05	0.000808934	yes
XLOC_101545	Os11g0533400 [Oryza sativa Japonica Group]	C:mitochondrion; C:integral component of membrane	TRIAE_CS42_6DL_TGACv1_526661_AA1689260	TGACv1_scaffold_526661_6DL:83705-84651	0	0.42526	inf	5e-05	0.000808934	yes
XLOC_102338	hypothetical protein TRIUR3_13482	0	TRIAE_CS42_6DL_TGACv1_527263_AA1701570	TGACv1_scaffold_527263_6DL:60260-60903	0	0.666391	inf	5e-05	0.000808934	yes
XLOC_105111	[Hordeum vulgare vulgare]	C:mitochondrion	TRIAE_CS42_6DS_TGACv1_544329_AA1747800	TGACv1_scaffold_544329_6DS:22830-23775	0	0.626087	inf	5e-05	0.000808934	yes
XLOC_105752	late embryogenesis abundant D-34-like	0	TRIAE_CS42_7AL_TGACv1_556273_AA1759750	TGACv1_scaffold_556273_7AL:15966-17375	0	0.694155	inf	5e-05	0.000808934	yes
XLOC_109009	Os06g0324400 [Oryza sativa Japonica Group]	P:embryo development	TRIAE_CS42_7AS_TGACv1_569465_AA1816630	TGACv1_scaffold_569465_7AS:87642-88430	0	0.803505	inf	5e-05	0.000808934	yes
XLOC_114077	---NA---	0	TRIAE_CS42_7BL_TGACv1_579143_AA1904610	TGACv1_scaffold_579143_7BL:49503-52472	0	0.792487	inf	0.00025	0.0033189	yes
XLOC_114908	Os12g0566700 [Oryza sativa Japonica Group]	F:hydrolase activity, acting on ester bonds	TRIAE_CS42_7BL_TGACv1_583922_AA1919080	TGACv1_scaffold_583922_7BL:2440-3525	0	0.721178	inf	5e-05	0.000808934	yes
XLOC_115062	MOTHER of FT and TF 1-like	0	TRIAE_CS42_7BS_TGACv1_591813_AA1922200	TGACv1_scaffold_591813_7BS:278823-282672	0	2.29437	inf	5e-05	0.000808934	yes
XLOC_115771	Os06g0324400 [Oryza sativa Japonica Group]	P:embryo development	TRIAE_CS42_7BS_TGACv1_592266_AA1934580	TGACv1_scaffold_592266_7BS:41885-42525	0	1.25685	inf	5e-05	0.000808934	yes
XLOC_117775	Bifunctional monodehydroascorbate reductase and carbonic anhydrase nectarin-3	F:zinc ion binding; F:carbonate dehydratase activity; P:one-carbon metabolic process	TRIAE_CS42_7DL_TGACv1_602799_AA1968940	TGACv1_scaffold_602799_7DL:59215-61640	0	0.412793	inf	5e-05	0.000808934	yes
XLOC_119339	GDSL esterase lipase At5g55050-like	F:hydrolase activity, acting on ester bonds	TRIAE_CS42_7DL_TGACv1_604239_AA1995620	TGACv1_scaffold_604239_7DL:18025-20383	0	0.524478	inf	5e-05	0.000808934	yes
XLOC_120325	MOTHER of FT and TF 1-like	C:nucleus; P:positive regulation of seed germination; P:response to abscisic acid	TRIAE_CS42_7DS_TGACv1_621346_AA2012570	TGACv1_scaffold_621346_7DS:138485-140235	0	1.01132	inf	5e-05	0.000808934	yes
XLOC_120476	UDP-glycosyltransferase 86A1	P:flavonoid glucuronidation; F:quercetin 3-O-glucosyltransferase activity; C:intracellular membrane-bounded organelle; F:quercetin 7-O-glucosyltransferase activity; P:flavonoid biosynthetic process	TRIAE_CS42_7DS_TGACv1_621445_AA2015760	TGACv1_scaffold_621445_7DS:136576-138547	0	0.506789	inf	5e-05	0.000808934	yes
XLOC_121382	hypothetical protein F775_43637	0	TRIAE_CS42_7DS_TGACv1_622047_AA2031670	TGACv1_scaffold_622047_7DS:37872-38457	0	0.641655	inf	5e-05	0.000808934	yes
XLOC_122498	Os06g0324400 [Oryza sativa Japonica Group]	P:embryo development	TRIAE_CS42_7DS_TGACv1_623107_AA2049660	TGACv1_scaffold_623107_7DS:35660-36765	0	1.28818	inf	5e-05	0.000808934	yes
XLOC_122737	hypothetical protein F775_32647	0	TRIAE_CS42_7DS_TGACv1_623458_AA2053500	TGACv1_scaffold_623458_7DS:22335-24660	0	0.862592	inf	5e-05	0.000808934	yes
XLOC_123352	Os03g0304100 [Oryza sativa Japonica Group]	P:embryo development	TRIAE_CS42_7DS_TGACv1_624872_AA2063640	TGACv1_scaffold_624872_7DS:6599-11185	0	0.565301	inf	5e-05	0.000808934	yes
XLOC_123369	Inter-alpha-trypsin inhibitor heavy chain H3 [Ricinus communis]	0	TRIAE_CS42_7DS_TGACv1_624915_AA2063930	TGACv1_scaffold_624915_7DS:17777-19758	0	0.36371	inf	5e-05	0.000808934	yes
XLOC_125698	hypothetical protein F775_07707	0	TRIAE_CS42_U_TGACv1_641773_AA2103990	TGACv1_scaffold_641773_U:62455-67728	0	0.493518	inf	5e-05	0.000808934	yes
XLOC_127259	cytochrome P450 71A1-like	F:iron ion binding; C:membrane; P:secondary metabolite biosynthetic process; F:oxidoreductase activity, acting on paired donors, with incorporation or reduction of molecular oxygen, NAD(P)H as one donor, and incorporation of one atom of oxygen; P:oxidation-reduction process; F:heme binding	TRIAE_CS42_U_TGACv1_643213_AA2129080	TGACv1_scaffold_643213_U:17363-18685	0	0.645866	inf	5e-05	0.000808934	yes
XLOC_127946	MOTHER of FT and TF 1-like	0	TRIAE_CS42_U_TGACv1_644536_AA2140290	TGACv1_scaffold_644536_U:11765-14105	0	1.86558	inf	5e-05	0.000808934	yes
