# Supplementary material for: Transcriptome analysis of bread wheat leaves in response to salt stress
Source: PLoS One. 2021 Jul 9;16(7):e0254189. doi: 10.1371/journal.pone.0254189 (PMC8270127; doi:10.1371/journal.pone.0254189)
Supplement: S7 Table — (XLSX) [file pone.0254189.s014.xlsx]

## Sheet: Novel DEGs
S7 Table. List of the novel differentially expressed genes
test_id	description
TCONS_00045054	[Hordeum vulgare vulgare]
TCONS_00049516	[Hordeum vulgare vulgare]
TCONS_00060638	[Hordeum vulgare vulgare]
TCONS_00061877	[Hordeum vulgare vulgare]
TCONS_00064012	[Hordeum vulgare vulgare]
TCONS_00110884	[Hordeum vulgare vulgare]
TCONS_00126240	[Hordeum vulgare vulgare]
TCONS_00053955	[Oryza sativa Indica Group]
TCONS_00173620	11 kDa late embryogenesis abundant -like [Setaria italica]
TCONS_00115795	1-aminocyclopropane-1-carboxylate oxidase-1
TCONS_00111688	23S ribosomal RNA
TCONS_00119627	26S proteasome non-ATPase regulatory subunit 8 homolog A-like
TCONS_00066351	2C-type phosphatase [Zea mays]
TCONS_00055244	2-D [Triticum aestivum]
TCONS_00161539	2-oxoisovalerate dehydrogenase
TCONS_00140364	2-oxoisovalerate dehydrogenase alpha mitochondrial expressed [Oryza sativa Japonica Group]
TCONS_00140365	2-oxoisovalerate dehydrogenase alpha mitochondrial expressed [Oryza sativa Japonica Group]
TCONS_00094839	AC025098_18 copia-type poly
TCONS_00019880	acc oxidase [Zea mays]
TCONS_00049245	AChain Different Transition State Conformations For The Hydrolysis Of Beta- Mannosides And Beta-glucosides In The Rice Os7bglu26 Family Gh1 Beta- Mannosidase beta-glucosidase
TCONS_00069934	Agamous-like MADS-box AGL62
TCONS_00097059	Alpha-1,4-glucan- synthase (UDP-forming)
TCONS_00042554	Alternative oxidase mitochondrial
TCONS_00119048	amino acid permease 3-like [Setaria italica]
TCONS_00126699	Apocytochrome f
TCONS_00194796	B27319hypothetical - wheat [Triticum aestivum]
TCONS_00117189	BEL1-type homeodomain
TCONS_00180701	Beta-fructofuranosidase 1
TCONS_00189415	Beta-fructofuranosidase 1
TCONS_00083829	BURP domain-containing 3-like
TCONS_00194252	calcium-binding mitochondrial carrier S -1-like [Phoenix dactylifera]
TCONS_00022991	calcium-transporting ATPase plasma membrane-type
TCONS_00022242	CBL-interacting kinase 23 isoform X1
TCONS_00152808	CBL-interacting kinase 7
TCONS_00146779	cellulose synthase A catalytic subunit 9 [UDP-forming]-like
TCONS_00093975	cellulose synthase-like family C4 partial
TCONS_00153270	Chlorophyll a-b binding chloroplastic
TCONS_00207966	chloroplastic-like [Nelumbo nucifera]
TCONS_00188281	Chromosome genomic cultivar Chinese Spring [Chlamydia pneumoniae]
TCONS_00090164	Conserved [Lactobacillus rhamnosus GG]
TCONS_00116665	Conserved [Lactobacillus rhamnosus Lc 705]
TCONS_00203213	cytochrome b5-like [Brachypodium distachyon]
TCONS_00172922	cytochrome b6 f complex subunit V (chloroplast) [Oryza sativa Indica Group]
TCONS_00230920	cytochrome P450 71A1-like
TCONS_00100451	Cytochrome P450 71C4
TCONS_00169623	Cyt-P450 monooxygenase [Oryza sativa Japonica Group]
TCONS_00045802	DC1 domain-containing family [Populus trichocarpa]
TCONS_00014544	Delta-1-pyrroline-5-carboxylate synthase
TCONS_00024834	Delta-1-pyrroline-5-carboxylate synthase
TCONS_00014547	Delta-1-pyrroline-5-carboxylate synthetase
TCONS_00024831	Delta-1-pyrroline-5-carboxylate synthetase
TCONS_00041972	Disease resistance RGA2
TCONS_00019265	DNA polymerase epsilon subunit 3
TCONS_00224355	DNA repair and recombination RAD26
TCONS_00025907	E3 ubiquitin- ligase CIP8
TCONS_00001978	Ec Metallothionein(class II) [Triticum aestivum]
TCONS_00144845	FAR1-RELATED SEQUENCE 5
TCONS_00088278	Flavone O-methyltransferase 1
TCONS_00208332	Flavonoid 3 -monooxygenase
TCONS_00034068	Fruit bromelain
TCONS_00061679	Fruit bromelain
TCONS_00234004	Fruit bromelain
TCONS_00134922	glucan endo-1,3-beta-glucosidase 8-like
TCONS_00138651	Glutaredoxin-C1
TCONS_00006544	glutathione transferase
TCONS_00169067	hypothetical protein (mitochondrion)
TCONS_00208029	hypothetical protein F775_07094
TCONS_00095979	hypothetical protein F775_09252
TCONS_00036897	hypothetical protein F775_09510
TCONS_00054900	hypothetical protein F775_13488
TCONS_00026004	hypothetical protein F775_16189
TCONS_00142348	hypothetical protein F775_23970
TCONS_00147619	hypothetical protein F775_24163
TCONS_00093506	hypothetical protein F775_24402
TCONS_00018840	hypothetical protein F775_24663
TCONS_00019826	hypothetical protein F775_24846
TCONS_00008767	hypothetical protein F775_24853
TCONS_00064397	hypothetical protein F775_24855
TCONS_00028119	hypothetical protein F775_26545
TCONS_00114640	hypothetical protein F775_29377
TCONS_00084971	hypothetical protein F775_29758
TCONS_00100834	hypothetical protein F775_42601
TCONS_00008533	hypothetical protein GLYMA_13G013900 [Glycine max]
TCONS_00234655	hypothetical protein GLYMA_13G013900 [Glycine max]
TCONS_00019973	hypothetical protein GLYMA_13G015500, partial [Glycine max]
TCONS_00233769	hypothetical protein GLYMA_13G0180002, partial
TCONS_00234667	hypothetical protein GLYMA_13G021500
TCONS_00234416	hypothetical protein L484_002552 [Morus notabilis]
TCONS_00205460	hypothetical protein LR48_Vigan03g091700
TCONS_00233803	hypothetical protein MTR_0021s0160 [Medicago truncatula]
TCONS_00234677	hypothetical protein MTR_0021s0160 [Medicago truncatula]
TCONS_00019975	hypothetical protein MTR_0986s0010, partial [Medicago truncatula]
TCONS_00009047	hypothetical protein OXYTRI_13058
TCONS_00214679	hypothetical protein PSTG_19865, partial
TCONS_00183569	hypothetical protein SORBIDRAFT_0016s002240, partial [Sorghum bicolor]
TCONS_00233498	hypothetical protein SORBIDRAFT_0016s002240, partial [Sorghum bicolor]
TCONS_00234653	hypothetical protein SORBIDRAFT_05g016477, partial [Sorghum bicolor]
TCONS_00234475	hypothetical protein SOVF_183600
TCONS_00149594	hypothetical protein T12_3516, partial
TCONS_00008586	hypothetical protein T12_460
TCONS_00214769	hypothetical protein T12_460
TCONS_00151860	hypothetical protein T12_9843, partial
TCONS_00100406	hypothetical protein TRIUR3_01690
TCONS_00225551	hypothetical protein TRIUR3_01690
TCONS_00225552	hypothetical protein TRIUR3_01690
TCONS_00231589	hypothetical protein TRIUR3_01690
TCONS_00199006	hypothetical protein TRIUR3_06169
TCONS_00041274	hypothetical protein TRIUR3_07214
TCONS_00230479	hypothetical protein TRIUR3_07214
TCONS_00181097	hypothetical protein TRIUR3_10557
TCONS_00116753	hypothetical protein TRIUR3_12590
TCONS_00214795	hypothetical protein TRIUR3_13071
TCONS_00222628	hypothetical protein TRIUR3_13071
TCONS_00185151	hypothetical protein TRIUR3_13481
TCONS_00139223	hypothetical protein TRIUR3_13864
TCONS_00019981	hypothetical protein TRIUR3_14105
TCONS_00170551	hypothetical protein TRIUR3_14797
TCONS_00134561	hypothetical protein TRIUR3_17864
TCONS_00201378	hypothetical protein TRIUR3_18239
TCONS_00143471	hypothetical protein TRIUR3_20598
TCONS_00197868	hypothetical protein TRIUR3_24953
TCONS_00143526	hypothetical protein TRIUR3_27711
TCONS_00012526	hypothetical protein TRIUR3_27955
TCONS_00139220	hypothetical protein TRIUR3_29088 [Triticum urartu]
TCONS_00081579	hypothetical protein TRIUR3_29839
TCONS_00151849	hypothetical protein TRIUR3_31285
TCONS_00132014	hypothetical protein TRIUR3_33508
TCONS_00097163	hypothetical protein TRIUR3_33527
TCONS_00044006	hypothetical protein TRIUR3_34969
TCONS_00145033	hypothetical protein, partial
TCONS_00234008	hypothetical protein, partial [Oryza sativa Indica Group]
TCONS_00161596	hypothetical_ (chloroplast) [Cycas revoluta]
TCONS_00191488	hypothetical_ (chloroplast) [Cycas revoluta]
TCONS_00176509	Iron sulfur cluster assembly mitochondrial
TCONS_00154020	leucoanthocyanidin dioxygenase [Zea mays]
TCONS_00101268	lipid transfer [Triticum aestivum]
TCONS_00228258	lipoxygenase [Zea mays]
TCONS_00228262	lipoxygenase 3
TCONS_00228261	Lipoxygenase expressed [Oryza sativa Japonica Group]
TCONS_00046337	LRR receptor-like serine threonine- kinase
TCONS_00155826	LRR receptor-like serine threonine- kinase
TCONS_00190138	LRR receptor-like serine threonine- kinase
TCONS_00198074	LRR receptor-like serine threonine- kinase EFR
TCONS_00125233	LRR receptor-like serine threonine- kinase GSO1
TCONS_00225365	membrane-associated -like
TCONS_00165243	Metal transporter Nramp2
TCONS_00192188	Metal transporter Nramp2
TCONS_00233748	Metal transporter Nramp5 [Morus notabilis]
TCONS_00090986	metallothionein 2C [Brachypodium distachyon]
TCONS_00119960	mitogen-activated kinase kinase 9-like [Brachypodium distachyon]
TCONS_00139981	MYB transcription partial [Zea mays]
TCONS_00001463	---NA---
TCONS_00005027	---NA---
TCONS_00005084	---NA---
TCONS_00005145	---NA---
TCONS_00005684	---NA---
TCONS_00006191	---NA---
TCONS_00008434	---NA---
TCONS_00009305	---NA---
TCONS_00010705	---NA---
TCONS_00011037	---NA---
TCONS_00014665	---NA---
TCONS_00016347	---NA---
TCONS_00016715	---NA---
TCONS_00016913	---NA---
TCONS_00018812	---NA---
TCONS_00019537	---NA---
TCONS_00025845	---NA---
TCONS_00025909	---NA---
TCONS_00028571	---NA---
TCONS_00032312	---NA---
TCONS_00033314	---NA---
TCONS_00036385	---NA---
TCONS_00036389	---NA---
TCONS_00038903	---NA---
TCONS_00040552	---NA---
TCONS_00041078	---NA---
TCONS_00043205	---NA---
TCONS_00044473	---NA---
TCONS_00046407	---NA---
TCONS_00049031	---NA---
TCONS_00052921	---NA---
TCONS_00057508	---NA---
TCONS_00057984	---NA---
TCONS_00059874	---NA---
TCONS_00061008	---NA---
TCONS_00061687	---NA---
TCONS_00062563	---NA---
TCONS_00063126	---NA---
TCONS_00063743	---NA---
TCONS_00065264	---NA---
TCONS_00067650	---NA---
TCONS_00068179	---NA---
TCONS_00071455	---NA---
TCONS_00073497	---NA---
TCONS_00076140	---NA---
TCONS_00076891	---NA---
TCONS_00079294	---NA---
TCONS_00080519	---NA---
TCONS_00080520	---NA---
TCONS_00080648	---NA---
TCONS_00090125	---NA---
TCONS_00090493	---NA---
TCONS_00095751	---NA---
TCONS_00096485	---NA---
TCONS_00098526	---NA---
TCONS_00102355	---NA---
TCONS_00104154	---NA---
TCONS_00105041	---NA---
TCONS_00105231	---NA---
TCONS_00105452	---NA---
TCONS_00107661	---NA---
TCONS_00108750	---NA---
TCONS_00111047	---NA---
TCONS_00112308	---NA---
TCONS_00113552	---NA---
TCONS_00116763	---NA---
TCONS_00117880	---NA---
TCONS_00119918	---NA---
TCONS_00120016	---NA---
TCONS_00120635	---NA---
TCONS_00120993	---NA---
TCONS_00123199	---NA---
TCONS_00123784	---NA---
TCONS_00127134	---NA---
TCONS_00129546	---NA---
TCONS_00129550	---NA---
TCONS_00130033	---NA---
TCONS_00131872	---NA---
TCONS_00139847	---NA---
TCONS_00141367	---NA---
TCONS_00141872	---NA---
TCONS_00141930	---NA---
TCONS_00144490	---NA---
TCONS_00145949	---NA---
TCONS_00146226	---NA---
TCONS_00146385	---NA---
TCONS_00147657	---NA---
TCONS_00149489	---NA---
TCONS_00150741	---NA---
TCONS_00151656	---NA---
TCONS_00161338	---NA---
TCONS_00161472	---NA---
TCONS_00163116	---NA---
TCONS_00164467	---NA---
TCONS_00164846	---NA---
TCONS_00167038	---NA---
TCONS_00167599	---NA---
TCONS_00169061	---NA---
TCONS_00172126	---NA---
TCONS_00174550	---NA---
TCONS_00175607	---NA---
TCONS_00178476	---NA---
TCONS_00178729	---NA---
TCONS_00182677	---NA---
TCONS_00182853	---NA---
TCONS_00183271	---NA---
TCONS_00187585	---NA---
TCONS_00188083	---NA---
TCONS_00189288	---NA---
TCONS_00192172	---NA---
TCONS_00192483	---NA---
TCONS_00197403	---NA---
TCONS_00198205	---NA---
TCONS_00199436	---NA---
TCONS_00199580	---NA---
TCONS_00200074	---NA---
TCONS_00201100	---NA---
TCONS_00204156	---NA---
TCONS_00204426	---NA---
TCONS_00207808	---NA---
TCONS_00208007	---NA---
TCONS_00208855	---NA---
TCONS_00209668	---NA---
TCONS_00209908	---NA---
TCONS_00214794	---NA---
TCONS_00219226	---NA---
TCONS_00220963	---NA---
TCONS_00222760	---NA---
TCONS_00224084	---NA---
TCONS_00227702	---NA---
TCONS_00230136	---NA---
TCONS_00230297	---NA---
TCONS_00233298	---NA---
TCONS_00233984	---NA---
TCONS_00234255	---NA---
TCONS_00234625	---NA---
TCONS_00234631	---NA---
TCONS_00212884	NADPH quinone oxidoreductase [Arabidopsis thaliana]
TCONS_00179252	NADPH-dependent diflavin oxidoreductase 1
TCONS_00125530	Naringenin,2-oxoglutarate 3-dioxygenase
TCONS_00085379	NBS-LRR partial [Oryza sativa Japonica Group]
TCONS_00094366	NBS-LRR partial [Oryza sativa Japonica Group]
TCONS_00097192	neuronal thread AD7c-NTP
TCONS_00090142	non-specific lipid transfer 1 precursor [Triticum aestivum]
TCONS_00090148	Non-specific lipid-transfer
TCONS_00190079	nuclease HARBI1
TCONS_00233590	O-methyltransferase ZRP4
TCONS_00032019	ORF100 (chloroplast)
TCONS_00026356	ORF137 [Pinus koraiensis]
TCONS_00073140	ORF137 [Pinus koraiensis]
TCONS_00006239	ORF44l [Pinus koraiensis]
TCONS_00009119	ORF61c [Pinus koraiensis]
TCONS_00048000	ORF61c [Pinus koraiensis]
TCONS_00121133	ORF64d [Pinus koraiensis]
TCONS_00089992	Os01g0104400 [Oryza sativa Japonica Group]
TCONS_00228520	Os01g0236700 [Oryza sativa Japonica Group]
TCONS_00041667	Os01g0630700 [Oryza sativa Japonica Group]
TCONS_00097074	Os01g0681000 [Oryza sativa Japonica Group]
TCONS_00095099	Os01g0812900 [Oryza sativa Japonica Group]
TCONS_00194339	Os01g0930300 [Oryza sativa Japonica Group]
TCONS_00182078	Os02g0109200 [Oryza sativa Japonica Group]
TCONS_00226017	Os02g0120600 [Oryza sativa Japonica Group]
TCONS_00170228	Os02g0151300 [Oryza sativa Japonica Group]
TCONS_00030149	Os02g0690200 [Oryza sativa Japonica Group]
TCONS_00125529	Os03g0122300 [Oryza sativa Japonica Group]
TCONS_00066352	Os03g0292100 [Oryza sativa Japonica Group]
TCONS_00116436	Os03g0313800 [Oryza sativa Japonica Group]
TCONS_00128640	Os03g0376600 [Oryza sativa Japonica Group]
TCONS_00037276	Os03g0407100 [Oryza sativa Japonica Group]
TCONS_00139541	Os03g0416200 [Oryza sativa Japonica Group]
TCONS_00139542	Os03g0416200 [Oryza sativa Japonica Group]
TCONS_00097058	Os03g0599800 [Oryza sativa Japonica Group]
TCONS_00127145	Os03g0656500 [Oryza sativa Japonica Group]
TCONS_00093045	Os03g0819400 [Oryza sativa Japonica Group]
TCONS_00084502	Os04g0115500 [Oryza sativa Japonica Group]
TCONS_00058383	Os04g0301500 [Oryza sativa Japonica Group]
TCONS_00051709	Os04g0403200 [Oryza sativa Japonica Group]
TCONS_00031836	Os04g0406600 [Oryza sativa Japonica Group]
TCONS_00059276	Os04g0406600 [Oryza sativa Japonica Group]
TCONS_00034384	Os04g0691100 [Oryza sativa Japonica Group]
TCONS_00027547	Os05g0103300 [Oryza sativa Japonica Group]
TCONS_00013102	Os05g0464300 [Oryza sativa Japonica Group]
TCONS_00002664	Os05g0531500 [Oryza sativa Japonica Group]
TCONS_00002665	Os05g0531500 [Oryza sativa Japonica Group]
TCONS_00198844	Os06g0155500 [Oryza sativa Japonica Group]
TCONS_00211708	Os06g0157000 [Oryza sativa Japonica Group]
TCONS_00213334	Os06g0157000 [Oryza sativa Japonica Group]
TCONS_00212914	Os06g0220900 [Oryza sativa Japonica Group]
TCONS_00178099	Os06g0247500 [Oryza sativa Japonica Group]
TCONS_00047394	Os06g0294600 [Oryza sativa Japonica Group]
TCONS_00113443	Os06g0725200 [Oryza sativa Japonica Group]
TCONS_00032313	Os07g0100200 [Oryza sativa Japonica Group]
TCONS_00062809	Os07g0671000 [Oryza sativa Japonica Group]
TCONS_00040701	Os07g0679300 [Oryza sativa Japonica Group]
TCONS_00080347	Os08g0198800 [Oryza sativa Japonica Group]
TCONS_00225971	Os08g0485400 [Oryza sativa Japonica Group]
TCONS_00133326	Os08g0508800 [Oryza sativa Japonica Group]
TCONS_00068951	Os08g0556900 [Oryza sativa Japonica Group]
TCONS_00155917	Os09g0294000 [Oryza sativa Japonica Group]
TCONS_00146909	Os09g0332700 [Oryza sativa Japonica Group]
TCONS_00156531	Os09g0364400 [Oryza sativa Japonica Group]
TCONS_00137258	Os09g0378700 [Oryza sativa Japonica Group]
TCONS_00132079	Os09g0441400 [Oryza sativa Japonica Group]
TCONS_00132082	Os09g0441400 [Oryza sativa Japonica Group]
TCONS_00120644	Os09g0480400 [Oryza sativa Japonica Group]
TCONS_00009688	Os10g0467800 [Oryza sativa Japonica Group]
TCONS_00026183	Os10g0510500 [Oryza sativa Japonica Group]
TCONS_00102800	Os10g0530600 [Oryza sativa Japonica Group]
TCONS_00054901	Os11g0103800 [Oryza sativa Japonica Group]
TCONS_00074920	Os11g0267400 [Oryza sativa Japonica Group]
TCONS_00006696	Os11g0323860 [Oryza sativa Japonica Group]
TCONS_00120124	Os12g0187800 [Oryza sativa Japonica Group]
TCONS_00008044	Os12g0506700 [Oryza sativa Japonica Group]
TCONS_00047412	partial [Hordeum vulgare vulgare]
TCONS_00005928	partial [Oryza sativa Japonica Group]
TCONS_00157440	partial [Oryza sativa Japonica Group]
TCONS_00183540	partial [Oryza sativa Japonica Group]
TCONS_00052952	Peptide transporter PTR2
TCONS_00232325	Phenylalanine ammonia-lyase
TCONS_00129992	photosystem I subunit VII (chloroplast)
TCONS_00029250	photosystem II CP43 chlorophyll apo (chloroplast) [Triticum turgidum]
TCONS_00063044	photosystem II D2
TCONS_00183562	photosystem II M (chloroplast) [Oryza sativa Indica Group]
TCONS_00225424	pleiotropic drug resistance 12-like
TCONS_00067558	pleiotropic drug resistance 3-like
TCONS_00146907	Pleiotropic drug resistance 4
TCONS_00007192	predicted protein
TCONS_00015806	predicted protein
TCONS_00030911	predicted protein
TCONS_00096023	predicted protein
TCONS_00215901	predicted protein
TCONS_00183965	predicted protein, partial
TCONS_00115282	probable acyl-activating enzyme peroxisomal
TCONS_00041721	probable isoaspartyl peptidase L-asparaginase 2
TCONS_00218555	probable LRR receptor-like serine threonine- kinase At3g47570-like
TCONS_00080123	probable xyloglucan glycosyltransferase 1
TCONS_00080124	probable xyloglucan glycosyltransferase 9
TCONS_00099968	proline-rich receptor kinase PERK1
TCONS_00161253	Proline-rich receptor kinase PERK4
TCONS_00183457	Prolyl endopeptidase
TCONS_00144900	protein kinase
TCONS_00040562	retrotransposon Ty1-copia subclass
TCONS_00193163	retrotransposon Ty3-gypsy subclass [Oryza sativa Japonica Group]
TCONS_00218879	retrotransposon unclassified
TCONS_00134485	retrotransposon unclassified [Oryza sativa Japonica Group]
TCONS_00061587	ribosomal L32 (chloroplast) [Aegilops geniculata]
TCONS_00097213	Ribulose bisphosphate carboxylase large chain [Morus notabilis]
TCONS_00009083	ribulose-1,5-bisphosphate carboxylase oxygenase large partial (chloroplast)
TCONS_00222297	ribulose-1,5-bisphosphate carboxylase oxygenase large partial (chloroplast)
TCONS_00198047	ribulose-1,5-bisphosphate carboxylase oxygenase large subunit [Rumex orthoneurus]
TCONS_00078196	ribulosebiphosphate carboxylase (chloroplast)
TCONS_00233326	rRNA intron-encoded homing [Medicago truncatula]
TCONS_00234472	RRNA intron-encoded homing endonuclease
TCONS_00234663	RRNA intron-encoded homing endonuclease
TCONS_00025560	rRNA intron-encoded homing partial
TCONS_00234044	S12- 30S ribosomal S12 subfamily [Medicago truncatula]
TCONS_00164509	senescence-associated [Medicago truncatula]
TCONS_00164522	senescence-associated [Medicago truncatula]
TCONS_00183526	senescence-associated [Medicago truncatula]
TCONS_00233716	senescence-associated [Medicago truncatula]
TCONS_00234236	senescence-associated [Medicago truncatula]
TCONS_00041948	Sentrin-specific protease 2
TCONS_00152971	serine threonine- kinase CCR3
TCONS_00059743	Serine threonine- phosphatase 7 long form
TCONS_00048987	signal [Medicago truncatula]
TCONS_00073176	signal [Medicago truncatula]
TCONS_00224386	signal [Medicago truncatula]
TCONS_00233473	signal [Medicago truncatula]
TCONS_00101990	signal peptide peptidase family expressed [Oryza sativa Japonica Group]
TCONS_00191306	Subtilisin-like protease
TCONS_00234448	T02955probable cytochrome P450 monooxygenase - maize (fragment)
TCONS_00066811	tetratricopeptide repeat(TPR)-containing [Oryza sativa Japonica Group]
TCONS_00164519	transmembrane [Medicago truncatula]
TCONS_00234067	transmembrane [Medicago truncatula]
TCONS_00234659	transmembrane [Medicago truncatula]
TCONS_00018811	transposon En Spm sub-class
TCONS_00206234	transposon En Spm sub-class
TCONS_00015805	triacylglycerol lipase [Zea mays]
TCONS_00016357	triacylglycerol lipase [Zea mays]
TCONS_00069659	Tryptophanyl-tRNA cytoplasmic
TCONS_00073577	Tryptophanyl-tRNA cytoplasmic
TCONS_00165777	Tryptophanyl-tRNA cytoplasmic
TCONS_00171754	Tryptophanyl-tRNA cytoplasmic
TCONS_00061144	two-component response regulator ARR3-like
TCONS_00158694	Tyrosine aminotransferase
TCONS_00097169	Uncharacterised [Mycobacterium tuberculosis]
TCONS_00233161	Uncharacterised [Streptococcus pneumoniae]
TCONS_00233172	Uncharacterised [Streptococcus pneumoniae]
TCONS_00233394	Uncharacterised [Streptococcus pneumoniae]
TCONS_00233512	Uncharacterised [Streptococcus pneumoniae]
TCONS_00233517	Uncharacterised [Streptococcus pneumoniae]
TCONS_00233644	Uncharacterised [Streptococcus pneumoniae]
TCONS_00233645	Uncharacterised [Streptococcus pneumoniae]
TCONS_00233646	Uncharacterised [Streptococcus pneumoniae]
TCONS_00233826	Uncharacterised [Streptococcus pneumoniae]
TCONS_00233827	Uncharacterised [Streptococcus pneumoniae]
TCONS_00234040	Uncharacterised [Streptococcus pneumoniae]
TCONS_00234048	Uncharacterised [Streptococcus pneumoniae]
TCONS_00234238	Uncharacterised [Streptococcus pneumoniae]
TCONS_00234473	UNKNOWN
TCONS_00204424	unnamed protein product
TCONS_00233321	unnamed protein product
TCONS_00124607	Wall-associated receptor kinase 3
TCONS_00191702	xyloglucan endotransglucosylase hydrolase 23
TCONS_00195304	xyloglucan endotransglucosylase hydrolase 25
TCONS_00173356	zeaxanthin 7,8(7 ,8 )-cleavage chromoplast
