# Supplementary material for: Transcriptome analysis of bread wheat leaves in response to salt stress
Source: PLoS One. 2021 Jul 9;16(7):e0254189. doi: 10.1371/journal.pone.0254189 (PMC8270127; doi:10.1371/journal.pone.0254189)
Supplement: S9 Table — (XLSX) [file pone.0254189.s016.xlsx]

## Sheet: Sheet1
	S9 Table. Results of functional analysis of the salt-regulated genes using Mapman
bin	name	elements	p-value
1	PS	51	4.4347484899032805E-8
1.1	PS.lightreaction	30	3.4267722239577744E-5
1.1.1	PS.lightreaction.photosystem II	18	5.551437653425612E-4
1.1.1.1	PS.lightreaction.photosystem II.LHC-II	11	7.03097666197357E-4
1.1.1.2	PS.lightreaction.photosystem II.PSII polypeptide subunits	7	0.1999599515955149
1.1.2	PS.lightreaction.photosystem I	4	0.24601620811648836
1.1.2.1	PS.lightreaction.photosystem I.LHC-I	1	0.5607250950860211
1.1.2.2	PS.lightreaction.photosystem I.PSI polypeptide subunits	3	0.31570236069715774
1.1.3	PS.lightreaction.cytochrome b6/f	1	0.4457906166376672
1.1.30	PS.lightreaction.state transition	1	0.22118812542411276
1.1.4	PS.lightreaction.ATP synthase	2	0.36198242733819475
1.1.4.4	PS.lightreaction.ATP synthase.gamma chain	2	0.36198242733819475
1.1.5	PS.lightreaction.other electron carrier (ox/red)	4	0.23336133160552983
1.1.5.1	PS.lightreaction.other electron carrier (ox/red).plastocyanin	2	0.27256768884669064
1.1.5.3	PS.lightreaction.other electron carrier (ox/red).ferredoxin reductase	2	0.5567654787001732
1.2	PS.photorespiration	6	0.34289678526491923
1.2.1	PS.photorespiration.phosphoglycolate phosphatase	1	0.3669070032999784
1.2.4	PS.photorespiration.glycine cleavage	4	0.6150393126412484
1.2.4.2	PS.photorespiration.glycine cleavage.T subunit	1	0.531266843720537
1.2.4.4	PS.photorespiration.glycine cleavage.H protein	3	0.8266416565664094
1.2.7	PS.photorespiration.glycerate kinase	1	0.6790661417454585
1.3	PS.calvin cyle	15	3.372234973166077E-4
1.3.10	PS.calvin cyle.Rib5P Isomerase	1	0.6900579033151591
1.3.11	PS.calvin cyle.RPE	1	0.7625732409102539
1.3.13	PS.calvin cyle.rubisco interacting	1	0.5159078820095387
1.3.2	PS.calvin cyle.rubisco small subunit	4	0.009576716377473317
1.3.3	PS.calvin cyle.phosphoglycerate kinase	2	0.47584772678455356
1.3.4	PS.calvin cyle.GAP	3	0.06249677964280574
1.3.6	PS.calvin cyle.aldolase	3	0.07442518790651176
10	cell wall	100	6.806100593991874E-4
10.1	cell wall.precursor synthesis	18	0.3856622181687779
10.1.12	cell wall.precursor synthesis.KDO pathway	1	0.4772935374435092
10.1.12.4	cell wall.precursor synthesis.KDO pathway.CMP-KDO Synthetase	1	0.4772935374435092
10.1.2	cell wall.precursor synthesis.UGE	5	0.9063182721263658
10.1.4	cell wall.precursor synthesis.UGD	5	0.05264887195875101
10.1.5	cell wall.precursor synthesis.UXS	5	0.7629963330879863
10.1.6	cell wall.precursor synthesis.GAE	2	0.20768621686367647
10.2	cell wall.cellulose synthesis	12	0.010766319098458715
10.2.1	cell wall.cellulose synthesis.cellulose synthase	11	0.002155679813363463
10.2.2	cell wall.cellulose synthesis.COBRA	1	0.18018415899852158
10.3	cell wall.hemicellulose synthesis	1	0.6121840944007171
10.3.2	cell wall.hemicellulose synthesis.glucuronoxylan	1	0.6121840944007171
10.5	cell wall.cell wall proteins	20	0.3137116463740408
10.5.1	cell wall.cell wall proteins.AGPs	11	0.2697833865175179
10.5.2	cell wall.cell wall proteins.proline rich proteins	2	0.017938313055368943
10.5.3	cell wall.cell wall proteins.LRR	5	0.01699141192407925
10.5.4	cell wall.cell wall proteins.HRGP	1	0.9729164894150222
10.5.5	cell wall.cell wall proteins.RGP	1	0.6162276116202703
10.6	cell wall.degradation	27	0.4023017660399515
10.6.1	cell wall.degradation.cellulases and beta -1,4-glucanases	3	0.9327273850776001
10.6.2	cell wall.degradation.mannan-xylose-arabinose-fucose	7	0.6624660918408272
10.6.3	cell wall.degradation.pectate lyases and polygalacturonases	17	0.41869326140588936
10.7	cell wall.modification	19	3.479349523848188E-8
10.8	cell wall.pectin*esterases	3	0.0073554812244470144
10.8.2	cell wall.pectin*esterases.acetyl esterase	1	0.12067458941993973
10.8.99	cell wall.pectin*esterases.misc	2	0.028920378113802356
11	lipid metabolism	86	0.2927904736274973
11.1	lipid metabolism.FA synthesis and FA elongation	13	0.18642557881190802
11.1.10	lipid metabolism.FA synthesis and FA elongation.beta ketoacyl CoA synthase	5	0.08050823227131132
11.1.11	lipid metabolism.FA synthesis and FA elongation.fatty acid elongase	1	0.6917548334845294
11.1.31	lipid metabolism.FA synthesis and FA elongation.pyruvate DH	1	0.4687755666670901
11.1.7	lipid metabolism.FA synthesis and FA elongation.ACP thioesterase	1	0.8480399764254138
11.1.8	lipid metabolism.FA synthesis and FA elongation.acyl coa ligase	5	0.8355756958422229
11.10	lipid metabolism.glycolipid synthesis	1	0.20863576581109972
11.10.4	lipid metabolism.glycolipid synthesis.sulfolipid synthase	1	0.20863576581109972
11.2	lipid metabolism.FA desaturation	3	0.06334350485382292
11.2.3	lipid metabolism.FA desaturation.omega 3 desaturase	3	0.06334350485382292
11.3	lipid metabolism.Phospholipid synthesis	12	0.18582701992538933
11.3.2	lipid metabolism.Phospholipid synthesis.choline kinase	3	0.6500869274262596
11.3.5	lipid metabolism.Phospholipid synthesis.diacylglycerol kinase	1	0.816615432929733
11.3.7	lipid metabolism.Phospholipid synthesis.cyclopropane-fatty-acyl-phospholipid synthase	5	0.07970848515311223
11.4	lipid metabolism.TAG synthesis	4	0.043781276232369715
11.6	lipid metabolism.lipid transfer proteins etc	2	0.022046472592957
11.7	lipid metabolism.unassigned	1	0.43827406732524476
11.8	lipid metabolism.''exotics'' (steroids, squalene etc)	18	0.022791617821848797
11.8.1	lipid metabolism.''exotics'' (steroids, squalene etc).sphingolipids	3	0.017070295362315198
11.8.1.3	lipid metabolism.''exotics'' (steroids, squalene etc).sphingolipids.ceramide glucosyltransferase	1	0.43895436433841384
11.8.10	lipid metabolism.'exotics' (steroids, squalene etc).phosphatidylcholinesterol O-acyltransferase	1	0.20123488585237023
11.8.2	lipid metabolism.''exotics'' (steroids, squalene etc).methylsterol monooxygenase	2	0.29112425026860156
11.9	lipid metabolism.lipid degradation	32	0.5034097475059941
11.9.2	lipid metabolism.lipid degradation.lipases	4	0.009608804343431254
11.9.2.1	lipid metabolism.lipid degradation.lipases.triacylglycerol lipase	4	0.009608804343431254
11.9.3	lipid metabolism.lipid degradation.lysophospholipases	15	0.0034510806850355184
11.9.3.2	lipid metabolism.lipid degradation.lysophospholipases.carboxylesterase	1	0.16567881188046796
11.9.3.3	lipid metabolism.lipid degradation.lysophospholipases.glycerophosphodiester phosphodiesterase	10	1.1136710141000371E-5
11.9.3.4	lipid metabolism.lipid degradation.lysophospholipases.phospholipase A2	1	0.20204762076714156
11.9.4	lipid metabolism.lipid degradation.beta-oxidation	12	0.5133109617605358
11.9.4.13	lipid metabolism.lipid degradation.beta-oxidation.acyl CoA reductase	6	0.7756745201741682
11.9.4.3	lipid metabolism.lipid degradation.beta-oxidation.enoyl CoA hydratase	4	0.5601418774457976
11.9.4.5	lipid metabolism.lipid degradation.beta-oxidation.acyl-CoA thioesterase	2	0.778236847470251
12	N-metabolism	7	0.01563839480352584
12.1	N-metabolism.nitrate metabolism	2	0.027978127570910886
12.1.1	N-metabolism.nitrate metabolism.NR	2	0.027978127570910886
12.2	N-metabolism.ammonia metabolism	4	0.09488576021732772
12.2.2	N-metabolism.ammonia metabolism.glutamine synthase	4	0.09488576021732772
12.3	N-metabolism.N-degradation	1	0.9545706305464425
12.3.1	N-metabolism.N-degradation.glutamate dehydrogenase	1	0.9545706305464425		#VALUE!
13	amino acid metabolism	59	0.143004325349394
13.1	amino acid metabolism.synthesis	32	0.047166104153050226
13.1.1	amino acid metabolism.synthesis.central amino acid metabolism	3	0.33816450308021695
13.1.1.1	amino acid metabolism.synthesis.central amino acid metabolism.GABA	2	0.9118593452318882
13.1.1.1.1	amino acid metabolism.synthesis.central amino acid metabolism.GABA.Glutamate decarboxylase	2	0.9118593452318882
13.1.1.3	amino acid metabolism.synthesis.central amino acid metabolism.alanine	1	0.1331266890815508
13.1.1.3.11	amino acid metabolism.synthesis.central amino acid metabolism.alanine.alanine-glyoxylate aminotransferase	1	0.1331266890815508
13.1.2	amino acid metabolism.synthesis.glutamate family	2	0.02134785776343895
13.1.2.2	amino acid metabolism.synthesis.glutamate family.proline	2	0.02134785776343895
13.1.2.2.1	amino acid metabolism.synthesis.glutamate family.proline.delta 1-pyrroline-5-carboxylate synthetase	2	0.02134785776343895
13.1.3	amino acid metabolism.synthesis.aspartate family	11	0.8572531830154332
13.1.3.1	amino acid metabolism.synthesis.aspartate family.asparagine	1	0.09279287532788838
13.1.3.1.1	amino acid metabolism.synthesis.aspartate family.asparagine.asparagine synthetase	1	0.09279287532788838
13.1.3.4	amino acid metabolism.synthesis.aspartate family.methionine	8	0.6054753521636353
13.1.3.4.12	amino acid metabolism.synthesis.aspartate family.methionine.homocysteine S-methyltransferase	2	0.6473656714274583
13.1.3.4.13	amino acid metabolism.synthesis.aspartate family.methionine.methionine S-methyltransferase	3	0.006750924485188047
13.1.3.4.3	amino acid metabolism.synthesis.aspartate family.methionine.methionine synthase	2	0.22305560058018492
13.1.3.6	amino acid metabolism.synthesis.aspartate family.misc	2	0.5633413930471678
13.1.3.6.1	amino acid metabolism.synthesis.aspartate family.misc.homoserine	2	0.5633413930471678
13.1.3.6.1.1	amino acid metabolism.synthesis.aspartate family.misc.homoserine.aspartate kinase	1	0.682863409879241
13.1.3.6.1.10	amino acid metabolism.synthesis.aspartate family.misc.homoserine.bifunctional aspartate kinase/homoserine dehydrogenase	1	0.682863409879241
13.1.4	amino acid metabolism.synthesis.branched chain group	4	0.003922003734527779
13.1.4.1	amino acid metabolism.synthesis.branched chain group.common	4	0.003922003734527779
13.1.4.1.4	amino acid metabolism.synthesis.branched chain group.common.branched-chain amino acid aminotransferase	4	0.003922003734527779
13.1.5	amino acid metabolism.synthesis.serine-glycine-cysteine group	3	0.8448081100596186
13.1.5.2	amino acid metabolism.synthesis.serine-glycine-cysteine group.glycine	1	0.3479697641430384
13.1.5.2.41	amino acid metabolism.synthesis.serine-glycine-cysteine group.glycine.sarcosine oxidase	1	0.3479697641430384
13.1.5.3	amino acid metabolism.synthesis.serine-glycine-cysteine group.cysteine	2	0.3662845294697763
13.1.5.3.1	amino acid metabolism.synthesis.serine-glycine-cysteine group.cysteine.OASTL	2	0.3662845294697763
13.1.6	amino acid metabolism.synthesis.aromatic aa	9	0.6342522138341817
13.1.6.1	amino acid metabolism.synthesis.aromatic aa.chorismate	6	0.23676844727594104
13.1.6.1.1	amino acid metabolism.synthesis.aromatic aa.chorismate.3-deoxy-D-arabino-heptulosonate 7-phosphate synthase	2	0.6721200781222099
13.1.6.1.5	amino acid metabolism.synthesis.aromatic aa.chorismate.shikimate kinase	2	0.07001814361791214
13.1.6.1.6	amino acid metabolism.synthesis.aromatic aa.chorismate.5-enolpyruvylshikimate-3-phosphate synthase	2	0.8515019740493501
13.1.6.2	amino acid metabolism.synthesis.aromatic aa.phenylalanine and tyrosine	1	0.10403392211610951
13.1.6.5	amino acid metabolism.synthesis.aromatic aa.tryptophan	2	0.02856388053879539
13.1.6.5.5	amino acid metabolism.synthesis.aromatic aa.tryptophan.tryptophan synthase	2	0.02856388053879539
13.2	amino acid metabolism.degradation	23	0.6391090183000381
13.2.2	amino acid metabolism.degradation.glutamate family	5	0.31263386283273376
13.2.2.2	amino acid metabolism.degradation.glutamate family.proline	2	0.19337847428373303
13.2.2.3	amino acid metabolism.degradation.glutamate family.arginine	3	0.8095976799887494
13.2.3	amino acid metabolism.degradation.aspartate family	5	0.3333048450317526
13.2.3.1	amino acid metabolism.degradation.aspartate family.asparagine	1	0.15639625199768242
13.2.3.1.1	amino acid metabolism.degradation.aspartate family.asparagine.L-asparaginase	1	0.15639625199768242
13.2.3.4	amino acid metabolism.degradation.aspartate family.methionine	3	0.086920025070933
13.2.3.4.1	amino acid metabolism.degradation.aspartate family.methionine.methionine gamma-lyase	1	0.1123710949380532
13.2.3.5	amino acid metabolism.degradation.aspartate family.lysine	1	0.5384622248215796
13.2.4	amino acid metabolism.degradation.branched-chain group	8	0.5248405153171629
13.2.4.1	amino acid metabolism.degradation.branched-chain group.shared	4	0.26986589395806626
13.2.4.4	amino acid metabolism.degradation.branched-chain group.leucine	2	0.838759230232738
13.2.4.5	amino acid metabolism.degradation.branched chain group.isoleucine	2	0.9315706273033647
13.2.5	amino acid metabolism.degradation.serine-glycine-cysteine group	1	0.531266843720537
13.2.5.2	amino acid metabolism.degradation.serine-glycine-cysteine group.glycine	1	0.531266843720537
13.2.6	amino acid metabolism.degradation.aromatic aa	5	0.6261054644038366
13.2.6.3	amino acid metabolism.degradation.aromatic aa.tryptophan	5	0.6261054644038366
13.99	amino acid metabolism.misc	4	0.2563601692823899
14	S-assimilation	8	0.003939770558715941
14.1	S-assimilation.APS	4	0.0737448913373753
14.2	S-assimilation.APR	3	0.013376233143579585
14.3	S-assimilation.sulfite redox	1	0.7740035265377739
15	metal handling	27	0.001162785517063617
15.1	metal handling.acquisition	7	1.058467456588162E-4
15.2	metal handling.binding, chelation and storage	15	0.18483465350659944
15.3	metal handling.regulation	1	0.47231446010501266
16	secondary metabolism	127	0.6720597007892681
16.1	secondary metabolism.isoprenoids	37	2.2617245702727205E-8
16.1.2	secondary metabolism.isoprenoids.mevalonate pathway	7	0.7825036978341839
16.1.2.1	secondary metabolism.isoprenoids.mevalonate pathway.acetyl-CoA C-acyltransferase	2	0.9144416072636563
16.1.2.3	secondary metabolism.isoprenoids.mevalonate pathway.HMG-CoA reductase	2	0.3287137490795402
16.1.2.7	secondary metabolism.isoprenoids.mevalonate pathway.isopentenyl pyrophosphate:dimethyllallyl pyrophosphate isomerase	2	0.9727298041286017
16.1.2.8	secondary metabolism.isoprenoids.mevalonate pathway.geranyl diphosphate synthase	1	0.5838195115047771
16.1.3	secondary metabolism.isoprenoids.tocopherol biosynthesis	2	0.7385994926785009
16.1.3.1	secondary metabolism.isoprenoids.tocopherol biosynthesis.hydroxyphenylpyruvate dioxygenase	1	0.6765391398614462
16.1.3.2	secondary metabolism.isoprenoids.tocopherol biosynthesis.homogentisate phytyltransferase	1	0.9564042944304338
16.1.4	secondary metabolism.isoprenoids.carotenoids	3	0.78445796944782
16.1.4.1	secondary metabolism.isoprenoids.carotenoids.phytoene synthase	1	0.18206170477536476
16.1.4.21	secondary metabolism.isoprenoids.carotenoids.violaxanthin de-epoxidase	1	0.7096646779574024
16.1.5	secondary metabolism.isoprenoids.terpenoids	21	1.7207249501844763E-10
16.10	secondary metabolism.simple phenols	7	0.031186298575058835
16.2	secondary metabolism.phenylpropanoids	30	0.10395346137363992
16.2.1	secondary metabolism.phenylpropanoids.lignin biosynthesis	18	3.3728408326294534E-4
16.2.1.1	secondary metabolism.phenylpropanoids.lignin biosynthesis.PAL	4	0.23200924300289727
16.2.1.10	secondary metabolism.phenylpropanoids.lignin biosynthesis.CAD	5	0.05613600250413575
16.2.1.2	secondary metabolism.phenylpropanoids.lignin biosynthesis.C4H	1	0.6664677523119642
16.2.1.3	secondary metabolism.phenylpropanoids.lignin biosynthesis.4CL	3	0.08437773627796674
16.2.1.4	secondary metabolism.phenylpropanoids.lignin biosynthesis.HCT	1	0.48878137266034116
16.2.1.6	secondary metabolism.phenylpropanoids.lignin biosynthesis.CCoAOMT	1	0.3368533880397513
16.2.1.7	secondary metabolism.phenylpropanoids.lignin biosynthesis.CCR1	2	0.05833319008615345
16.2.1.9	secondary metabolism.phenylpropanoids.lignin biosynthesis.COMT	1	0.4471651093383142
16.4	secondary metabolism.N misc	8	0.9308547999600756
16.4.1	secondary metabolism.N misc.alkaloid-like	6	0.8859579850759373
16.4.2	secondary metabolism.N misc.betaine	2	0.9403094382705219
16.4.2.1	secondary metabolism.N misc.betaine.betaine-aldehyde dehydrogenase	2	0.9403094382705219
16.5	secondary metabolism.sulfur-containing	13	0.9962997688232056
16.5.1	secondary metabolism.sulfur-containing.glucosinolates	8	0.02588742675036637
16.5.1.1	secondary metabolism.sulfur-containing.glucosinolates.synthesis	8	0.02588742675036637
16.5.1.1.1	secondary metabolism.sulfur-containing.glucosinolates.synthesis.aliphatic	5	0.0785209842602057
16.5.1.1.1.1	secondary metabolism.sulfur-containing.glucosinolates.synthesis.aliphatic.branched-chain amino acid aminotransferase (BCAT/MAAT)	1	0.14945341694496084
16.5.1.1.1.12	secondary metabolism.sulfur-containing.glucosinolates.synthesis.aliphatic.benzoate-CoA ligase	1	0.7894677276139955
16.5.1.1.1.8	secondary metabolism.sulfur-containing.glucosinolates.synthesis.aliphatic.UDP-glycosyltransferase	1	0.7872533150029752
16.5.1.1.1.9	secondary metabolism.sulfur-containing.glucosinolates.synthesis.aliphatic.sulfotransferase	2	0.07859648850130418
16.5.1.1.3	secondary metabolism.sulfur-containing.glucosinolates.synthesis.indole.synthesis	2	0.1388413494079901
16.5.1.1.3.3	secondary metabolism.sulfur-containing.glucosinolates.synthesis.indole.synthesis.indole-3-methyl-desulfoglucosinolate sulfotransferase	1	0.21367806668572853
16.5.1.1.3.4	secondary metabolism.sulfur-containing.glucosinolates.synthesis.indole.synthesis.cytochrome P450 monooxygenase	1	0.3956909447160193
16.5.1.1.4	secondary metabolism.sulfur-containing.glucosinolates.synthesis.shared	1	0.7872533150029752
16.5.1.1.4.3	secondary metabolism.sulfur-containing.glucosinolates.synthesis.shared.UDP-glycosyltransferase	1	0.7872533150029752
16.5.99	secondary metabolism.sulfur-containing.misc	5	0.0049662343054092395
16.5.99.1	secondary metabolism.sulfur-containing.misc.alliinase	5	0.0049662343054092395
16.7	secondary metabolism.wax	6	0.009185199130714139
16.8	secondary metabolism.flavonoids	25	2.4825762270053175E-4
16.8.1	secondary metabolism.flavonoids.anthocyanins	7	0.12316771004095362
16.8.1.12	secondary metabolism.flavonoids.anthocyanins.anthocyanidin 3-O-glucosyltransferase	2	0.05125408040180268
16.8.2	secondary metabolism.flavonoids.chalcones	3	0.3586619637443951
16.8.2.1	secondary metabolism.flavonoids.chalcones.naringenin-chalcone synthase	1	0.4582474396004246
16.8.3	secondary metabolism.flavonoids.dihydroflavonols	6	0.016068732319816537
16.8.3.3	secondary metabolism.flavonoids.dihydroflavonols.flavonoid 3''-monooxygenase	1	0.15174107300341877
16.8.4	secondary metabolism.flavonoids.flavonols	3	0.7590351788936484
16.8.4.1	secondary metabolism.flavonoids.flavonols.dihydrokaempferol 4-reductase	1	0.13627647959953898
16.8.5	secondary metabolism.flavonoids.isoflavonols	6	0.0031681009763724344
16.99	secondary metabolism.unspecified	1	0.6312893784629335
17	hormone metabolism	113	0.10327252415519994
17.1	hormone metabolism.abscisic acid	26	0.5210335959763699
17.1.1	hormone metabolism.abscisic acid.synthesis-degradation	6	0.17400734532640838
17.1.1.1	hormone metabolism.abscisic acid.synthesis-degradation.synthesis	4	0.10546219662178768
17.1.1.1.10	hormone metabolism.abscisic acid.synthesis-degradation.synthesis.9-cis-epoxycarotenoid dioxygenase	4	0.10546219662178768
17.1.1.2	hormone metabolism.abscisic acid.synthesis-degradation.degradation	1	0.35361442536231075
17.1.1.2.1	hormone metabolism.abscisic acid.synthesis-degradation.degradation.8-hydroxylase	1	0.35361442536231075
17.1.2	hormone metabolism.abscisic acid.signal transduction	7	0.80803199312766
17.1.3	hormone metabolism.abscisic acid.induced-regulated-responsive-activated	13	0.8434390523246533
17.2	hormone metabolism.auxin	31	0.019129284781954414
17.2.1	hormone metabolism.auxin.synthesis-degradation	4	0.6009439510054146
17.2.3	hormone metabolism.auxin.induced-regulated-responsive-activated	27	0.006708544616472523
17.3	hormone metabolism.brassinosteroid	9	0.10521366940343496
17.3.1	hormone metabolism.brassinosteroid.synthesis-degradation	4	0.48064870010047006
17.3.1.1	hormone metabolism.brassinosteroid.synthesis-degradation.BRs	4	0.48064870010047006
17.3.1.1.1	hormone metabolism.brassinosteroid.synthesis-degradation.BRs.DET2	2	0.08283462364791672
17.3.1.1.2	hormone metabolism.brassinosteroid.synthesis-degradation.BRs.DWF4	1	0.9701634589933332
17.3.1.1.5	hormone metabolism.brassinosteroid.synthesis-degradation.BRs.metabolic regulation	1	0.2801013995778452
17.3.2	hormone metabolism.brassinosteroid.signal transduction	5	0.1232635266545843
17.3.2.1	hormone metabolism.brassinosteroid.signal transduction.BRI	1	0.5346690956702806
17.3.2.2	hormone metabolism.brassinosteroid.signal transduction.BZR	4	0.0420070274290891
17.4	hormone metabolism.cytokinin	5	0.11191790929576717
17.4.1	hormone metabolism.cytokinin.synthesis-degradation	5	0.11191790929576717
17.5	hormone metabolism.ethylene	28	0.12863581387358428
17.5.1	hormone metabolism.ethylene.synthesis-degradation	7	0.22526319283966198
17.5.1.2	hormone metabolism.ethylene.synthesis-degradation.1-aminocyclopropane-1-carboxylate oxidase	3	0.28831738315877176
17.5.2	hormone metabolism.ethylene.signal transduction	11	0.7029854443753493
17.5.3	hormone metabolism.ethylene.induced-regulated-responsive-activated	10	0.26269034448071366
17.6	hormone metabolism.gibberelin	9	0.09143304905144611
17.6.1	hormone metabolism.gibberelin.synthesis-degradation	9	0.09143304905144611
17.6.1.13	hormone metabolism.gibberelin.synthesis-degradation.GA2 oxidase	5	3.103812740139489E-4
17.6.1.2	hormone metabolism.gibberelin.synthesis-degradation.ent-kaurene synthase	1	0.2504966947916954
17.6.1.4	hormone metabolism.gibberelin.synthesis-degradation.ent-kaurenoic acid hydroxylase/oxygenase	2	0.05725947671619337
17.7	hormone metabolism.jasmonate	3	0.037760495170893416
17.7.1	hormone metabolism.jasmonate.synthesis-degradation	3	0.037760495170893416
17.7.1.2	hormone metabolism.jasmonate.synthesis-degradation.lipoxygenase	3	0.037760495170893416
17.8	hormone metabolism.salicylic acid	1	0.7872533150029752
17.8.1	hormone metabolism.salicylic acid.synthesis-degradation	1	0.7872533150029752
18	Co-factor and vitamine metabolism	9	0.8571785194960251
18.2	Co-factor and vitamine metabolism.thiamine	1	0.7407387916430102
18.3	Co-factor and vitamine metabolism.riboflavin	1	0.7036762981108308
18.3.1	Co-factor and vitamine metabolism.riboflavin.GTP cyclohydrolase II	1	0.7036762981108308
18.4	Co-factor and vitamine metabolism.pantothenate	2	0.04146221665814753
18.4.1	Co-factor and vitamine metabolism.pantothenate.branched-chain amino acid aminotransferase	2	0.04146221665814753
18.7	Co-factor and vitamine metabolism.iron-sulphur clusters	2	0.6632365722996643
19	tetrapyrrole synthesis	8	0.03565874571239584
19.10	tetrapyrrole synthesis.magnesium chelatase	1	0.5993244767153985
19.11	tetrapyrrole synthesis.magnesium protoporphyrin IX methyltransferase	1	0.7130947070880209
19.2	tetrapyrrole synthesis.glu-tRNA reductase	3	0.24950549170132116
19.30	tetrapyrrole synthesis.urogen III methylase	1	0.2338204267319999
19.40	tetrapyrrole synthesis.regulation	2	0.1889565342422122
2	major CHO metabolism	20	0.34183772406536495
2.1	major CHO metabolism.synthesis	7	0.7600243783468199
2.1.1	major CHO metabolism.synthesis.sucrose	4	0.5160704620370066
2.1.1.1	major CHO metabolism.synthesis.sucrose.SPS	3	0.6937135061254982
2.1.1.3	major CHO metabolism.synthesis.sucrose.FBPase	1	0.5377025204573591
2.1.2	major CHO metabolism.synthesis.starch	3	0.7768055744918754
2.1.2.2	major CHO metabolism.synthesis.starch.starch synthase	1	0.5537684517924584
2.2	major CHO metabolism.degradation	13	0.1609197309690007
2.2.1	major CHO metabolism.degradation.sucrose	11	0.3974525049096871
2.2.1.3	major CHO metabolism.degradation.sucrose.invertases	4	0.33114063360551516
2.2.1.3.2	major CHO metabolism.degradation.sucrose.invertases.cell wall	2	0.42036736251697704
2.2.1.3.3	major CHO metabolism.degradation.sucrose.invertases.vacuolar	2	0.02928069931233268
2.2.1.4	major CHO metabolism.degradation.sucrose.hexokinase	2	0.7907483246732739
2.2.1.5	major CHO metabolism.degradation.sucrose.Susy	3	0.24841407046208586
2.2.1.99	major CHO metabolism.degradation.sucrose.misc	2	0.5888901289686211
2.2.2	major CHO metabolism.degradation.starch	2	0.11266299089127596
2.2.2.1	major CHO metabolism.degradation.starch.starch cleavage	2	0.11266299089127596
20	stress	117	7.488973441382996E-9
20.1	stress.biotic	65	2.1082575498709843E-6
20.1.1	stress.biotic.respiratory burst	1	0.37150884920611293
20.1.2	stress.biotic.receptors	2	0.017781126206655617
20.1.3	stress.biotic.signalling	2	0.6206951563988059
20.1.3.1	stress.biotic.signalling.MLO-like	2	0.6206951563988059
20.1.4	stress.biotic.kinases	1	0.3305231524919878
20.1.7	stress.biotic.PR-proteins	15	0.010205657990483008
20.2	stress.abiotic	52	2.2191915202718349E-4
20.2.1	stress.abiotic.heat	14	0.05732546774154517
20.2.2	stress.abiotic.cold	2	0.9571590940326664
20.2.3	stress.abiotic.drought/salt	5	0.8616008551570603
20.2.4	stress.abiotic.touch/wounding	1	0.10826529374187621
20.2.5	stress.abiotic.light	1	0.3587136857934887
20.2.99	stress.abiotic.unspecified	26	2.352114059078758E-10
21	redox	35	1.1458676927184794E-5
21.1	redox.thioredoxin	6	0.20784425431028788
21.2	redox.ascorbate and glutathione	7	0.18510220337492864
21.2.1	redox.ascorbate and glutathione.ascorbate	3	0.6216438005313556
21.4	redox.glutaredoxins	19	1.0453600365801115E-6
21.5	redox.peroxiredoxin	1	0.809471966952332
21.6	redox.dismutases and catalases	1	0.4568537791482883
21.99	redox.misc	1	0.31254870939064516
22	polyamine metabolism	5	0.11378866632354723
22.1	polyamine metabolism.synthesis	4	0.3322877773335047
22.1.3	polyamine metabolism.synthesis.arginine decarboxylase	2	0.19115809509547654
22.1.4	polyamine metabolism.synthesis.agmatine deiminase	1	0.719972135148543
22.1.7	polyamine metabolism.synthesis.spermine synthase	1	0.6539627496401312
22.2	polyamine metabolism.degradation	1	0.11055994670798897
22.2.1	polyamine metabolism.degradation.polyamin oxidase	1	0.11055994670798897
23	nucleotide metabolism	21	0.8705935562687324
23.1	nucleotide metabolism.synthesis	4	0.8250322499746532
23.1.1	nucleotide metabolism.synthesis.pyrimidine	4	0.8250322499746532
23.1.1.10	nucleotide metabolism.synthesis.pyrimidine.CTP synthetase	4	0.8250322499746532
23.2	nucleotide metabolism.degradation	6	0.2270376553530149
23.2.2	nucleotide metabolism.degradation.purines	3	0.006832508737827814
23.3	nucleotide metabolism.salvage	5	0.11110712000724354
23.3.3	nucleotide metabolism.salvage.NUDIX hydrolases	2	0.4269689199958221
23.4	nucleotide metabolism.phosphotransfer and pyrophosphatases	6	0.37743907312289393
23.4.1	nucleotide metabolism.phosphotransfer and pyrophosphatases.adenylate kinase	2	0.7732481089657479
23.4.10	nucleotide metabolism.phosphotransfer and pyrophosphatases.nucleoside diphosphate kinase	2	0.01570394369084608
23.4.3	nucleotide metabolism.phosphotransfer and pyrophosphatases.uridylate kinase	1	0.7416083045565487
23.4.99	nucleotide metabolism.phosphotransfer and pyrophosphatases.misc	1	0.18243894910305447
23.5	nucleotide metabolism.deoxynucleotide metabolism	2	0.5097173449129563
23.5.4	nucleotide metabolism.deoxynucleotide metabolism.ribonucleoside-diphosphate reductase	1	0.1742726948395487
23.5.5	nucleotide metabolism.deoxynucleotide metabolism.dUTP diphosphatase	1	0.669818317632539
24	Biodegradation of Xenobiotics	6	0.016796710561259198
24.2	Biodegradation of Xenobiotics.lactoylglutathione lyase	3	0.058579530300071125
25	C1-metabolism	5	0.8575553428741336
25.1	C1-metabolism.glycine hydroxymethyltransferase	2	0.6852321595966469
25.10	C1-metabolism.formate dehydrogenase	1	0.7766483588223645
25.6	C1-metabolism.methylenetetrahydrofolate reductase	2	0.7472151087215539
26	misc	430	0.0
26.1	misc.misc2	9	3.220394108249813E-5
26.10	misc.cytochrome P450	98	1.1324274851176597E-14
26.11	misc	3	0.4119068347860968
26.11.1	misc.alcohol dehydrogenases	3	0.4119068347860968
26.12	misc.peroxidases	28	0.0013259998343019361
26.13	misc.acid and other phosphatases	12	0.5027517740660539
26.16	misc.myrosinases-lectin-jacalin	3	0.08802834069946397
26.18	misc.invertase/pectin methylesterase inhibitor family protein	5	0.008321432983068347
26.19	misc.plastocyanin-like	5	0.46567384506424037
26.2	misc.UDP glucosyl and glucoronyl transferases	62	3.557370864548659E-8
26.21	misc.protease inhibitor/seed storage/lipid transfer protein (LTP) family protein	43	0.005840824973790015
26.22	misc.short chain dehydrogenase/reductase (SDR)	9	0.08841324083882052
26.23	misc.rhodanese	1	0.6951533341125061
26.24	misc.GCN5-related N-acetyltransferase	5	0.13109390088195275
26.25	misc.sulfotransferase	4	0.012836587764947671
26.26	misc.aminotransferases	1	0.14945341694496084
26.26.1	misc.aminotransferases.aminotransferase class IV family protein	1	0.14945341694496084
26.27	misc.calcineurin-like phosphoesterase family protein	3	0.22690069321672945
26.28	misc.GDSL-motif lipase	8	0.02699420216682109
26.3	misc.gluco-, galacto- and mannosidases	16	0.0016957199475641426
26.3.1	misc.gluco-, galacto- and mannosidases.alpha-galactosidase	1	0.6129918587378486
26.3.2	misc.gluco-, galacto- and mannosidases.beta-galactosidase	4	0.0049970938140684856
26.3.4	misc.gluco-, galacto- and mannosidases.endoglucanase	1	0.944032026289788
26.30	misc. other Ferredoxins and Rieske domain	1	0.5985248286682234
26.4	misc.beta 1,3 glucan hydrolases	18	0.5580869622699209
26.4.1	misc.beta 1,3 glucan hydrolases.glucan endo-1,3-beta-glucosidase	16	0.9622711578850573
26.6	misc.O-methyl transferases	1	0.4513030170919755
26.7	misc.oxidases - copper, flavone etc.	27	0.8488962812239567
26.8	misc.nitrilases, *nitrile lyases, berberine bridge enzymes, reticuline oxidases, troponine reductases	38	1.1102230246251565E-15
26.9	misc.glutathione S transferases	30	0.5088340997171183
27	RNA	234	2.2215946275796226E-5
27.1	RNA.processing	9	0.4745682027048985
27.1.1	RNA.processing.splicing	3	0.6329564501344676
27.1.19	RNA.processing.ribonucleases	4	0.49001131954964205
27.1.2	RNA.processing.RNA helicase	1	0.7113789622229117
27.3	RNA.regulation of transcription	219	2.2943033758190386E-5
27.3.11	RNA.regulation of transcription.C2H2 zinc finger family	17	0.05962734400359326
27.3.12	RNA.regulation of transcription.C3H zinc finger family	2	0.49932236631295396
27.3.14	RNA.regulation of transcription.CCAAT box binding factor family, HAP2	4	0.6700828033139332
27.3.15	RNA.regulation of transcription.CCAAT box binding factor family, HAP3	1	0.712236652570829
27.3.19	RNA.regulation of transcription.EIN3-like(EIL) transcription factor family	1	0.3569086915059834
27.3.20	RNA.regulation of transcription.G2-like transcription factor family, GARP	4	0.005151032594252293
27.3.22	RNA.regulation of transcription.HB,Homeobox transcription factor family	2	0.9189627233234434
27.3.23	RNA.regulation of transcription.HSF,Heat-shock transcription factor family	2	0.4705754872723933
27.3.24	RNA.regulation of transcription.MADS box transcription factor family	2	0.6900240556482093
27.3.25	RNA.regulation of transcription.MYB domain transcription factor family	16	0.455031715232008
27.3.26	RNA.regulation of transcription.MYB-related transcription factor family	13	0.0032094064304244666
27.3.27	RNA.regulation of transcription.NAC domain transcription factor family	1	0.43454328611295745
27.3.3	RNA.regulation of transcription.AP2/EREBP, APETALA2/Ethylene-responsive element binding protein family	27	0.0015898454697605973
27.3.30	RNA.regulation of transcription.Trihelix, Triple-Helix transcription factor family	1	0.13871469498330563
27.3.31	RNA.regulation of transcription.TUB transcription factor family	1	0.09301669217794867
27.3.32	RNA.regulation of transcription.WRKY domain transcription factor family	19	1.7848630451178238E-5
27.3.34	RNA.regulation of transcription.Orphan family	1	0.7700412010563651
27.3.35	RNA.regulation of transcription.bZIP transcription factor family	7	0.8339362790423068
27.3.37	RNA.regulation of transcription.AS2,Lateral Organ Boundaries Gene Family	2	0.02880112233338994
27.3.4	RNA.regulation of transcription.ARF, Auxin Response Factor family	4	0.029840614360779016
27.3.40	RNA.regulation of transcription.Aux/IAA family	7	0.030310540773394228
27.3.5	RNA.regulation of transcription.ARR	3	0.03875203200740116
27.3.6	RNA.regulation of transcription.bHLH,Basic Helix-Loop-Helix family	22	0.3770528457346056
27.3.60	RNA.regulation of transcription.NIN-like bZIP-related family	3	0.2829194016022169
27.3.62	RNA.regulation of transcription.Nucleosome/chromatin assembly factor group	2	0.015915792443146375
27.3.64	RNA.regulation of transcription.PHOR1	4	0.4573259452859923
27.3.67	RNA.regulation of transcription.putative transcription regulator	4	0.5386397688368345
27.3.69	RNA.regulation of transcription.SET-domain transcriptional regulator family	1	0.4844560556708761
27.3.7	RNA.regulation of transcription.C2C2(Zn) CO-like, Constans-like zinc finger family	2	0.9234864608561856
27.3.75	RNA.regulation of transcription.GRP	1	0.15961628573463416
27.3.8	RNA.regulation of transcription.C2C2(Zn) DOF zinc finger family	1	0.4996850979967397
27.3.80	RNA.regulation of transcription.zf-HD	2	0.028328323834242896
27.3.9	RNA.regulation of transcription.C2C2(Zn) GATA transcription factor family	2	0.38916597498686045
27.3.99	RNA.regulation of transcription.unclassified	38	0.001988207131076796
27.4	RNA.RNA binding	6	0.09283913282876256
28	DNA	24	0.0028926530126428076
28.1	DNA.synthesis/chromatin structure	19	5.77690078961159E-4
28.1.3	DNA.synthesis/chromatin structure.histone	12	1.5540081304275138E-6
28.2	DNA.repair	4	0.48029055609868854
28.99	DNA.unspecified	1	0.3217348270371659
29	protein	276	0.9244126061617488
29.2	protein.synthesis	13	0.25754766175252136
29.2.1	protein.synthesis.ribosomal protein	9	0.19915277772251716
29.2.1.1	protein.synthesis.ribosomal protein.prokaryotic	7	0.03983930652272306
29.2.1.1.1	protein.synthesis.ribosomal protein.prokaryotic.chloroplast	6	0.035373973437662416
29.2.1.1.1.1	protein.synthesis.ribosomal protein.prokaryotic.chloroplast.30S subunit	1	0.7398696097719776
29.2.1.1.1.1.17	protein.synthesis.ribosomal protein.prokaryotic.chloroplast.30S subunit.S17	1	0.7398696097719776
29.2.1.1.1.2	protein.synthesis.ribosomal protein.prokaryotic.chloroplast.50S subunit	5	0.031091176019505024
29.2.1.1.1.2.12	protein.synthesis.ribosomal protein.prokaryotic.chloroplast.50S subunit.L12	3	0.01667343195149289
29.2.1.1.1.2.18	protein.synthesis.ribosomal protein.prokaryotic.chloroplast.50S subunit.L18	1	0.7770894169669252
29.2.1.1.1.2.85	protein.synthesis.ribosomal protein.prokaryotic.chloroplast.50S subunit.PSRP5	1	0.6968548893633917
29.2.1.1.3	protein.synthesis.ribosomal protein.prokaryotic.unknown organellar	1	0.7770894169669252
29.2.1.1.3.2	protein.synthesis.ribosomal protein.prokaryotic.unknown organellar.50S subunit	1	0.7770894169669252
29.2.1.2	protein.synthesis.ribosomal protein.eukaryotic	2	0.2620383720480828
29.2.1.2.2	protein.synthesis.ribosomal protein.eukaryotic.60S subunit	2	0.2620383720480828
29.2.1.2.2.34	protein.synthesis.ribosomal protein.eukaryotic.60S subunit.L34	2	0.2620383720480828
29.2.2	protein.synthesis.misc ribosomal protein	1	0.7459607988067599
29.2.3	protein.synthesis.initiation	1	0.1350698433187195
29.2.4	protein.synthesis.elongation	1	0.9357911571431545
29.2.5	protein.synthesis.release	1	0.13091155533240872
29.3	protein.targeting	11	0.9603584950397774
29.3.2	protein.targeting.mitochondria	2	0.20709955121298895
29.3.3	protein.targeting.chloroplast	2	0.4525014846330659
29.3.4	protein.targeting.secretory pathway	7	0.8330867146387723
29.3.4.3	protein.targeting.secretory pathway.vacuole	5	0.8887944025333678
29.3.4.99	protein.targeting.secretory pathway.unspecified	2	0.5386081758400936
29.4	protein.postranslational modification	76	0.2519355542041099
29.4.1	protein.postranslational modification.kinase	22	0.1781436981463095
29.4.1.51	protein.postranslational modification.kinase.receptor like cytoplasmatic kinase I	3	0.6666791688448401
29.4.1.55	protein.postranslational modification.kinase.receptor like cytoplasmatic kinase V	1	0.22118812542411276
29.4.1.56	protein.postranslational modification.kinase.receptor like cytoplasmatic kinase VI	2	0.99740233722749
29.4.1.57	protein.postranslational modification.kinase.receptor like cytoplasmatic kinase VII	14	0.1643261483030855
29.4.1.59	protein.postranslational modification.kinase.receptor like cytoplasmatic kinase IX	2	0.6614654891305343
29.5	protein.degradation	171	0.3312883335654748
29.5.1	protein.degradation.subtilases	8	0.46788166749426363
29.5.11	protein.degradation.ubiquitin	68	0.016243607414876116
29.5.11.3	protein.degradation.ubiquitin.E2	2	0.29149640021665413
29.5.11.4	protein.degradation.ubiquitin.E3	66	0.024252845058769696
29.5.11.4.2	protein.degradation.ubiquitin.E3.RING	45	0.09341358848439606
29.5.11.4.3	protein.degradation.ubiquitin.E3.SCF	18	0.24723597453338617
29.5.11.4.3.2	protein.degradation.ubiquitin.E3.SCF.FBOX	18	0.24723597453338617
29.5.11.4.5	protein.degradation.ubiquitin.E3.BTB/POZ Cullin3	2	0.07231297442120867
29.5.11.4.5.2	protein.degradation.ubiquitin.E3.BTB/POZ Cullin3.BTB/POZ	2	0.07231297442120867
29.5.11.4.99	protein.degradation.ubiquitin.E3.unspecified	1	0.6154179706674958
29.5.3	protein.degradation.cysteine protease	10	0.0217247140413086
29.5.4	protein.degradation.aspartate protease	10	0.908305229832288
29.5.5	protein.degradation.serine protease	30	0.0016976712199465727
29.5.7	protein.degradation.metalloprotease	4	0.5568515532945815
29.5.9	protein.degradation.AAA type	25	0.24501784352613476
29.6	protein.folding	2	0.8064634654976812
29.7	protein.glycosylation	1	0.73900075996821
29.8	protein.assembly and cofactor ligation	2	0.5956419364777347
3	minor CHO metabolism	29	0.9649771687193809
3.1	minor CHO metabolism.raffinose family	10	0.010696166712877764
3.1.1	minor CHO metabolism.raffinose family.galactinol synthases	8	6.071271851062487E-4
3.1.1.1	minor CHO metabolism.raffinose family.galactinol synthases.known	3	0.03593008647514684
3.1.1.2	minor CHO metabolism.raffinose family.galactinol synthases.putative	5	0.006747758876674004
3.1.2	minor CHO metabolism.raffinose family.raffinose synthases	2	0.25011354520038487
3.1.2.2	minor CHO metabolism.raffinose family.raffinose synthases.putative	2	0.25011354520038487
3.2	minor CHO metabolism.trehalose	5	0.0252513532340687
3.2.1	minor CHO metabolism.trehalose.TPS	1	0.13327539001246758
3.2.2	minor CHO metabolism.trehalose.TPP	4	0.08008462982529724
3.4	minor CHO metabolism.myo-inositol	5	0.007477524410187839
3.4.1	minor CHO metabolism.myo-inositol.poly-phosphatases	2	0.24644526551137907
3.4.3	minor CHO metabolism.myo-inositol.InsP Synthases	3	0.012227959953749474
3.5	minor CHO metabolism.others	3	0.32754643973237285
3.6	minor CHO metabolism.callose	2	0.19958208344720485
3.8	minor CHO metabolism.galactose	3	0.752466465525095
3.8.1	minor CHO metabolism.galactose.galactokinases	1	0.833641298911473
3.8.2	minor CHO metabolism.galactose.alpha-galactosidases	2	0.5928243928123456
3.99	minor CHO metabolism.misc	1	0.3669070032999784
30	signalling	245	0.0012876259374166477
30.1	signalling.in sugar and nutrient physiology	6	0.12738614280892105
30.1.1	signalling.in sugar and nutrient physiology	6	0.12738614280892105
30.11	signalling.light	11	0.026644866042814776
30.11.1	signalling.light.COP9 signalosome	1	0.9088322717524527
30.2	signalling.receptor kinases	165	1.924489847088612E-4
30.2.1	signalling.receptor kinases.leucine rich repeat I	15	0.010739574491053894
30.2.11	signalling.receptor kinases.leucine rich repeat XI	4	0.2850174144830092
30.2.12	signalling.receptor kinases.leucine rich repeat XII	7	0.8547234034471827
30.2.13	signalling.receptor kinases.leucine rich repeat XIII	2	0.11211045511086346
30.2.15	signalling.receptor kinases.thaumatin like	3	0.04216228086806326
30.2.16	signalling.receptor kinases.Catharanthus roseus-like RLK1	8	0.057224189833138615
30.2.17	signalling.receptor kinases.DUF 26	34	1.9359985054948027E-12
30.2.18	signalling.receptor kinases.extensin	1	0.4451042738735522
30.2.19	signalling.receptor kinases.legume-lectin	3	0.40343745882573545
30.2.2	signalling.receptor kinases.leucine rich repeat II	2	0.13938510190424772
30.2.20	signalling.receptor kinases.wheat LRK10 like	7	0.0018972165051752445
30.2.22	signalling.receptor kinases.proline extensin like	3	0.08977501089857355
30.2.23	signalling.receptor kinases.RKF3 like	2	0.7620579298680509
30.2.24	signalling.receptor kinases.S-locus glycoprotein like	3	0.6834360924494919
30.2.25	signalling.receptor kinases.wall associated kinase	19	0.6987296564930993
30.2.26	signalling.receptor kinases.crinkly like	1	0.9380796355040788
30.2.3	signalling.receptor kinases.leucine rich repeat III	10	0.9216064998122535
30.2.5	signalling.receptor kinases.leucine rich repeat V	3	0.3560578859790356
30.2.6	signalling.receptor kinases.leucine rich repeat VI	7	0.4075723621558517
30.2.8	signalling.receptor kinases	1	0.5905551161649987
30.2.8.2	signalling.receptor kinases.leucine rich repeat VIII-2	1	0.5905551161649987
30.2.9	signalling.receptor kinases.leucine rich repeat IX	3	0.3923086425307405
30.2.99	signalling.receptor kinases.misc	27	0.00133903113977496
30.3	signalling.calcium	23	0.2411966636471352
30.4	signalling.phosphinositides	8	0.53793370504298
30.4.1	signalling.phosphinositides.phosphatidylinositol-4-phosphate 5-kinase	6	0.4135098058361692
30.4.4	signalling.phosphinositides.phosphoinositide phospholipase C	1	0.14527486374375287
30.4.5	signalling.phosphinositides.inositol-1,3,4-trisphosphate 5/6-kinase	1	0.23201726065905243
30.5	signalling.G-proteins	15	0.6456052988524594
30.6	signalling.MAP kinases	12	0.405169594945167
30.8	signalling.misc	4	0.03373180482977767
30.99	signalling.unspecified	2	0.05144865838598171
31	cell	61	0.7866981295582205
31.1	cell.organisation	42	0.32429744950927075
31.2	cell.division	2	0.5732749214824491
31.3	cell.cycle	9	0.21711956884612107
31.3.1	cell.cycle.peptidylprolyl isomerase	2	0.4645897679601683
31.4	cell.vesicle transport	6	0.30664674268009157
31.99	cell.unspecified	1	0.5822398783671854
33	development	110	0.01250775714211727
33.1	development.storage proteins	5	0.060234020226114016
33.2	development.late embryogenesis abundant	4	0.001586314428625002
33.3	development.squamosa promoter binding like (SPL)	2	0.14113612946432985
33.99	development.unspecified	99	0.17998871602129407
34	transport	198	0.0011610070659036755
34.1	transport.p- and v-ATPases	6	0.03275393922136538
34.1.1	transport.p- and v-ATPases.H+-transporting two-sector ATPase	1	0.8179565498781498
34.1.1.2	transport.p- and v-ATPases.H+-transporting two-sector ATPase.subunit C	1	0.8179565498781498
34.10	transport.nucleotides	14	0.010777223579911495
34.11	transport.NDP-sugars at the ER	1	0.8692789638251617
34.12	transport.metal	16	0.001176025615862047
34.13	transport.peptides and oligopeptides	25	0.22791345665102267
34.14	transport.unspecified cations	3	0.41475322871514697
34.15	transport.potassium	4	0.6164568153465358
34.16	transport.ABC transporters and multidrug resistance systems	19	0.2044803938408375
34.18	transport.unspecified anions	4	0.0219085427492106
34.19	transport.Major Intrinsic Proteins	11	0.014553528552637331
34.19.1	transport.Major Intrinsic Proteins.PIP	1	0.1553897038425451
34.19.2	transport.Major Intrinsic Proteins.TIP	7	0.07440042196587868
34.19.3	transport.Major Intrinsic Proteins.NIP	3	0.2591984511613234
34.2	transporter.sugars	20	0.9318006021426384
34.21	transport.calcium	1	0.45199476861416876
34.22	transport.cyclic nucleotide or calcium regulated channels	1	0.4673641284694662
34.3	transport.amino acids	23	0.09326926163250147
34.30	transport.H+ transporting pyrophosphatase	1	0.3928163540619891
34.4	transport.nitrate	4	0.6692439944976002
34.5	transport.ammonium	1	0.978423485644665
34.6	transport.sulphate	4	0.12159418352855446
34.8	transport.metabolite transporters at the envelope membrane	2	0.10269713436132535
34.9	transport.metabolite transporters at the mitochondrial membrane	6	0.740967184244602
34.99	transport.misc	32	0.6609825117738708
35	not assigned	571	0.5170463518354927
35.1	not assigned.no ontology	166	0.09856404303275505
35.1.19	not assigned.no ontology.C2 domain-containing protein	8	0.36494286792162467
35.1.20	not assigned.no ontology.formin homology 2 domain-containing protein	6	0.024775474338914964
35.1.21	not assigned.no ontology.epsin N-terminal homology (ENTH) domain-containing protein	1	0.09711997557805682
35.1.40	not assigned.no ontology.glycine rich proteins	2	0.23760164334658004
35.1.41	not assigned.no ontology.hydroxyproline rich proteins	5	0.08998638897976474
35.1.5	not assigned.no ontology.pentatricopeptide (PPR) repeat-containing protein	14	0.03174755398363644
35.1.999	not assigned.no ontology.formerly annotated based on articles which have been retracted	1	0.24695573972064166
35.2	not assigned.unknown	405	0.7184007309424687
4	glycolysis	7	0.005225416282157707
4.1	glycolysis.cytosolic branch	6	0.012728125583242492
4.1.11	glycolysis.cytosolic branch.aldolase	1	0.32681898369297996
4.1.16	glycolysis.cytosolic branch.phospho-enol-pyruvate carboxylase (PEPC)	2	0.32151051400680764
4.1.17	glycolysis.cytosolic branch.phospho-enol-pyruvate carboxylase kinase (PPCK)	1	0.1990121662465347
4.1.6	glycolysis.cytosolic branch.pyrophosphate-fructose-6-P phosphotransferase	2	0.08561327494846335
4.3	glycolysis.unclear/dually targeted	1	0.1990121662465347
4.3.17	glycolysis.unclear/dually targeted.phospho-enol-pyruvate carboxylase kinase (PEPCK)	1	0.1990121662465347
5	fermentation	7	0.6105935173665222
5.10	fermentation.aldehyde dehydrogenase	3	0.19504920892200683
5.2	fermentation.PDC	4	0.6533860283195482
6	gluconeogenese/ glyoxylate cycle	2	0.017898902649561066
6.2	gluconeogenese/ glyoxylate cycle.malate synthase	1	0.10112697450731911
6.9	gluconeogenese/ glyoxylate cycle.isocitrate lyase	1	0.08754978859559537
7	OPP	5	0.12617194155747544
7.1	OPP.oxidative PP	3	0.3055528167105376
7.1.2	OPP.oxidative PP.6-phosphogluconolactonase	1	0.6892100215818573
7.1.3	OPP.oxidative PP.6-phosphogluconate dehydrogenase	2	0.3311379007061639
7.2	OPP.non-reductive PP	1	0.6900579033151591
7.2.4	OPP.non-reductive PP.ribose 5-phosphate isomerase	1	0.6900579033151591
7.3	OPP.electron transfer	1	0.2132545463457655
8	TCA / org. transformation	17	0.8837373265196427
8.1	TCA / org. transformation.TCA	6	0.6666631434872197
8.1.1	TCA / org. transformation.TCA.pyruvate DH	4	0.6075707498569431
8.1.1.1	TCA / org. transformation.TCA.pyruvate DH.E1	2	0.030012942041126367
8.1.1.3	TCA / org. transformation.TCA.pyruvate DH.E3	2	0.148767121635501
8.1.3	TCA / org. transformation.TCA.aconitase	2	0.984414987000874
8.2	TCA / org. transformation.other organic acid transformaitons	2	0.7343038848802554
8.2.11	TCA / org. transformation.other organic acid transformaitons.atp-citrate lyase	1	0.9839315104241205
8.2.99	TCA / org. transformation.other organic acid transformaitons.misc	1	0.6170377197252992
8.3	TCA / org. transformation.carbonic anhydrases	9	0.7555414835665341
9	mitochondrial electron transport / ATP synthesis	11	0.0035296326856861793
9.2	mitochondrial electron transport / ATP synthesis.NADH-DH.type II	3	0.1818757150113628
9.2.2	mitochondrial electron transport / ATP synthesis.NADH-DH.type II.external	3	0.1818757150113628
9.3	mitochondrial electron transport / ATP synthesis.electron transfer flavoprotein	1	0.8924322136290563
9.4	mitochondrial electron transport / ATP synthesis.alternative oxidase	5	0.007318256349911012
9.9	mitochondrial electron transport / ATP synthesis.F1-ATPase	2	0.2918688698159204
